# Supplementary material for: TASmania: A bacterial Toxin-Antitoxin Systems database
Source: PLoS Comput Biol. 2019 Apr 25;15(4):e1006946. doi: 10.1371/journal.pcbi.1006946 (PMC6504116; doi:10.1371/journal.pcbi.1006946)
Supplement: S1 Table — This arbitrary starting list is used to build the IPR annotated proteins databases that are later clustered and aligned when building the HMM profiles. (XLSX) [file pcbi.1006946.s007.xlsx]

## Sheet: input_ref_tas_ipr
IPR	IPR.type	Short_name	Name	T/A
IPR014942	Family	AbiEii	Nucleotidyl transferase AbiEii toxin Type IV TA system	T
IPR014056	Family	Addiction_killer_pred	Addiction module killer protein predicted	T
IPR007460	Family	BrnT_toxin	Ribonuclease toxin BrnT of type II toxin-antitoxin system	T
IPR009610	Family	CbtA_toxin	CbtA toxin of type IV toxin-antitoxin system	T
IPR002712	Family	CcdB	Toxin CcdB	T
IPR009883	Family	Cpta_toxin	Toxin CptA	T
IPR006440	Family	Doc	Death on curing protein	T
IPR025758	Domain	Fic/DOC_N	Fic/DOC N-terminal	T
IPR003812	Domain	Fido	Fido domain	T
IPR012933	Family	HicA_mRNA_interferase	HicA mRNA interferase family	T
IPR007711	Family	HigB-1	Toxin HigB-1	T
IPR009387	Family	HigB-2	Toxin HigB-2	T
IPR009241	Family	HigB-like	Toxin HigB-like	T
IPR017508	Domain	HipA_N1	HipA N-terminal subdomain 1	T
IPR012894	Domain	HipA_N2	HipA N-terminal subdomain 2	T
IPR012893	Domain	HipA-like_C	HipA-like C-terminal	T
IPR000021	Family	Hok/gef_toxin	Hok/gef cell toxic protein	T
IPR018084	Conserved_site	Hok/gef_toxin_CS	Hok/gef cell toxic protein conserved site	T
IPR031451	Family	MqsR_toxin	mRNA interferase MqsR	T
IPR006226	Family	Mtu_PIN	PIN domain toxin	T
IPR031552	Family	ParE-like_toxin	Type II bacterial toxin-antitoxin system ParE-like toxin	T
IPR028344	Family	ParE1/4	Toxin-antitoxin system toxin component ParE1/4	T
IPR003477	Family	PemK-like	mRNA interferase PemK-like protein	T
IPR002716	Domain	PIN_dom	PIN domain	T
IPR029060	Domain	PIN_domain-like	PIN domain-like	T
IPR002850	Family	PIN_toxin-like	PIN family putative toxin-antitoxin system toxin component	T
IPR011067	Domain	Plasmid_toxin/cell-grow_inhib	Plasmid maintenance toxin/Cell growth inhibitor	T
IPR007712	Family	RelE/ParE_toxin	Toxin-antitoxin system RelE/ParE toxin family	T
IPR031845	Domain	RnlA_toxin	Bacterial toxin RNase RnlA/LsoA	T
IPR025940	Family	SpoIISA_toxin	Toxin SpoIISA type II toxin-antitoxin system	T
IPR025211	Family	TisB_toxin	Toxin TisB type I toxin-antitoxin system	T
IPR021679	Family	Toxin_endonuclease_YhaV	Toxin endonuclease YhaV	T
IPR018669	Family	Toxin_HigB_put	Toxin-antitoxin system toxin component HigB putative	T
IPR025881	Family	Toxin_Ibs	Toxin Ibs	T
IPR025253	Family	Toxin_Ldr	Type I toxin-antitoxin system toxin Ldr	T
IPR014944	Domain	Toxin_SymE-like	Toxin SymE-like	T
IPR020353	Family	Toxin_YafO	Toxin YafO	T
IPR004386	Family	Toxin_YafQ-like	Toxin-antitoxin system YafQ-like toxin	T
IPR024640	Family	Toxin-antitoxin_type_1_toxin	Toxin-antitoxin type 1 system toxin component	T
IPR025911	Family	ToxN/AbiQ_toxin	ToxN/AbiQ toxin	T
IPR020883	Family	TypeI_TA_SymE	Type I toxin-antitoxin system SymE toxin	T
IPR016869	Family	UCP028135_HipA-like	Uncharacterised conserved protein UCP028135 HipA-like	T
IPR022907	Family	VapC_family	VapC family	T
IPR009614	Family	YoeB_toxin	Toxin YoeB	T
IPR010488	Domain	Zeta_toxin_domain	Zeta toxin domain	T
IPR025159	Family	AbiEi_4	Transcriptional regulator AbiEi antitoxin	A
IPR014057	Family	Addict_mod_HI1420	Addiction module antidote protein HI1420	A
IPR006442	Family	Antitoxin_Phd/YefM	Type II toxin-antitoxin system	A
IPR028037	Family	Antitoxin_Rv0909/MT0933	Antitoxin Rv0909/MT0933	A
IPR025897	Family	Antitoxin_SpoIISB	Antitoxin SpoIISB	A
IPR005569	Domain	Arc_DNA-bd_dom	Arc-like DNA binding domain	A
IPR013321	Domain	Arc_rbn_hlx_hlx	Arc-type ribbon-helix-helix	A
IPR025528	Family	BrnA_antitoxin	BrnA antitoxin of type II toxin-antitoxin system	A
IPR013406	Family	CHP02574_addiction_mod	Conserved hypothetical protein CHP02574 addiction module	A
IPR002145	Domain	CopG	Ribbon-helix-helix protein CopG	A
IPR022148	Family	CopG_antitoxin	CopG antitoxin	A
IPR026262	Family	DinJ	Antitoxin DinJ	A
IPR013432	Family	Doc_partner	Putative addiction module antidote	A
IPR015090	Family	Epsilon_antitox	Bacterial epsilon antitoxin	A
IPR031807	Family	HicB-like	HicB-like antitoxin of toxin-antitoxin system	A
IPR032753	Family	HicB-like_2	HicB-like antitoxin	A
IPR022452	Family	MqsA	Antitoxin MqsA	A
IPR032758	Family	MqsA/HigA-2	Antitoxin MqsA/HigA-2	A
IPR003115	Domain	ParB/Sulfiredoxin_dom	ParB/Sulfiredoxin	A
IPR022789	Family	ParD	Antitoxin ParD	A
IPR021831	Family	ParD-like	ParD-like antitoxin of type II bacterial toxin-antitoxin system	A
IPR009956	Family	Post-segregation_anti-tox_CcdA	Post-segregation antitoxin CcdA	A
IPR031848	Family	PrlF_antitoxin	PrlF antitoxin	A
IPR007337	Family	RelB/DinJ	RelB antitoxin/Antitoxin DinJ	A
IPR012869	Domain	RHH_5	CopG-like ribbon-helix-helix domain	A
IPR031834	Family	RnlB/LsoB_antitoxin	Antitoxin RnlB/LsoB	A
IPR007159	Domain	SpoVT-AbrB_dom	SpoVT-AbrB domain	A
IPR013430	Family	Toxin_antidote_HigA	Toxin-antitoxin system antidote protein HigA	A
IPR017507	Family	Tscrpt_reg_HipB-like	Transcription regulator HipB-like	A
IPR008651	Family	Uncharacterised_HicB	Uncharacterised protein family HicB	A
IPR019239	Family	VapB_antitoxin	Bacterial antitoxin of type II TA system VapB	A
IPR017277	Family	VapB45-like	Putative antitoxin VapB45-like	A
IPR031856	Family	YdaS_antitoxin	Putative bacterial antitoxin YdaS	A
IPR031853	Family	YmcE_antitoxin	Putative antitoxin YmcE	A
IPR022453	Domain	Znf_MqsA-type	Zinc finger MqsA-type	A
