# Supplementary material for: TASmania: A bacterial Toxin-Antitoxin Systems database
Source: PLoS Comput Biol. 2019 Apr 25;15(4):e1006946. doi: 10.1371/journal.pcbi.1006946 (PMC6504116; doi:10.1371/journal.pcbi.1006946)
Supplement: S2 Table — Nearest Pfam annotation of TASmania HMM profiles and clusters. (XLSX) [file pcbi.1006946.s008.xlsx]

## Sheet: toxin_profiles_annotation
hmm_cluster_group_id	hmm_profile_id	nearest_pfam_short_desc	nearest_pfam_id	nearest_pfam_pvalue	nearest_pfam_identifier	nearest_pfam_desc	nearest_pfam_ipr_equivalent
TASMANIA.T1	T.10190	P-loop_NTPase	PF02562	1.1e-28	PhoH	PhoH-like protein	IPR003714
TASMANIA.T1	T.1103	P-loop_NTPase	PF02562	5.8e-26	PhoH	PhoH-like protein	IPR003714
TASMANIA.T1	T.1109	P-loop_NTPase	PF02562	3.1e-25	PhoH	PhoH-like protein	IPR003714
TASMANIA.T1	T.1112	P-loop_NTPase	PF02562	3.2e-26	PhoH	PhoH-like protein	IPR003714
TASMANIA.T1	T.1116	P-loop_NTPase	PF02562	2e-26	PhoH	PhoH-like protein	IPR003714
TASMANIA.T1	T.1125	P-loop_NTPase	PF02562	4.1e-26	PhoH	PhoH-like protein	IPR003714
TASMANIA.T1	T.1182	P-loop_NTPase	PF02562	1.5e-26	PhoH	PhoH-like protein	IPR003714
TASMANIA.T1	T.19058	P-loop_NTPase	PF02562	2.3e-28	PhoH	PhoH-like protein	IPR003714
TASMANIA.T1	T.19072	P-loop_NTPase	PF02562	2.1e-28	PhoH	PhoH-like protein	IPR003714
TASMANIA.T1	T.19860	P-loop_NTPase	PF02562	3.1e-27	PhoH	PhoH-like protein	IPR003714
TASMANIA.T1	T.21348	P-loop_NTPase	PF02562	7.9e-31	PhoH	PhoH-like protein	IPR003714
TASMANIA.T1	T.23556	P-loop_NTPase	PF02562	3e-29	PhoH	PhoH-like protein	IPR003714
TASMANIA.T1	T.23564	P-loop_NTPase	PF02562	1.8e-29	PhoH	PhoH-like protein	IPR003714
TASMANIA.T1	T.34716	P-loop_NTPase	PF02562	5.4e-27	PhoH	PhoH-like protein	IPR003714
TASMANIA.T1	T.53345	P-loop_NTPase	PF02562	1.6e-28	PhoH	PhoH-like protein	IPR003714
TASMANIA.T1	T.63438	P-loop_NTPase	PF02562	3.2e-31	PhoH	PhoH-like protein	IPR003714
TASMANIA.T2	T.14872	PKinase	PF07804	5.6e-21	HipA_C	HipA-like C-terminal domain	IPR012893
TASMANIA.T2	T.15407	PKinase	PF07804	5.8e-22	HipA_C	HipA-like C-terminal domain	IPR012893
TASMANIA.T2	T.18349	PKinase	PF07804	1.5e-24	HipA_C	HipA-like C-terminal domain	IPR012893
TASMANIA.T2	T.34326	PKinase	PF07804	3.3e-25	HipA_C	HipA-like C-terminal domain	IPR012893
TASMANIA.T2	T.34410	PKinase	PF07804	1.8e-24	HipA_C	HipA-like C-terminal domain	IPR012893
TASMANIA.T2	T.39963	PKinase	PF07804	2.5e-21	HipA_C	HipA-like C-terminal domain	IPR012893
TASMANIA.T2	T.45557	PKinase	PF07804	1.1e-21	HipA_C	HipA-like C-terminal domain	IPR012893
TASMANIA.T2	T.49348	PKinase	PF07804	1.3e-23	HipA_C	HipA-like C-terminal domain	IPR012893
TASMANIA.T2	T.53291	PKinase	PF07804	5.4e-24	HipA_C	HipA-like C-terminal domain	IPR012893
TASMANIA.T2	T.55110	PKinase	PF07804	3.5e-22	HipA_C	HipA-like C-terminal domain	IPR012893
TASMANIA.T2	T.60002	PKinase	PF07804	2e-23	HipA_C	HipA-like C-terminal domain	IPR012893
TASMANIA.T2	T.6672	PKinase	PF07804	2.3e-21	HipA_C	HipA-like C-terminal domain	IPR012893
TASMANIA.T3	T.17657		PF06755	1.7e-35	CbtA_toxin	CbtA_toxin of type IV toxin-antitoxin system	IPR009610
TASMANIA.T3	T.20635		PF06755	1.5e-34	CbtA_toxin	CbtA_toxin of type IV toxin-antitoxin system	IPR009610
TASMANIA.T3	T.20655		PF06755	8.2e-23	CbtA_toxin	CbtA_toxin of type IV toxin-antitoxin system	IPR009610
TASMANIA.T3	T.20686		PF06755	2.5e-36	CbtA_toxin	CbtA_toxin of type IV toxin-antitoxin system	IPR009610
TASMANIA.T3	T.2155		PF06755	8.6e-20	CbtA_toxin	CbtA_toxin of type IV toxin-antitoxin system	IPR009610
TASMANIA.T3	T.36579		PF06755	5.2e-37	CbtA_toxin	CbtA_toxin of type IV toxin-antitoxin system	IPR009610
TASMANIA.T3	T.50875		PF06755	7.9e-37	CbtA_toxin	CbtA_toxin of type IV toxin-antitoxin system	IPR009610
TASMANIA.T3	T.50878		PF06755	2.7e-37	CbtA_toxin	CbtA_toxin of type IV toxin-antitoxin system	IPR009610
TASMANIA.T3	T.50893		PF06755	5e-37	CbtA_toxin	CbtA_toxin of type IV toxin-antitoxin system	IPR009610
TASMANIA.T3	T.50899		PF06755	2.1e-37	CbtA_toxin	CbtA_toxin of type IV toxin-antitoxin system	IPR009610
TASMANIA.T3	T.5778		PF06755	6e-36	CbtA_toxin	CbtA_toxin of type IV toxin-antitoxin system	IPR009610
TASMANIA.T4	T.12303	Plasmid-antitox	PF15738	1e-14	YafQ_toxin	Bacterial toxin of type II toxin-antitoxin system, YafQ	IPR004386
TASMANIA.T4	T.12310	Plasmid-antitox	PF15738	4.2e-18	YafQ_toxin	Bacterial toxin of type II toxin-antitoxin system, YafQ	IPR004386
TASMANIA.T4	T.21612	Plasmid-antitox	PF15738	4.9e-18	YafQ_toxin	Bacterial toxin of type II toxin-antitoxin system, YafQ	IPR004386
TASMANIA.T4	T.21775	Plasmid-antitox	PF15738	1.8e-15	YafQ_toxin	Bacterial toxin of type II toxin-antitoxin system, YafQ	IPR004386
TASMANIA.T4	T.2200	Plasmid-antitox	PF15738	1.3e-18	YafQ_toxin	Bacterial toxin of type II toxin-antitoxin system, YafQ	IPR004386
TASMANIA.T4	T.26649	Plasmid-antitox	PF15738	1.5e-16	YafQ_toxin	Bacterial toxin of type II toxin-antitoxin system, YafQ	IPR004386
TASMANIA.T4	T.26652	Plasmid-antitox	PF15738	2.7e-18	YafQ_toxin	Bacterial toxin of type II toxin-antitoxin system, YafQ	IPR004386
TASMANIA.T4	T.51595	Plasmid-antitox	PF15738	1.6e-17	YafQ_toxin	Bacterial toxin of type II toxin-antitoxin system, YafQ	IPR004386
TASMANIA.T4	T.51838	Plasmid-antitox	PF15738	1.7e-17	YafQ_toxin	Bacterial toxin of type II toxin-antitoxin system, YafQ	IPR004386
TASMANIA.T4	T.57777	Plasmid-antitox	PF15738	3.3e-18	YafQ_toxin	Bacterial toxin of type II toxin-antitoxin system, YafQ	IPR004386
TASMANIA.T5	T.21600		PF07254	5.9e-28	Cpta_toxin	Membrane-bound toxin component of toxin-antitoxin system	IPR009883
TASMANIA.T5	T.30559		PF07254	3.7e-34	Cpta_toxin	Membrane-bound toxin component of toxin-antitoxin system	IPR009883
TASMANIA.T5	T.30583		PF07254	4.3e-33	Cpta_toxin	Membrane-bound toxin component of toxin-antitoxin system	IPR009883
TASMANIA.T5	T.30594		PF07254	1e-34	Cpta_toxin	Membrane-bound toxin component of toxin-antitoxin system	IPR009883
TASMANIA.T5	T.362		PF07254	3.3e-36	Cpta_toxin	Membrane-bound toxin component of toxin-antitoxin system	IPR009883
TASMANIA.T5	T.363		PF07254	2.4e-35	Cpta_toxin	Membrane-bound toxin component of toxin-antitoxin system	IPR009883
TASMANIA.T5	T.366		PF07254	1.5e-35	Cpta_toxin	Membrane-bound toxin component of toxin-antitoxin system	IPR009883
TASMANIA.T5	T.38204		PF07254	1.3e-33	Cpta_toxin	Membrane-bound toxin component of toxin-antitoxin system	IPR009883
TASMANIA.T5	T.38206		PF07254	6.5e-34	Cpta_toxin	Membrane-bound toxin component of toxin-antitoxin system	IPR009883
TASMANIA.T6	T.13352	Plasmid-antitox	PF06769	2.7e-27	YoeB_toxin	YoeB-like toxin of bacterial type II toxin-antitoxin system	IPR009614
TASMANIA.T6	T.13622	Plasmid-antitox	PF06769	4e-27	YoeB_toxin	YoeB-like toxin of bacterial type II toxin-antitoxin system	IPR009614
TASMANIA.T6	T.19182	Plasmid-antitox	PF06769	9.1e-25	YoeB_toxin	YoeB-like toxin of bacterial type II toxin-antitoxin system	IPR009614
TASMANIA.T6	T.26525	Plasmid-antitox	PF06769	8.4e-28	YoeB_toxin	YoeB-like toxin of bacterial type II toxin-antitoxin system	IPR009614
TASMANIA.T6	T.26566	Plasmid-antitox	PF06769	5.9e-28	YoeB_toxin	YoeB-like toxin of bacterial type II toxin-antitoxin system	IPR009614
TASMANIA.T6	T.47405	Plasmid-antitox	PF06769	4e-23	YoeB_toxin	YoeB-like toxin of bacterial type II toxin-antitoxin system	IPR009614
TASMANIA.T6	T.53302	Plasmid-antitox	PF06769	4.2e-25	YoeB_toxin	YoeB-like toxin of bacterial type II toxin-antitoxin system	IPR009614
TASMANIA.T6	T.62642	Plasmid-antitox	PF06769	1.3e-26	YoeB_toxin	YoeB-like toxin of bacterial type II toxin-antitoxin system	IPR009614
TASMANIA.T6	T.7034	Plasmid-antitox	PF06769	1.8e-25	YoeB_toxin	YoeB-like toxin of bacterial type II toxin-antitoxin system	IPR009614
TASMANIA.T7	T.31144	Plasmid-antitox	PF05973	4.5e-10	Gp49	Phage derived protein Gp49-like (DUF891)	IPR009241
TASMANIA.T7	T.31268	Plasmid-antitox	PF05973	5e-11	Gp49	Phage derived protein Gp49-like (DUF891)	IPR009241
TASMANIA.T7	T.31294	Plasmid-antitox	PF05973	7.6e-11	Gp49	Phage derived protein Gp49-like (DUF891)	IPR009241
TASMANIA.T7	T.36660	Plasmid-antitox	PF05973	1.5e-08	Gp49	Phage derived protein Gp49-like (DUF891)	IPR009241
TASMANIA.T7	T.38151	Plasmid-antitox	PF05973	6.1e-11	Gp49	Phage derived protein Gp49-like (DUF891)	IPR009241
TASMANIA.T7	T.41325	Plasmid-antitox	PF05973	1.5e-09	Gp49	Phage derived protein Gp49-like (DUF891)	IPR009241
TASMANIA.T7	T.41827	Plasmid-antitox	PF05973	8.7e-10	Gp49	Phage derived protein Gp49-like (DUF891)	IPR009241
TASMANIA.T7	T.63982	Plasmid-antitox	PF05973	2.7e-10	Gp49	Phage derived protein Gp49-like (DUF891)	IPR009241
TASMANIA.T7	T.894	Plasmid-antitox	PF05973	2.3e-10	Gp49	Phage derived protein Gp49-like (DUF891)	IPR009241
TASMANIA.T8	T.1714		PF13940	3.3e-16	Ldr_toxin	Toxin Ldr, type I toxin-antitoxin system	IPR025253
TASMANIA.T8	T.1727		PF13940	3.5e-16	Ldr_toxin	Toxin Ldr, type I toxin-antitoxin system	IPR025253
TASMANIA.T8	T.190		PF13940	8.1e-16	Ldr_toxin	Toxin Ldr, type I toxin-antitoxin system	IPR025253
TASMANIA.T8	T.22806		PF13940	1.1e-20	Ldr_toxin	Toxin Ldr, type I toxin-antitoxin system	IPR025253
TASMANIA.T8	T.28728		PF13940	3.9e-19	Ldr_toxin	Toxin Ldr, type I toxin-antitoxin system	IPR025253
TASMANIA.T8	T.35111		PF13940	4.1e-17	Ldr_toxin	Toxin Ldr, type I toxin-antitoxin system	IPR025253
TASMANIA.T8	T.35121		PF13940	6.6e-18	Ldr_toxin	Toxin Ldr, type I toxin-antitoxin system	IPR025253
TASMANIA.T8	T.35875		PF13940	2.6e-16	Ldr_toxin	Toxin Ldr, type I toxin-antitoxin system	IPR025253
TASMANIA.T8	T.52136		PF13940	9.6e-17	Ldr_toxin	Toxin Ldr, type I toxin-antitoxin system	IPR025253
TASMANIA.T9	T.15880	Plasmid-antitox	PF15781	0.00044	ParE_toxin	ParE-like toxin of type II bacterial toxin-antitoxin system	IPR031552
TASMANIA.T9	T.17579	Plasmid-antitox	PF05016	0.002	ParE_toxin	ParE toxin of type II toxin-antitoxin system, parDE	IPR007712
TASMANIA.T9	T.22469	Plasmid-antitox	PF05016	0.0004	ParE_toxin	ParE toxin of type II toxin-antitoxin system, parDE	IPR007712
TASMANIA.T9	T.24170	Plasmid-antitox	PF15781	0.00053	ParE_toxin	ParE-like toxin of type II bacterial toxin-antitoxin system	IPR031552
TASMANIA.T9	T.24171	Plasmid-antitox	PF05016	0.0009	ParE_toxin	ParE toxin of type II toxin-antitoxin system, parDE	IPR007712
TASMANIA.T9	T.29761	Plasmid-antitox	PF05016	0.0041	ParE_toxin	ParE toxin of type II toxin-antitoxin system, parDE	IPR007712
TASMANIA.T9	T.45231	Plasmid-antitox	PF15781	0.00028	ParE_toxin	ParE-like toxin of type II bacterial toxin-antitoxin system	IPR031552
TASMANIA.T9	T.52800	Plasmid-antitox	PF05016	0.0003	ParE_toxin	ParE toxin of type II toxin-antitoxin system, parDE	IPR007712
TASMANIA.T10	T.12283	PIN	PF01850	1.2e-07	PIN	PIN domain	IPR002716
TASMANIA.T10	T.12552	PIN	PF01850	5.8e-08	PIN	PIN domain	IPR002716
TASMANIA.T10	T.12557	PIN	PF01850	4.9e-08	PIN	PIN domain	IPR002716
TASMANIA.T10	T.19558	PIN	PF01850	4.5e-05	PIN	PIN domain	IPR002716
TASMANIA.T10	T.26397	PIN	PF01850	0.00015	PIN	PIN domain	IPR002716
TASMANIA.T10	T.35467	PIN	PF01850	3.1e-07	PIN	PIN domain	IPR002716
TASMANIA.T10	T.4208	PIN	PF01850	0.00017	PIN	PIN domain	IPR002716
TASMANIA.T10	T.58847	PIN	PF01850	0.00033	PIN	PIN domain	IPR002716
TASMANIA.T11	T.11971		PF01848	1.7e-11	HOK_GEF	Hok/gef family	IPR000021
TASMANIA.T11	T.13099		PF01848	1.1e-12	HOK_GEF	Hok/gef family	IPR000021
TASMANIA.T11	T.23429		PF01848	2.4e-11	HOK_GEF	Hok/gef family	IPR000021
TASMANIA.T11	T.36923		PF01848	8e-14	HOK_GEF	Hok/gef family	IPR000021
TASMANIA.T11	T.43705		PF01848	6.1e-14	HOK_GEF	Hok/gef family	IPR000021
TASMANIA.T11	T.58350		PF01848	1.5e-10	HOK_GEF	Hok/gef family	IPR000021
TASMANIA.T11	T.60306		PF01848	1.1e-17	HOK_GEF	Hok/gef family	IPR000021
TASMANIA.T12	T.12490		PF01848	7.1e-13	HOK_GEF	Hok/gef family	IPR000021
TASMANIA.T12	T.21217		PF01848	1.7e-12	HOK_GEF	Hok/gef family	IPR000021
TASMANIA.T12	T.21219		PF01848	3e-12	HOK_GEF	Hok/gef family	IPR000021
TASMANIA.T12	T.26679		PF01848	3.8e-12	HOK_GEF	Hok/gef family	IPR000021
TASMANIA.T12	T.26684		PF01848	4.3e-15	HOK_GEF	Hok/gef family	IPR000021
TASMANIA.T12	T.27006		PF01848	4.4e-14	HOK_GEF	Hok/gef family	IPR000021
TASMANIA.T12	T.58654		PF01848	1.1e-12	HOK_GEF	Hok/gef family	IPR000021
TASMANIA.T13	T.17927	P-loop_NTPase	PF06414	4.9e-31	Zeta_toxin	Zeta toxin	IPR010488
TASMANIA.T13	T.30240	P-loop_NTPase	PF06414	7.7e-31	Zeta_toxin	Zeta toxin	IPR010488
TASMANIA.T13	T.47080	P-loop_NTPase	PF06414	1.1e-28	Zeta_toxin	Zeta toxin	IPR010488
TASMANIA.T13	T.49977	P-loop_NTPase	PF06414	3.7e-25	Zeta_toxin	Zeta toxin	IPR010488
TASMANIA.T13	T.8976	P-loop_NTPase	PF06414	3.6e-31	Zeta_toxin	Zeta toxin	IPR010488
TASMANIA.T13	T.8983	P-loop_NTPase	PF06414	1.8e-31	Zeta_toxin	Zeta toxin	IPR010488
TASMANIA.T13	T.8991	P-loop_NTPase	PF06414	4.4e-31	Zeta_toxin	Zeta toxin	IPR010488
TASMANIA.T14	T.12395	PKinase	PF07804	3.6e-20	HipA_C	HipA-like C-terminal domain	IPR012893
TASMANIA.T14	T.33729	PKinase	PF07804	9.5e-23	HipA_C	HipA-like C-terminal domain	IPR012893
TASMANIA.T14	T.38235	PKinase	PF07804	5.3e-22	HipA_C	HipA-like C-terminal domain	IPR012893
TASMANIA.T14	T.47256	PKinase	PF07804	4.8e-20	HipA_C	HipA-like C-terminal domain	IPR012893
TASMANIA.T14	T.47263	PKinase	PF07804	1.1e-20	HipA_C	HipA-like C-terminal domain	IPR012893
TASMANIA.T14	T.47268	PKinase	PF07804	1.9e-20	HipA_C	HipA-like C-terminal domain	IPR012893
TASMANIA.T14	T.59740	PKinase	PF07804	1.4e-19	HipA_C	HipA-like C-terminal domain	IPR012893
TASMANIA.T15	T.1278	NTP_transf	PF08843	5.6e-18	AbiEii	Nucleotidyl transferase AbiEii toxin, Type IV TA system	IPR014942
TASMANIA.T15	T.36203	NTP_transf	PF08843	1.8e-16	AbiEii	Nucleotidyl transferase AbiEii toxin, Type IV TA system	IPR014942
TASMANIA.T15	T.48413	NTP_transf	PF08843	2.9e-19	AbiEii	Nucleotidyl transferase AbiEii toxin, Type IV TA system	IPR014942
TASMANIA.T15	T.48426	NTP_transf	PF08843	1.2e-21	AbiEii	Nucleotidyl transferase AbiEii toxin, Type IV TA system	IPR014942
TASMANIA.T15	T.48831	NTP_transf	PF08843	2.5e-18	AbiEii	Nucleotidyl transferase AbiEii toxin, Type IV TA system	IPR014942
TASMANIA.T15	T.54403	NTP_transf	PF08843	1.5e-18	AbiEii	Nucleotidyl transferase AbiEii toxin, Type IV TA system	IPR014942
TASMANIA.T16	T.26668	PKinase	PF07804	1e-20	HipA_C	HipA-like C-terminal domain	IPR012893
TASMANIA.T16	T.26839	PKinase	PF07804	3e-24	HipA_C	HipA-like C-terminal domain	IPR012893
TASMANIA.T16	T.29092	PKinase	PF07804	1.8e-19	HipA_C	HipA-like C-terminal domain	IPR012893
TASMANIA.T16	T.35781	PKinase	PF07804	3.1e-21	HipA_C	HipA-like C-terminal domain	IPR012893
TASMANIA.T16	T.43602	PKinase	PF07804	5.4e-20	HipA_C	HipA-like C-terminal domain	IPR012893
TASMANIA.T16	T.47181	PKinase	PF07804	7.1e-19	HipA_C	HipA-like C-terminal domain	IPR012893
TASMANIA.T17	T.21860	PKinase	PF07804	3.9e-11	HipA_C	HipA-like C-terminal domain	IPR012893
TASMANIA.T17	T.26355	PKinase	PF07804	1.2e-13	HipA_C	HipA-like C-terminal domain	IPR012893
TASMANIA.T17	T.46968	PKinase	PF07804	1.6e-10	HipA_C	HipA-like C-terminal domain	IPR012893
TASMANIA.T17	T.50280	PKinase	PF07804	1.1e-10	HipA_C	HipA-like C-terminal domain	IPR012893
TASMANIA.T17	T.9495	PKinase	PF07804	3.5e-10	HipA_C	HipA-like C-terminal domain	IPR012893
TASMANIA.T18	T.1090	PBP	PF13343	8.4	RelE	Bacterial extracellular solute-binding protein	NA
TASMANIA.T18	T.34836	Plasmid-antitox	PF06296	0.022	RelE	RelE toxin of RelE / RelB toxin-antitoxin system	IPR009387
TASMANIA.T18	T.51624	Plasmid-antitox	PF06296	0.42	RelE	RelE toxin of RelE / RelB toxin-antitoxin system	IPR009387
TASMANIA.T18	T.51634	Plasmid-antitox	PF06296	0.00067	RelE	RelE toxin of RelE / RelB toxin-antitoxin system	IPR009387
TASMANIA.T18	T.60704	Plasmid-antitox	PF06296	0.068	RelE	RelE toxin of RelE / RelB toxin-antitoxin system	IPR009387
TASMANIA.T19	T.26029	PIN	PF01850	4.3e-05	PIN	PIN domain	IPR002716
TASMANIA.T19	T.29482	PIN	PF01850	0.13	PIN	PIN domain	IPR002716
TASMANIA.T19	T.40959	PIN	PF01850	0.22	PIN	PIN domain	IPR002716
TASMANIA.T19	T.51982	PIN	PF01850	0.0059	PIN	PIN domain	IPR002716
TASMANIA.T19	T.58141	PIN	PF01850	0.006	PIN	PIN domain	IPR002716
TASMANIA.T20	T.12076		PF15105	0.065	PIN	TMEM61 protein family	IPR028164
TASMANIA.T20	T.28164	PIN	PF01850	0.0059	PIN	PIN domain	IPR002716
TASMANIA.T20	T.33779	TRAF	PF11529	0.41	PIN	Melampsora lini avirulence protein AvrL567-A	IPR021608
TASMANIA.T20	T.43088	PIN	PF01850	0.022	PIN	PIN domain	IPR002716
TASMANIA.T21	T.26149	Plasmid-antitox	PF05016	0.0017	ParE_toxin	ParE toxin of type II toxin-antitoxin system, parDE	IPR007712
TASMANIA.T21	T.26150	Plasmid-antitox	PF05016	0.015	ParE_toxin	ParE toxin of type II toxin-antitoxin system, parDE	IPR007712
TASMANIA.T21	T.26152	Plasmid-antitox	PF05016	0.022	ParE_toxin	ParE toxin of type II toxin-antitoxin system, parDE	IPR007712
TASMANIA.T21	T.26157	Plasmid-antitox	PF05016	0.00086	ParE_toxin	ParE toxin of type II toxin-antitoxin system, parDE	IPR007712
TASMANIA.T22	T.3071	PKinase	PF07804	1e-09	HipA_C	HipA-like C-terminal domain	IPR012893
TASMANIA.T22	T.45481	PKinase	PF07804	4.8e-08	HipA_C	HipA-like C-terminal domain	IPR012893
TASMANIA.T22	T.57999	PKinase	PF07804	4.3e-10	HipA_C	HipA-like C-terminal domain	IPR012893
TASMANIA.T22	T.61403	PKinase	PF07804	5.2e-10	HipA_C	HipA-like C-terminal domain	IPR012893
TASMANIA.T23	T.22579	CcdB_PemK	PF02452	9.3e-05	PemK_toxin	PemK-like, MazF-like toxin of type II toxin-antitoxin system	IPR003477
TASMANIA.T23	T.22860	CcdB_PemK	PF02452	0.00033	PemK_toxin	PemK-like, MazF-like toxin of type II toxin-antitoxin system	IPR003477
TASMANIA.T23	T.42904	CcdB_PemK	PF02452	0.026	PemK_toxin	PemK-like, MazF-like toxin of type II toxin-antitoxin system	IPR003477
TASMANIA.T23	T.9991	CcdB_PemK	PF02452	0.0092	PemK_toxin	PemK-like, MazF-like toxin of type II toxin-antitoxin system	IPR003477
TASMANIA.T24	T.14337		PF11663	2.2e-35	Toxin_YhaV	Toxin with endonuclease activity, of toxin-antitoxin system	IPR021679
TASMANIA.T24	T.34854		PF11663	6.9e-31	Toxin_YhaV	Toxin with endonuclease activity, of toxin-antitoxin system	IPR021679
TASMANIA.T24	T.54258		PF11663	1.6e-34	Toxin_YhaV	Toxin with endonuclease activity, of toxin-antitoxin system	IPR021679
TASMANIA.T24	T.8748		PF11663	7e-34	Toxin_YhaV	Toxin with endonuclease activity, of toxin-antitoxin system	IPR021679
TASMANIA.T25	T.1655		PF09907	1.6e-12	HigB_toxin	HigB_toxin, RelE-like toxic component of a toxin-antitoxin system	IPR018669
TASMANIA.T25	T.1816		PF09907	7.6e-11	HigB_toxin	HigB_toxin, RelE-like toxic component of a toxin-antitoxin system	IPR018669
TASMANIA.T25	T.56179		PF09907	1.5e-09	HigB_toxin	HigB_toxin, RelE-like toxic component of a toxin-antitoxin system	IPR018669
TASMANIA.T25	T.56188		PF09907	9.4e-12	HigB_toxin	HigB_toxin, RelE-like toxic component of a toxin-antitoxin system	IPR018669
TASMANIA.T26	T.30224	PIN	PF01850	0.00031	PIN	PIN domain	IPR002716
TASMANIA.T26	T.3513	PIN	PF01850	3.5e-05	PIN	PIN domain	IPR002716
TASMANIA.T26	T.3596	PIN	PF01850	1.6e-05	PIN	PIN domain	IPR002716
TASMANIA.T26	T.42029	PIN	PF01850	9e-05	PIN	PIN domain	IPR002716
TASMANIA.T27	T.4085		PF13784	1.2e-09	Fic_N	Fic/DOC family N-terminal	IPR025758
TASMANIA.T27	T.42968		PF13784	3.1e-12	Fic_N	Fic/DOC family N-terminal	IPR025758
TASMANIA.T27	T.42972		PF13784	7.6e-12	Fic_N	Fic/DOC family N-terminal	IPR025758
TASMANIA.T27	T.62697		PF13784	1.4e-09	Fic_N	Fic/DOC family N-terminal	IPR025758
TASMANIA.T28	T.46825	CcdB_PemK	PF02452	2e-09	PemK_toxin	PemK-like, MazF-like toxin of type II toxin-antitoxin system	IPR003477
TASMANIA.T28	T.46828	CcdB_PemK	PF02452	1.5e-09	PemK_toxin	PemK-like, MazF-like toxin of type II toxin-antitoxin system	IPR003477
TASMANIA.T28	T.46831	CcdB_PemK	PF02452	6.2e-09	PemK_toxin	PemK-like, MazF-like toxin of type II toxin-antitoxin system	IPR003477
TASMANIA.T29	T.10571	PBP	PF03480	0.12	PIN_5	Bacterial extracellular solute-binding protein, family 7	IPR018389
TASMANIA.T29	T.44171	OB	PF01938	3.4	PIN_5	TRAM domain	IPR002792
TASMANIA.T29	T.58735	PIN	PF08745	0.33	PIN_5	PINc domain ribonuclease	IPR014856
TASMANIA.T30	T.45708	CcdB_PemK	PF02452	8.6e-11	PemK_toxin	PemK-like, MazF-like toxin of type II toxin-antitoxin system	IPR003477
TASMANIA.T30	T.56347	CcdB_PemK	PF02452	9e-07	PemK_toxin	PemK-like, MazF-like toxin of type II toxin-antitoxin system	IPR003477
TASMANIA.T30	T.64122	CcdB_PemK	PF02452	6.7e-08	PemK_toxin	PemK-like, MazF-like toxin of type II toxin-antitoxin system	IPR003477
TASMANIA.T31	T.23925	PIN	PF01850	0.0015	PIN	PIN domain	IPR002716
TASMANIA.T31	T.33767	PIN	PF01850	0.017	PIN	PIN domain	IPR002716
TASMANIA.T31	T.37655	PIN	PF01850	0.00043	PIN	PIN domain	IPR002716
TASMANIA.T32	T.21639	Plasmid-antitox	PF15738	7.2e-18	YafQ_toxin	Bacterial toxin of type II toxin-antitoxin system, YafQ	IPR004386
TASMANIA.T32	T.21642	Plasmid-antitox	PF15738	2e-15	YafQ_toxin	Bacterial toxin of type II toxin-antitoxin system, YafQ	IPR004386
TASMANIA.T32	T.43670	Plasmid-antitox	PF15738	2.5e-20	YafQ_toxin	Bacterial toxin of type II toxin-antitoxin system, YafQ	IPR004386
TASMANIA.T33	T.16626		PF02661	0.003	Fic	Fic/DOC family	IPR003812
TASMANIA.T33	T.16643		PF02661	2.4e-05	Fic	Fic/DOC family	IPR003812
TASMANIA.T33	T.6178		PF02661	0.0039	Fic	Fic/DOC family	IPR003812
TASMANIA.T34	T.17798	Plasmid-antitox	PF04365	9.5e-13	BrnT_toxin	Ribonuclease toxin, BrnT, of type II toxin-antitoxin system	IPR007460
TASMANIA.T34	T.18674	Plasmid-antitox	PF04365	5.1e-13	BrnT_toxin	Ribonuclease toxin, BrnT, of type II toxin-antitoxin system	IPR007460
TASMANIA.T34	T.53421	Plasmid-antitox	PF04365	4.7e-12	BrnT_toxin	Ribonuclease toxin, BrnT, of type II toxin-antitoxin system	IPR007460
TASMANIA.T35	T.3387		PF14171	6.8e-36	SpoIISA_toxin	Toxin SpoIISA, type II toxin-antitoxin system	IPR025940
TASMANIA.T35	T.3388		PF14171	4.9e-35	SpoIISA_toxin	Toxin SpoIISA, type II toxin-antitoxin system	IPR025940
TASMANIA.T35	T.37874		PF14171	1.3e-34	SpoIISA_toxin	Toxin SpoIISA, type II toxin-antitoxin system	IPR025940
TASMANIA.T36	T.12768		PF14171	3.1e-50	SpoIISA_toxin	Toxin SpoIISA, type II toxin-antitoxin system	IPR025940
TASMANIA.T36	T.12776		PF14171	5e-48	SpoIISA_toxin	Toxin SpoIISA, type II toxin-antitoxin system	IPR025940
TASMANIA.T36	T.33379		PF14171	7.5e-52	SpoIISA_toxin	Toxin SpoIISA, type II toxin-antitoxin system	IPR025940
TASMANIA.T37	T.37979	Plasmid-antitox	PF05016	7.6e-05	ParE_toxin	ParE toxin of type II toxin-antitoxin system, parDE	IPR007712
TASMANIA.T37	T.44258	Plasmid-antitox	PF05016	1.2e-05	ParE_toxin	ParE toxin of type II toxin-antitoxin system, parDE	IPR007712
TASMANIA.T37	T.4510	Plasmid-antitox	PF05016	7.9e-05	ParE_toxin	ParE toxin of type II toxin-antitoxin system, parDE	IPR007712
TASMANIA.T38	T.44214	Plasmid-antitox	PF06296	1.7e-20	RelE	RelE toxin of RelE / RelB toxin-antitoxin system	IPR009387
TASMANIA.T38	T.54881	Plasmid-antitox	PF06296	2.6e-19	RelE	RelE toxin of RelE / RelB toxin-antitoxin system	IPR009387
TASMANIA.T38	T.9787	Plasmid-antitox	PF06296	4.3e-21	RelE	RelE toxin of RelE / RelB toxin-antitoxin system	IPR009387
TASMANIA.T39	T.13738	NTP_transf	PF08843	3.4e-21	AbiEii	Nucleotidyl transferase AbiEii toxin, Type IV TA system	IPR014942
TASMANIA.T39	T.16813	NTP_transf	PF08843	9.8e-19	AbiEii	Nucleotidyl transferase AbiEii toxin, Type IV TA system	IPR014942
TASMANIA.T39	T.9943	NTP_transf	PF08843	2e-15	AbiEii	Nucleotidyl transferase AbiEii toxin, Type IV TA system	IPR014942
TASMANIA.T40	T.54106	Plasmid-antitox	PF05016	2.7e-06	ParE_toxin	ParE toxin of type II toxin-antitoxin system, parDE	IPR007712
TASMANIA.T40	T.54108	Plasmid-antitox	PF05016	2.1e-06	ParE_toxin	ParE toxin of type II toxin-antitoxin system, parDE	IPR007712
TASMANIA.T40	T.60924	Plasmid-antitox	PF05016	4.3e-06	ParE_toxin	ParE toxin of type II toxin-antitoxin system, parDE	IPR007712
TASMANIA.T41	T.57725	Plasmid-antitox	PF05973	6.9e-10	Gp49	Phage derived protein Gp49-like (DUF891)	IPR009241
TASMANIA.T41	T.6435	Plasmid-antitox	PF05973	6.9e-15	Gp49	Phage derived protein Gp49-like (DUF891)	IPR009241
TASMANIA.T41	T.8731	Plasmid-antitox	PF05973	4.5e-11	Gp49	Phage derived protein Gp49-like (DUF891)	IPR009241
TASMANIA.T42	T.40775	Plasmid-antitox	PF05016	7.8e-07	ParE_toxin	ParE toxin of type II toxin-antitoxin system, parDE	IPR007712
TASMANIA.T42	T.40779	Plasmid-antitox	PF05016	3.9e-07	ParE_toxin	ParE toxin of type II toxin-antitoxin system, parDE	IPR007712
TASMANIA.T42	T.41489	Plasmid-antitox	PF05016	1.1e-07	ParE_toxin	ParE toxin of type II toxin-antitoxin system, parDE	IPR007712
TASMANIA.T43	T.1547	Plasmid-antitox	PF05973	0.093	Gp49	Phage derived protein Gp49-like (DUF891)	IPR009241
TASMANIA.T43	T.29998	Plasmid-antitox	PF05973	0.023	Gp49	Phage derived protein Gp49-like (DUF891)	IPR009241
TASMANIA.T43	T.4547	Plasmid-antitox	PF05973	0.071	Gp49	Phage derived protein Gp49-like (DUF891)	IPR009241
TASMANIA.T44	T.11199		PF07927	3.9e-05	HicA_toxin	HicA toxin of bacterial toxin-antitoxin,	IPR012933
TASMANIA.T44	T.25068		PF07927	5e-07	HicA_toxin	HicA toxin of bacterial toxin-antitoxin,	IPR012933
TASMANIA.T45	T.25521		PF09907	2.3e-20	HigB_toxin	HigB_toxin, RelE-like toxic component of a toxin-antitoxin system	IPR018669
TASMANIA.T45	T.44491		PF09907	9.2e-18	HigB_toxin	HigB_toxin, RelE-like toxic component of a toxin-antitoxin system	IPR018669
TASMANIA.T46	T.47022	Plasmid-antitox	PF05016	3e-06	ParE_toxin	ParE toxin of type II toxin-antitoxin system, parDE	IPR007712
TASMANIA.T46	T.47024	Plasmid-antitox	PF05016	2e-06	ParE_toxin	ParE toxin of type II toxin-antitoxin system, parDE	IPR007712
TASMANIA.T47	T.49895	Plasmid-antitox	PF05016	2.8e-08	ParE_toxin	ParE toxin of type II toxin-antitoxin system, parDE	IPR007712
TASMANIA.T47	T.61153	Plasmid-antitox	PF05016	7.1e-10	ParE_toxin	ParE toxin of type II toxin-antitoxin system, parDE	IPR007712
TASMANIA.T48	T.9881	Plasmid-antitox	PF05973	4.2e-13	Gp49	Phage derived protein Gp49-like (DUF891)	IPR009241
TASMANIA.T48	T.9891	Plasmid-antitox	PF05973	3.5e-09	Gp49	Phage derived protein Gp49-like (DUF891)	IPR009241
TASMANIA.T49	T.44767	CcdB_PemK	PF02452	2.3e-08	PemK_toxin	PemK-like, MazF-like toxin of type II toxin-antitoxin system	IPR003477
TASMANIA.T49	T.48892	CcdB_PemK	PF02452	2.2e-12	PemK_toxin	PemK-like, MazF-like toxin of type II toxin-antitoxin system	IPR003477
TASMANIA.T50	T.2728		PF07927	0.00079	HicA_toxin	HicA toxin of bacterial toxin-antitoxin,	IPR012933
TASMANIA.T50	T.7105		PF07927	0.0002	HicA_toxin	HicA toxin of bacterial toxin-antitoxin,	IPR012933
TASMANIA.T51	T.31376	Plasmid-antitox	PF06769	0.00012	YoeB_toxin	YoeB-like toxin of bacterial type II toxin-antitoxin system	IPR009614
TASMANIA.T51	T.51159	Plasmid-antitox	PF06769	3e-06	YoeB_toxin	YoeB-like toxin of bacterial type II toxin-antitoxin system	IPR009614
TASMANIA.T52	T.33094		PF08845	3.6e-09	SymE_toxin	Toxin SymE, type I toxin-antitoxin system	IPR014944
TASMANIA.T52	T.33097		PF08845	3.6e-10	SymE_toxin	Toxin SymE, type I toxin-antitoxin system	IPR014944
TASMANIA.T53	T.16405		PF02661	0.00067	Fic	Fic/DOC family	IPR003812
TASMANIA.T53	T.45183		PF02661	5.6e-05	Fic	Fic/DOC family	IPR003812
TASMANIA.T54	T.10243		PF13939	4.1e-10	TisB_toxin	Toxin TisB, type I toxin-antitoxin system	IPR025211
TASMANIA.T54	T.58983		PF13939	5.1e-14	TisB_toxin	Toxin TisB, type I toxin-antitoxin system	IPR025211
TASMANIA.T55	T.12079		PF08845	2.2e-07	SymE_toxin	Toxin SymE, type I toxin-antitoxin system	IPR014944
TASMANIA.T55	T.32933		PF08845	4.7e-07	SymE_toxin	Toxin SymE, type I toxin-antitoxin system	IPR014944
TASMANIA.T56	T.20985	Plasmid-antitox	PF05016	6.7e-08	ParE_toxin	ParE toxin of type II toxin-antitoxin system, parDE	IPR007712
TASMANIA.T56	T.51101	Plasmid-antitox	PF05016	9.9e-08	ParE_toxin	ParE toxin of type II toxin-antitoxin system, parDE	IPR007712
TASMANIA.T57	T.2208	CcdB_PemK	PF02452	7.1e-19	PemK_toxin	PemK-like, MazF-like toxin of type II toxin-antitoxin system	IPR003477
TASMANIA.T57	T.56898	CcdB_PemK	PF02452	1.9e-18	PemK_toxin	PemK-like, MazF-like toxin of type II toxin-antitoxin system	IPR003477
TASMANIA.T58	T.60724	CcdB_PemK	PF01845	5.5e-16	CcdB	CcdB protein	IPR002712
TASMANIA.T58	T.60749	CcdB_PemK	PF01845	2.1e-15	CcdB	CcdB protein	IPR002712
TASMANIA.T59	T.49476	Plasmid-antitox	PF05016	0.00048	ParE_toxin	ParE toxin of type II toxin-antitoxin system, parDE	IPR007712
TASMANIA.T59	T.49478	Plasmid-antitox	PF05016	0.0014	ParE_toxin	ParE toxin of type II toxin-antitoxin system, parDE	IPR007712
TASMANIA.T60	T.54020	CcdB_PemK	PF01845	9.9e-18	CcdB	CcdB protein	IPR002712
TASMANIA.T60	T.60797	CcdB_PemK	PF01845	5.3e-16	CcdB	CcdB protein	IPR002712
TASMANIA.T61	T.36264	Plasmid-antitox	PF05016	0.00017	ParE_toxin	ParE toxin of type II toxin-antitoxin system, parDE	IPR007712
TASMANIA.T61	T.36266	Plasmid-antitox	PF05016	0.00013	ParE_toxin	ParE toxin of type II toxin-antitoxin system, parDE	IPR007712
TASMANIA.T62	T.12083	Plasmid-antitox	PF15738	1.3e-15	YafQ_toxin	Bacterial toxin of type II toxin-antitoxin system, YafQ	IPR004386
TASMANIA.T62	T.57505	Plasmid-antitox	PF15738	1.9e-19	YafQ_toxin	Bacterial toxin of type II toxin-antitoxin system, YafQ	IPR004386
TASMANIA.T63	T.30013	Plasmid-antitox	PF05016	4.5e-09	ParE_toxin	ParE toxin of type II toxin-antitoxin system, parDE	IPR007712
TASMANIA.T63	T.33178	Plasmid-antitox	PF05016	1e-08	ParE_toxin	ParE toxin of type II toxin-antitoxin system, parDE	IPR007712
TASMANIA.T64	T.18163	Plasmid-antitox	PF05016	2.6e-09	ParE_toxin	ParE toxin of type II toxin-antitoxin system, parDE	IPR007712
TASMANIA.T64	T.49945	Plasmid-antitox	PF05016	1.8e-08	ParE_toxin	ParE toxin of type II toxin-antitoxin system, parDE	IPR007712
TASMANIA.T65	T.50796	PIN	PF01850	0.00058	PIN	PIN domain	IPR002716
TASMANIA.T65	T.64309	PIN	PF01850	0.00012	PIN	PIN domain	IPR002716
TASMANIA.T66	T.11368	PIN	PF01850	1.5e-05	PIN	PIN domain	IPR002716
TASMANIA.T66	T.54956	PIN	PF01850	9.3e-07	PIN	PIN domain	IPR002716
TASMANIA.T67	T.41110	Plasmid-antitox	PF05015	1.8e-14	HigB-like_toxin	RelE-like toxin of type II toxin-antitoxin system HigB	IPR007711
TASMANIA.T67	T.57668	Plasmid-antitox	PF05015	1.3e-10	HigB-like_toxin	RelE-like toxin of type II toxin-antitoxin system HigB	IPR007711
TASMANIA.T68	T.11067	Plasmid-antitox	PF05016	2.9e-08	ParE_toxin	ParE toxin of type II toxin-antitoxin system, parDE	IPR007712
TASMANIA.T69	T.11168		PF13657	7.5e-15	Couple_hipA	HipA N-terminal domain	IPR017508
TASMANIA.T70	T.11311	P-loop_NTPase	PF06414	5.7e-06	Zeta_toxin	Zeta toxin	IPR010488
TASMANIA.T71	T.11555	CcdB_PemK	PF02452	0.0002	PemK_toxin	PemK-like, MazF-like toxin of type II toxin-antitoxin system	IPR003477
TASMANIA.T72	T.1206	NTP_transf	PF08843	1.2e-20	AbiEii	Nucleotidyl transferase AbiEii toxin, Type IV TA system	IPR014942
TASMANIA.T73	T.12375	CcdB_PemK	PF01845	2.1e-15	CcdB	CcdB protein	IPR002712
TASMANIA.T74	T.12701	PIN	PF01850	0.00014	PIN	PIN domain	IPR002716
TASMANIA.T75	T.12706	PIN	PF01850	0.00036	PIN	PIN domain	IPR002716
TASMANIA.T76	T.12902	Plasmid-antitox	PF05016	0.00031	ParE_toxin	ParE toxin of type II toxin-antitoxin system, parDE	IPR007712
TASMANIA.T77	T.13784	CcdB_PemK	PF02452	2.7	PemK_toxin	PemK-like, MazF-like toxin of type II toxin-antitoxin system	IPR003477
TASMANIA.T78	T.13990	Plasmid-antitox	PF05016	6.9e-06	ParE_toxin	ParE toxin of type II toxin-antitoxin system, parDE	IPR007712
TASMANIA.T79	T.15384		PF01848	1.9e-06	HOK_GEF	Hok/gef family	IPR000021
TASMANIA.T80	T.15594	PIN	PF13470	0.0012	PIN_3	PIN domain	IPR002716
TASMANIA.T81	T.16054	PIN	PF01850	0.022	PIN	PIN domain	IPR002716
TASMANIA.T82	T.16883		PF07927	6.1e-06	HicA_toxin	HicA toxin of bacterial toxin-antitoxin,	IPR012933
TASMANIA.T83	T.17302	PIN	PF01850	0.91	PIN	PIN domain	IPR002716
TASMANIA.T84	T.17528	Plasmid-antitox	PF05016	0.00021	ParE_toxin	ParE toxin of type II toxin-antitoxin system, parDE	IPR007712
TASMANIA.T85	T.1757	Plasmid-antitox	PF05973	3.9e-10	Gp49	Phage derived protein Gp49-like (DUF891)	IPR009241
TASMANIA.T86	T.17765	Plasmid-antitox	PF05016	0.041	ParE_toxin	ParE toxin of type II toxin-antitoxin system, parDE	IPR007712
TASMANIA.T87	T.18672	NTP_transf	PF08843	0.0098	AbiEii	Nucleotidyl transferase AbiEii toxin, Type IV TA system	IPR014942
TASMANIA.T88	T.1925	PIN	PF01850	0.016	PIN	PIN domain	IPR002716
TASMANIA.T89	T.19597	PIN	PF01850	8.5e-06	PIN	PIN domain	IPR002716
TASMANIA.T90	T.2011	P-loop_NTPase	PF06414	2.1e-06	Zeta_toxin	Zeta toxin	IPR010488
TASMANIA.T91	T.20228	Plasmid-antitox	PF05016	0.00032	ParE_toxin	ParE toxin of type II toxin-antitoxin system, parDE	IPR007712
TASMANIA.T92	T.21922	Plasmid-antitox	PF06769	6.3e-05	YoeB_toxin	YoeB-like toxin of bacterial type II toxin-antitoxin system	IPR009614
TASMANIA.T93	T.23153	NTP_transf	PF08843	5e-06	AbiEii	Nucleotidyl transferase AbiEii toxin, Type IV TA system	IPR014942
TASMANIA.T94	T.23375	NADP_Rossmann	PF02527	2.5	GidB	rRNA small subunit methyltransferase G	IPR003682
TASMANIA.T95	T.23987	PIN	PF01850	4.7e-06	PIN	PIN domain	IPR002716
TASMANIA.T96	T.24489	PIN	PF01850	0.00011	PIN	PIN domain	IPR002716
TASMANIA.T97	T.24870	Plasmid-antitox	PF05016	3.5e-06	ParE_toxin	ParE toxin of type II toxin-antitoxin system, parDE	IPR007712
TASMANIA.T98	T.26331	Plasmid-antitox	PF15738	1.4e-10	YafQ_toxin	Bacterial toxin of type II toxin-antitoxin system, YafQ	IPR004386
TASMANIA.T99	T.26461	P-loop_NTPase	PF13671	1.1e-06	AAA_33	AAA domain	NA
TASMANIA.T100	T.26501	PIN	PF01850	0.0086	PIN	PIN domain	IPR002716
TASMANIA.T101	T.26926	PIN	PF01850	0.0018	PIN	PIN domain	IPR002716
TASMANIA.T102	T.27346		PF07927	1.3e-15	HicA_toxin	HicA toxin of bacterial toxin-antitoxin,	IPR012933
TASMANIA.T103	T.29151	Plasmid-antitox	PF05016	0.0029	ParE_toxin	ParE toxin of type II toxin-antitoxin system, parDE	IPR007712
TASMANIA.T104	T.29167		PF08845	2e-10	SymE_toxin	Toxin SymE, type I toxin-antitoxin system	IPR014944
TASMANIA.T105	T.30937	CcdB_PemK	PF02452	1.4e-08	PemK_toxin	PemK-like, MazF-like toxin of type II toxin-antitoxin system	IPR003477
TASMANIA.T106	T.31903		PF07927	5.8e-06	HicA_toxin	HicA toxin of bacterial toxin-antitoxin,	IPR012933
TASMANIA.T107	T.33399	NTP_transf	PF08843	2.7e-12	AbiEii	Nucleotidyl transferase AbiEii toxin, Type IV TA system	IPR014942
TASMANIA.T108	T.34369		PF08845	8e-11	SymE_toxin	Toxin SymE, type I toxin-antitoxin system	IPR014944
TASMANIA.T109	T.34729	PIN	PF01850	0.088	PIN	PIN domain	IPR002716
TASMANIA.T110	T.37464		PF08845	1.3e-05	SymE_toxin	Toxin SymE, type I toxin-antitoxin system	IPR014944
TASMANIA.T111	T.38128	PIN	PF13470	9.2e-21	PIN_3	PIN domain	IPR002716
TASMANIA.T112	T.39951	Plasmid-antitox	PF05973	1.3e-06	Gp49	Phage derived protein Gp49-like (DUF891)	IPR009241
TASMANIA.T113	T.40760	PIN	PF01850	1.3e-07	PIN	PIN domain	IPR002716
TASMANIA.T114	T.41294	PIN	PF01850	5.4e-06	PIN	PIN domain	IPR002716
TASMANIA.T115	T.42046	PIN	PF01850	8.2e-05	PIN	PIN domain	IPR002716
TASMANIA.T116	T.42145	PIN	PF10130	1.1	PIN_2	PIN domain	IPR002716
TASMANIA.T117	T.42169	PIN	PF01850	0.0051	PIN	PIN domain	IPR002716
TASMANIA.T118	T.42188	PIN	PF01850	2.4e-08	PIN	PIN domain	IPR002716
TASMANIA.T119	T.43152		PF13657	5.7e-11	Couple_hipA	HipA N-terminal domain	IPR017508
TASMANIA.T120	T.4319	CcdB_PemK	PF08940	4.6e-16	DUF1918	Domain of unknown function (DUF1918)	IPR015035
TASMANIA.T121	T.44411		PF13957	7.7e-19	YafO_toxin	Toxin YafO, type II toxin-antitoxin system	IPR020353
TASMANIA.T122	T.45396	CcdB_PemK	PF02452	3.9e-06	PemK_toxin	PemK-like, MazF-like toxin of type II toxin-antitoxin system	IPR003477
TASMANIA.T123	T.45686	Plasmid-antitox	PF05016	0.048	ParE_toxin	ParE toxin of type II toxin-antitoxin system, parDE	IPR007712
TASMANIA.T124	T.46282	PIN	PF01850	1.1e-05	PIN	PIN domain	IPR002716
TASMANIA.T125	T.4798	PIN	PF01850	0.00013	PIN	PIN domain	IPR002716
TASMANIA.T126	T.49039	NTP_transf	PF08843	2.7e-12	AbiEii	Nucleotidyl transferase AbiEii toxin, Type IV TA system	IPR014942
TASMANIA.T127	T.52597	Plasmid-antitox	PF05016	0.00022	ParE_toxin	ParE toxin of type II toxin-antitoxin system, parDE	IPR007712
TASMANIA.T128	T.5348		PF08845	3.6e-11	SymE_toxin	Toxin SymE, type I toxin-antitoxin system	IPR014944
TASMANIA.T129	T.54555	PIN	PF01850	0.02	PIN	PIN domain	IPR002716
TASMANIA.T130	T.5461	Plasmid-antitox	PF15738	1.8e-09	YafQ_toxin	Bacterial toxin of type II toxin-antitoxin system, YafQ	IPR004386
TASMANIA.T131	T.56357	PIN	PF01850	0.91	PIN	PIN domain	IPR002716
TASMANIA.T132	T.56820	PIN	PF01850	0.003	PIN	PIN domain	IPR002716
TASMANIA.T133	T.57346	PIN	PF01850	0.047	PIN	PIN domain	IPR002716
TASMANIA.T134	T.57959	PIN	PF01850	0.077	PIN	PIN domain	IPR002716
TASMANIA.T135	T.57979	Plasmid-antitox	PF05973	0.086	Gp49	Phage derived protein Gp49-like (DUF891)	IPR009241
TASMANIA.T136	T.58273	Plasmid-antitox	PF05016	6.9e-07	ParE_toxin	ParE toxin of type II toxin-antitoxin system, parDE	IPR007712
TASMANIA.T137	T.58483	CcdB_PemK	PF02452	1.7e-05	PemK_toxin	PemK-like, MazF-like toxin of type II toxin-antitoxin system	IPR003477
TASMANIA.T138	T.5857	NTP_transf	PF08843	0.00016	AbiEii	Nucleotidyl transferase AbiEii toxin, Type IV TA system	IPR014942
TASMANIA.T139	T.59347		PF08401	8.3e-08	DUF1738	Domain of unknown function (DUF1738)	IPR013610
TASMANIA.T140	T.60651	CcdB_PemK	PF02452	1.5e-09	PemK_toxin	PemK-like, MazF-like toxin of type II toxin-antitoxin system	IPR003477
TASMANIA.T141	T.60663	Plasmid-antitox	PF05973	0.0022	Gp49	Phage derived protein Gp49-like (DUF891)	IPR009241
TASMANIA.T142	T.61353	Plasmid-antitox	PF15738	8.4e-13	YafQ_toxin	Bacterial toxin of type II toxin-antitoxin system, YafQ	IPR004386
TASMANIA.T143	T.61428	CcdB_PemK	PF02452	0.26	PemK_toxin	PemK-like, MazF-like toxin of type II toxin-antitoxin system	IPR003477
TASMANIA.T144	T.62220		PF07927	7.3e-06	HicA_toxin	HicA toxin of bacterial toxin-antitoxin,	IPR012933
TASMANIA.T145	T.62233	CcdB_PemK	PF02452	0.00064	PemK_toxin	PemK-like, MazF-like toxin of type II toxin-antitoxin system	IPR003477
TASMANIA.T146	T.62405	Plasmid-antitox	PF05016	0.0054	ParE_toxin	ParE toxin of type II toxin-antitoxin system, parDE	IPR007712
TASMANIA.T147	T.63002	PIN	PF01850	0.013	PIN	PIN domain	IPR002716
TASMANIA.T148	T.63078	Plasmid-antitox	PF05016	0.00089	ParE_toxin	ParE toxin of type II toxin-antitoxin system, parDE	IPR007712
TASMANIA.T149	T.8492		PF08845	5.2e-13	SymE_toxin	Toxin SymE, type I toxin-antitoxin system	IPR014944
TASMANIA.T150	T.8716	P-loop_NTPase	PF06414	3.7e-06	Zeta_toxin	Zeta toxin	IPR010488
TASMANIA.T151	T.9320	CcdB_PemK	PF01845	3.9e-13	CcdB	CcdB protein	IPR002712
TASMANIA.T152	T.9856	Plasmid-antitox	PF05015	1.8e-21	HigB-like_toxin	RelE-like toxin of type II toxin-antitoxin system HigB	IPR007711

## Sheet: antitoxin_profiles_annotation
hmm_cluster_group_id	hmm_profile_id	nearest_pfam_short_desc	nearest_pfam_id	nearest_pfam_pvalue	nearest_pfam_identifier	nearest_pfam_desc	nearest_pfam_ipr_equivalent
TASMANIA.A1	A.12724	ParBc	PF02195	1.2e-14	ParBc	ParB-like nuclease domain	IPR003115
TASMANIA.A1	A.20050	ParBc	PF02195	7.9e-16	ParBc	ParB-like nuclease domain	IPR003115
TASMANIA.A1	A.21622	ParBc	PF02195	5e-12	ParBc	ParB-like nuclease domain	IPR003115
TASMANIA.A1	A.22293	ParBc	PF02195	6.6e-14	ParBc	ParB-like nuclease domain	IPR003115
TASMANIA.A1	A.22847	ParBc	PF02195	2.4e-13	ParBc	ParB-like nuclease domain	IPR003115
TASMANIA.A1	A.25860	ParBc	PF02195	1.3e-12	ParBc	ParB-like nuclease domain	IPR003115
TASMANIA.A1	A.27452	ParBc	PF02195	1.9e-14	ParBc	ParB-like nuclease domain	IPR003115
TASMANIA.A1	A.27476	ParBc	PF02195	1.1e-12	ParBc	ParB-like nuclease domain	IPR003115
TASMANIA.A1	A.40963	ParBc	PF02195	1.4e-13	ParBc	ParB-like nuclease domain	IPR003115
TASMANIA.A1	A.40968	ParBc	PF02195	5e-13	ParBc	ParB-like nuclease domain	IPR003115
TASMANIA.A1	A.43284	ParBc	PF02195	5e-13	ParBc	ParB-like nuclease domain	IPR003115
TASMANIA.A1	A.50897	ParBc	PF02195	1.4e-15	ParBc	ParB-like nuclease domain	IPR003115
TASMANIA.A1	A.52487	ParBc	PF02195	1e-14	ParBc	ParB-like nuclease domain	IPR003115
TASMANIA.A1	A.52488	ParBc	PF02195	3.1e-14	ParBc	ParB-like nuclease domain	IPR003115
TASMANIA.A1	A.53535	ParBc	PF02195	3.5e-12	ParBc	ParB-like nuclease domain	IPR003115
TASMANIA.A1	A.55762	ParBc	PF02195	2.2e-13	ParBc	ParB-like nuclease domain	IPR003115
TASMANIA.A1	A.58408	ParBc	PF02195	5.8e-14	ParBc	ParB-like nuclease domain	IPR003115
TASMANIA.A1	A.58457	ParBc	PF02195	7.3e-14	ParBc	ParB-like nuclease domain	IPR003115
TASMANIA.A1	A.58460	ParBc	PF02195	1.4e-13	ParBc	ParB-like nuclease domain	IPR003115
TASMANIA.A1	A.58467	ParBc	PF02195	2.1e-13	ParBc	ParB-like nuclease domain	IPR003115
TASMANIA.A1	A.58559	ParBc	PF02195	7.4e-13	ParBc	ParB-like nuclease domain	IPR003115
TASMANIA.A1	A.58565	ParBc	PF02195	1e-12	ParBc	ParB-like nuclease domain	IPR003115
TASMANIA.A1	A.58569	ParBc	PF02195	6.8e-13	ParBc	ParB-like nuclease domain	IPR003115
TASMANIA.A1	A.59428	ParBc	PF02195	7.7e-15	ParBc	ParB-like nuclease domain	IPR003115
TASMANIA.A1	A.6357	ParBc	PF02195	7.6e-15	ParBc	ParB-like nuclease domain	IPR003115
TASMANIA.A1	A.66214	ParBc	PF02195	1.1e-12	ParBc	ParB-like nuclease domain	IPR003115
TASMANIA.A1	A.66515	ParBc	PF02195	8.9e-13	ParBc	ParB-like nuclease domain	IPR003115
TASMANIA.A1	A.678	ParBc	PF02195	4.4e-16	ParBc	ParB-like nuclease domain	IPR003115
TASMANIA.A1	A.8524	ParBc	PF02195	8.9e-13	ParBc	ParB-like nuclease domain	IPR003115
TASMANIA.A1	A.9773	ParBc	PF02195	4.1e-12	ParBc	ParB-like nuclease domain	IPR003115
TASMANIA.A2	A.11836	AbrB	PF02381	2.6e-16	MraZ	MraZ protein, putative antitoxin-like	IPR020603
TASMANIA.A2	A.3027	AbrB	PF02381	2.2e-14	MraZ	MraZ protein, putative antitoxin-like	IPR020603
TASMANIA.A2	A.3035	AbrB	PF02381	2.6e-15	MraZ	MraZ protein, putative antitoxin-like	IPR020603
TASMANIA.A2	A.3111	AbrB	PF02381	1.2e-08	MraZ	MraZ protein, putative antitoxin-like	IPR020603
TASMANIA.A2	A.41445	AbrB	PF02381	1.9e-13	MraZ	MraZ protein, putative antitoxin-like	IPR020603
TASMANIA.A2	A.41528	AbrB	PF02381	5.4e-09	MraZ	MraZ protein, putative antitoxin-like	IPR020603
TASMANIA.A2	A.41530	AbrB	PF02381	2.3e-09	MraZ	MraZ protein, putative antitoxin-like	IPR020603
TASMANIA.A2	A.41542	AbrB	PF02381	2e-09	MraZ	MraZ protein, putative antitoxin-like	IPR020603
TASMANIA.A2	A.49915	AbrB	PF02381	8.2e-12	MraZ	MraZ protein, putative antitoxin-like	IPR020603
TASMANIA.A2	A.53710	AbrB	PF02381	1.5e-08	MraZ	MraZ protein, putative antitoxin-like	IPR020603
TASMANIA.A2	A.53720	AbrB	PF02381	4.6e-08	MraZ	MraZ protein, putative antitoxin-like	IPR020603
TASMANIA.A2	A.53797	AbrB	PF02381	3.3e-08	MraZ	MraZ protein, putative antitoxin-like	IPR020603
TASMANIA.A2	A.60661	AbrB	PF02381	1.1e-15	MraZ	MraZ protein, putative antitoxin-like	IPR020603
TASMANIA.A2	A.60702	AbrB	PF02381	1.7e-13	MraZ	MraZ protein, putative antitoxin-like	IPR020603
TASMANIA.A2	A.60708	AbrB	PF02381	4.6e-11	MraZ	MraZ protein, putative antitoxin-like	IPR020603
TASMANIA.A2	A.60715	AbrB	PF02381	4.1e-12	MraZ	MraZ protein, putative antitoxin-like	IPR020603
TASMANIA.A2	A.60721	AbrB	PF02381	5.7e-12	MraZ	MraZ protein, putative antitoxin-like	IPR020603
TASMANIA.A2	A.60734	AbrB	PF02381	1.9e-12	MraZ	MraZ protein, putative antitoxin-like	IPR020603
TASMANIA.A2	A.60739	AbrB	PF02381	9.9e-13	MraZ	MraZ protein, putative antitoxin-like	IPR020603
TASMANIA.A2	A.60744	AbrB	PF02381	1.6e-12	MraZ	MraZ protein, putative antitoxin-like	IPR020603
TASMANIA.A2	A.62916	AbrB	PF02381	4.2e-12	MraZ	MraZ protein, putative antitoxin-like	IPR020603
TASMANIA.A2	A.62918	AbrB	PF02381	4e-12	MraZ	MraZ protein, putative antitoxin-like	IPR020603
TASMANIA.A3	A.19832	ParBc	PF02195	1.4e-06	ParBc	ParB-like nuclease domain	IPR003115
TASMANIA.A3	A.21842	ParBc	PF02195	6.4e-08	ParBc	ParB-like nuclease domain	IPR003115
TASMANIA.A3	A.29838	ParBc	PF02195	1e-06	ParBc	ParB-like nuclease domain	IPR003115
TASMANIA.A3	A.29839	ParBc	PF02195	7e-06	ParBc	ParB-like nuclease domain	IPR003115
TASMANIA.A3	A.3255	ParBc	PF02195	2.7e-07	ParBc	ParB-like nuclease domain	IPR003115
TASMANIA.A3	A.3266	ParBc	PF02195	2.6e-05	ParBc	ParB-like nuclease domain	IPR003115
TASMANIA.A3	A.33909	ParBc	PF02195	1.6e-06	ParBc	ParB-like nuclease domain	IPR003115
TASMANIA.A3	A.33920	ParBc	PF02195	1.2e-06	ParBc	ParB-like nuclease domain	IPR003115
TASMANIA.A3	A.39732	ParBc	PF02195	2.1e-05	ParBc	ParB-like nuclease domain	IPR003115
TASMANIA.A3	A.54313	ParBc	PF02195	6.5e-09	ParBc	ParB-like nuclease domain	IPR003115
TASMANIA.A3	A.54315	ParBc	PF02195	5.2e-08	ParBc	ParB-like nuclease domain	IPR003115
TASMANIA.A3	A.60848	ParBc	PF02195	1.7e-06	ParBc	ParB-like nuclease domain	IPR003115
TASMANIA.A3	A.615	ParBc	PF02195	1.1e-08	ParBc	ParB-like nuclease domain	IPR003115
TASMANIA.A4	A.14659	ParBc	PF02195	2.2	ParBc	ParB-like nuclease domain	IPR003115
TASMANIA.A4	A.20002	ParBc	PF02195	0.3	ParBc	ParB-like nuclease domain	IPR003115
TASMANIA.A4	A.27120	ParBc	PF02195	0.19	ParBc	ParB-like nuclease domain	IPR003115
TASMANIA.A4	A.27255	ParBc	PF02195	0.13	ParBc	ParB-like nuclease domain	IPR003115
TASMANIA.A4	A.28525	ParBc	PF02195	0.6	ParBc	ParB-like nuclease domain	IPR003115
TASMANIA.A4	A.39050	ParBc	PF02195	0.23	ParBc	ParB-like nuclease domain	IPR003115
TASMANIA.A4	A.6429	ParBc	PF02195	0.02	ParBc	ParB-like nuclease domain	IPR003115
TASMANIA.A4	A.66358	ParBc	PF02195	0.01	ParBc	ParB-like nuclease domain	IPR003115
TASMANIA.A4	A.9516	ParBc	PF02195	0.0059	ParBc	ParB-like nuclease domain	IPR003115
TASMANIA.A4	A.9522	ParBc	PF02195	0.0071	ParBc	ParB-like nuclease domain	IPR003115
TASMANIA.A5	A.10668	ACT	PF08753	2e-13	NikR_C	NikR C terminal nickel binding domain	IPR014864
TASMANIA.A5	A.11053	ACT	PF08753	1.4e-16	NikR_C	NikR C terminal nickel binding domain	IPR014864
TASMANIA.A5	A.12013	ACT	PF08753	3e-16	NikR_C	NikR C terminal nickel binding domain	IPR014864
TASMANIA.A5	A.12675	ACT	PF08753	3.3e-16	NikR_C	NikR C terminal nickel binding domain	IPR014864
TASMANIA.A5	A.12688	ACT	PF08753	4.4e-17	NikR_C	NikR C terminal nickel binding domain	IPR014864
TASMANIA.A5	A.12691	ACT	PF08753	1.6e-16	NikR_C	NikR C terminal nickel binding domain	IPR014864
TASMANIA.A5	A.2245	ACT	PF08753	3.1e-16	NikR_C	NikR C terminal nickel binding domain	IPR014864
TASMANIA.A5	A.2249	ACT	PF08753	1.9e-16	NikR_C	NikR C terminal nickel binding domain	IPR014864
TASMANIA.A5	A.2251	ACT	PF08753	3.6e-16	NikR_C	NikR C terminal nickel binding domain	IPR014864
TASMANIA.A5	A.65281	ACT	PF08753	6e-16	NikR_C	NikR C terminal nickel binding domain	IPR014864
TASMANIA.A6	A.13507	ParBc	PF02195	0.0005	ParBc	ParB-like nuclease domain	IPR003115
TASMANIA.A6	A.36483	ParBc	PF02195	7.6e-05	ParBc	ParB-like nuclease domain	IPR003115
TASMANIA.A6	A.7220	ParBc	PF02195	2.1e-05	ParBc	ParB-like nuclease domain	IPR003115
TASMANIA.A6	A.7221	ParBc	PF02195	1.1e-05	ParBc	ParB-like nuclease domain	IPR003115
TASMANIA.A6	A.7226	ParBc	PF02195	1.1e-05	ParBc	ParB-like nuclease domain	IPR003115
TASMANIA.A6	A.7239	ParBc	PF02195	2.6e-05	ParBc	ParB-like nuclease domain	IPR003115
TASMANIA.A6	A.7253	ParBc	PF02195	3.7e-05	ParBc	ParB-like nuclease domain	IPR003115
TASMANIA.A6	A.7255	ParBc	PF02195	8.1e-06	ParBc	ParB-like nuclease domain	IPR003115
TASMANIA.A6	A.7269	ParBc	PF02195	3.1e-05	ParBc	ParB-like nuclease domain	IPR003115
TASMANIA.A6	A.7293	ParBc	PF02195	7.7e-06	ParBc	ParB-like nuclease domain	IPR003115
TASMANIA.A7	A.18484	NADP_Rossmann	PF01555	3.5e-13	N6_N4_Mtase	DNA methylase	IPR002941
TASMANIA.A7	A.2007	NADP_Rossmann	PF01555	3.7e-10	N6_N4_Mtase	DNA methylase	IPR002941
TASMANIA.A7	A.26510	ParBc	PF02195	2.5e-07	ParBc	ParB-like nuclease domain	IPR003115
TASMANIA.A7	A.32345		PF14386	2e-39	DUF4417	Domain of unknown function (DUF4417)	IPR025530
TASMANIA.A7	A.37508	NADP_Rossmann	PF01555	5.2e-14	N6_N4_Mtase	DNA methylase	IPR002941
TASMANIA.A7	A.44625	NADP_Rossmann	PF01555	4.7e-15	N6_N4_Mtase	DNA methylase	IPR002941
TASMANIA.A7	A.46803	ParBc	PF02195	4.4e-07	ParBc	ParB-like nuclease domain	IPR003115
TASMANIA.A7	A.49097	NADP_Rossmann	PF01555	2e-06	N6_N4_Mtase	DNA methylase	IPR002941
TASMANIA.A8	A.17072	AbrB	PF04014	0.00024	MazE_antitoxin	Antidote-toxin recognition MazE, bacterial antitoxin	IPR007159
TASMANIA.A8	A.17727	AbrB	PF04014	0.00038	MazE_antitoxin	Antidote-toxin recognition MazE, bacterial antitoxin	IPR007159
TASMANIA.A8	A.31749	AbrB	PF04014	0.00031	MazE_antitoxin	Antidote-toxin recognition MazE, bacterial antitoxin	IPR007159
TASMANIA.A8	A.31753	AbrB	PF04014	9.1e-05	MazE_antitoxin	Antidote-toxin recognition MazE, bacterial antitoxin	IPR007159
TASMANIA.A8	A.44343	AbrB	PF04014	0.0012	MazE_antitoxin	Antidote-toxin recognition MazE, bacterial antitoxin	IPR007159
TASMANIA.A8	A.61788	AbrB	PF04014	0.0011	MazE_antitoxin	Antidote-toxin recognition MazE, bacterial antitoxin	IPR007159
TASMANIA.A8	A.62435	AbrB	PF04014	0.00074	MazE_antitoxin	Antidote-toxin recognition MazE, bacterial antitoxin	IPR007159
TASMANIA.A9	A.2750	Plasmid-antitox	PF02604	7e-12	PhdYeFM_antitox	Antitoxin Phd_YefM, type II toxin-antitoxin system	IPR006442
TASMANIA.A9	A.42324	Plasmid-antitox	PF02604	6.5e-10	PhdYeFM_antitox	Antitoxin Phd_YefM, type II toxin-antitoxin system	IPR006442
TASMANIA.A9	A.59538	Plasmid-antitox	PF02604	6.1e-14	PhdYeFM_antitox	Antitoxin Phd_YefM, type II toxin-antitoxin system	IPR006442
TASMANIA.A9	A.61845	Plasmid-antitox	PF02604	5e-12	PhdYeFM_antitox	Antitoxin Phd_YefM, type II toxin-antitoxin system	IPR006442
TASMANIA.A9	A.7663	Plasmid-antitox	PF02604	1.2e-12	PhdYeFM_antitox	Antitoxin Phd_YefM, type II toxin-antitoxin system	IPR006442
TASMANIA.A9	A.8056	Plasmid-antitox	PF02604	2.6e-13	PhdYeFM_antitox	Antitoxin Phd_YefM, type II toxin-antitoxin system	IPR006442
TASMANIA.A10	A.12021	HTH	PF13338	3.8e-05	AbiEi_4	Transcriptional regulator, AbiEi antitoxin	IPR025159
TASMANIA.A10	A.43964	HTH	PF13338	0.00023	AbiEi_4	Transcriptional regulator, AbiEi antitoxin	IPR025159
TASMANIA.A10	A.47184	HTH	PF13338	9.2e-05	AbiEi_4	Transcriptional regulator, AbiEi antitoxin	IPR025159
TASMANIA.A10	A.48840	HTH	PF13338	0.00095	AbiEi_4	Transcriptional regulator, AbiEi antitoxin	IPR025159
TASMANIA.A10	A.63964	HTH	PF13338	0.032	AbiEi_4	Transcriptional regulator, AbiEi antitoxin	IPR025159
TASMANIA.A11	A.21775	Met_repress	PF04221	6.9e-16	RelB	RelB antitoxin	IPR007337
TASMANIA.A11	A.26905	Met_repress	PF04221	1.7e-08	RelB	RelB antitoxin	IPR007337
TASMANIA.A11	A.36188	Met_repress	PF04221	6e-09	RelB	RelB antitoxin	IPR007337
TASMANIA.A11	A.39930	Met_repress	PF04221	6.3e-12	RelB	RelB antitoxin	IPR007337
TASMANIA.A11	A.39933	Met_repress	PF04221	2e-11	RelB	RelB antitoxin	IPR007337
TASMANIA.A12	A.15937	Met_repress	PF15919	6.1e-25	HicB_lk_antitox	HicB_like antitoxin of bacterial toxin-antitoxin system	IPR031807
TASMANIA.A12	A.15939	Met_repress	PF15919	3.6e-25	HicB_lk_antitox	HicB_like antitoxin of bacterial toxin-antitoxin system	IPR031807
TASMANIA.A12	A.18706	Met_repress	PF15919	5.5e-30	HicB_lk_antitox	HicB_like antitoxin of bacterial toxin-antitoxin system	IPR031807
TASMANIA.A12	A.54677	Met_repress	PF15919	3.2e-23	HicB_lk_antitox	HicB_like antitoxin of bacterial toxin-antitoxin system	IPR031807
TASMANIA.A12	A.54678	Met_repress	PF15919	2e-22	HicB_lk_antitox	HicB_like antitoxin of bacterial toxin-antitoxin system	IPR031807
TASMANIA.A13	A.35632	Met_repress	PF05534	0.84	HicB	HicB family	IPR008651
TASMANIA.A13	A.46750		PF02341	0.67	RcbX	RbcX protein	IPR003435
TASMANIA.A13	A.47066	Met_repress	PF05534	0.077	HicB	HicB family	IPR008651
TASMANIA.A13	A.58055	GroES	PF16884	1	ADH_N_2	N-terminal domain of oxidoreductase	NA
TASMANIA.A13	A.63323	Met_repress	PF05534	1.7	HicB	HicB family	IPR008651
TASMANIA.A14	A.23468		PF03925	3.6e-29	SeqA	SeqA protein C-terminal domain	IPR026577
TASMANIA.A14	A.31810		PF03925	5.2e-29	SeqA	SeqA protein C-terminal domain	IPR026577
TASMANIA.A14	A.31834		PF03925	6.5e-29	SeqA	SeqA protein C-terminal domain	IPR026577
TASMANIA.A14	A.62561		PF03925	5.7e-25	SeqA	SeqA protein C-terminal domain	IPR026577
TASMANIA.A15	A.20664	Met_repress	PF14384	2e-12	BrnA_antitoxin	BrnA antitoxin of type II toxin-antitoxin system	IPR025528
TASMANIA.A15	A.23202	Met_repress	PF14384	7.2e-08	BrnA_antitoxin	BrnA antitoxin of type II toxin-antitoxin system	IPR025528
TASMANIA.A15	A.35239	Met_repress	PF14384	5.4e-09	BrnA_antitoxin	BrnA antitoxin of type II toxin-antitoxin system	IPR025528
TASMANIA.A15	A.37869	Met_repress	PF14384	9.2e-09	BrnA_antitoxin	BrnA antitoxin of type II toxin-antitoxin system	IPR025528
TASMANIA.A16	A.12368		PF14300	4.4	DUF4375	Domain of unknown function (DUF4375)	IPR025402
TASMANIA.A16	A.48272	Ribos_L15p_L18e	PF17135	0.75	Ribosomal_L18	Ribosomal protein 60S L18 and 50S L18e	IPR021131
TASMANIA.A16	A.59475	PDDEXK	PF04480	0.2	DUF559	Protein of unknown function (DUF559)	IPR007569
TASMANIA.A17	A.1035	ParBc	PF08857	8.2e-32	ParBc_2	Putative ParB-like nuclease	IPR014956
TASMANIA.A17	A.36896	ParBc	PF08857	1.6e-31	ParBc_2	Putative ParB-like nuclease	IPR014956
TASMANIA.A17	A.7935	ParBc	PF08857	1e-27	ParBc_2	Putative ParB-like nuclease	IPR014956
TASMANIA.A18	A.13315	AbrB	PF04014	0.00098	MazE_antitoxin	Antidote-toxin recognition MazE, bacterial antitoxin	IPR007159
TASMANIA.A18	A.34694	AbrB	PF04014	0.00016	MazE_antitoxin	Antidote-toxin recognition MazE, bacterial antitoxin	IPR007159
TASMANIA.A18	A.34700	AbrB	PF04014	5.7e-05	MazE_antitoxin	Antidote-toxin recognition MazE, bacterial antitoxin	IPR007159
TASMANIA.A19	A.33280	ParBc	PF08857	6.2e-27	ParBc_2	Putative ParB-like nuclease	IPR014956
TASMANIA.A19	A.45451	ParBc	PF08857	1.5e-26	ParBc_2	Putative ParB-like nuclease	IPR014956
TASMANIA.A19	A.58364	ParBc	PF08857	3.8e-24	ParBc_2	Putative ParB-like nuclease	IPR014956
TASMANIA.A20	A.20809	AbrB	PF04014	0.64	MazE_antitoxin	Antidote-toxin recognition MazE, bacterial antitoxin	IPR007159
TASMANIA.A20	A.21353	AbrB	PF04014	0.8	MazE_antitoxin	Antidote-toxin recognition MazE, bacterial antitoxin	IPR007159
TASMANIA.A20	A.61342	AbrB	PF04014	0.27	MazE_antitoxin	Antidote-toxin recognition MazE, bacterial antitoxin	IPR007159
TASMANIA.A21	A.14396		PF08775	3.7e-22	ParB	ParB family	IPR014884
TASMANIA.A21	A.35314		PF08775	3.4e-21	ParB	ParB family	IPR014884
TASMANIA.A21	A.65653		PF08775	1e-05	ParB	ParB family	IPR014884
TASMANIA.A22	A.17751	HTH	PF14122	1e-24	YokU	YokU-like protein, putative antitoxin	IPR022451
TASMANIA.A22	A.5878	HTH	PF14122	3.2e-26	YokU	YokU-like protein, putative antitoxin	IPR022451
TASMANIA.A22	A.6198	HTH	PF14122	2.2e-26	YokU	YokU-like protein, putative antitoxin	IPR022451
TASMANIA.A23	A.15732		PF10333	1.8	Pga1	GPI-Mannosyltransferase II co-activator	IPR019433
TASMANIA.A23	A.54955	HTH	PF01381	0.019	HTH_3	Helix-turn-helix	IPR001387
TASMANIA.A23	A.59481	HTH	PF01381	0.00018	HTH_3	Helix-turn-helix	IPR001387
TASMANIA.A24	A.48167	Plasmid-antitox	PF02604	0.0024	PhdYeFM_antitox	Antitoxin Phd_YefM, type II toxin-antitoxin system	IPR006442
TASMANIA.A24	A.51746	Plasmid-antitox	PF02604	0.018	PhdYeFM_antitox	Antitoxin Phd_YefM, type II toxin-antitoxin system	IPR006442
TASMANIA.A24	A.54490	Plasmid-antitox	PF02604	9.7e-05	PhdYeFM_antitox	Antitoxin Phd_YefM, type II toxin-antitoxin system	IPR006442
TASMANIA.A25	A.17865	ParBc	PF02195	0.11	ParBc	ParB-like nuclease domain	IPR003115
TASMANIA.A25	A.39525	ParBc	PF02195	0.0014	ParBc	ParB-like nuclease domain	IPR003115
TASMANIA.A25	A.51251	ParBc	PF02195	0.0098	ParBc	ParB-like nuclease domain	IPR003115
TASMANIA.A26	A.46355	Met_repress	PF09957	5.4e-07	VapB_antitoxin	Bacterial antitoxin of type II TA system, VapB	IPR019239
TASMANIA.A26	A.46436	Met_repress	PF09957	9.3e-14	VapB_antitoxin	Bacterial antitoxin of type II TA system, VapB	IPR019239
TASMANIA.A27	A.39013	Plasmid-antitox	PF02604	1.8e-08	PhdYeFM_antitox	Antitoxin Phd_YefM, type II toxin-antitoxin system	IPR006442
TASMANIA.A27	A.39014	Plasmid-antitox	PF02604	2.5e-10	PhdYeFM_antitox	Antitoxin Phd_YefM, type II toxin-antitoxin system	IPR006442
TASMANIA.A28	A.23624		PF06245	0.36	DUF1015	Protein of unknown function (DUF1015)	IPR008323
TASMANIA.A28	A.23626		PF06245	1.6	DUF1015	Protein of unknown function (DUF1015)	IPR008323
TASMANIA.A29	A.39227	Met_repress	PF01402	0.0013	RHH_1	Ribbon-helix-helix protein, copG family	IPR002145
TASMANIA.A29	A.51394	Met_repress	PF01402	0.0043	RHH_1	Ribbon-helix-helix protein, copG family	IPR002145
TASMANIA.A30	A.12977	AbrB	PF04014	2.9e-05	MazE_antitoxin	Antidote-toxin recognition MazE, bacterial antitoxin	IPR007159
TASMANIA.A30	A.36829	AbrB	PF04014	0.00012	MazE_antitoxin	Antidote-toxin recognition MazE, bacterial antitoxin	IPR007159
TASMANIA.A31	A.55510	Met_repress	PF03869	0.0021	Arc	Arc-like DNA binding domain	IPR005569
TASMANIA.A31	A.55513	Met_repress	PF03869	0.0089	Arc	Arc-like DNA binding domain	IPR005569
TASMANIA.A32	A.22073	HTH	PF01381	1.3e-07	HTH_3	Helix-turn-helix	IPR001387
TASMANIA.A32	A.22074	HTH	PF01381	2.1e-07	HTH_3	Helix-turn-helix	IPR001387
TASMANIA.A33	A.33291	AbrB	PF15937	1e-21	PrlF_antitoxin	prlF antitoxin for toxin YhaV_toxin	IPR031848
TASMANIA.A33	A.33292	AbrB	PF15937	1.3e-20	PrlF_antitoxin	prlF antitoxin for toxin YhaV_toxin	IPR031848
TASMANIA.A34	A.3520	Met_repress	PF07764	2.2e-33	Omega_Repress	Omega Transcriptional Repressor	IPR011686
TASMANIA.A34	A.60023	TBP-like	PF02486	3.6e-34	Rep_trans	Replication initiation factor	IPR003491
TASMANIA.A35	A.43364	Met_repress	PF07362	1.3e-16	CcdA	Post-segregation antitoxin CcdA	IPR009956
TASMANIA.A35	A.43366	Met_repress	PF07362	3.6e-17	CcdA	Post-segregation antitoxin CcdA	IPR009956
TASMANIA.A36	A.23064	Met_repress	PF01402	1.2e-05	RHH_1	Ribbon-helix-helix protein, copG family	IPR002145
TASMANIA.A36	A.53417	Met_repress	PF01402	1.1e-05	RHH_1	Ribbon-helix-helix protein, copG family	IPR002145
TASMANIA.A37	A.36166	Met_repress	PF05534	0.0028	HicB	HicB family	IPR008651
TASMANIA.A37	A.55711	Met_repress	PF05534	7.1e-06	HicB	HicB family	IPR008651
TASMANIA.A38	A.13135		PF15939	5.8e-40	YmcE_antitoxin	Putative antitoxin of bacterial toxin-antitoxin system	IPR031853
TASMANIA.A38	A.42509		PF15939	5.4e-36	YmcE_antitoxin	Putative antitoxin of bacterial toxin-antitoxin system	IPR031853
TASMANIA.A39	A.42459		PF07506	2.9e-12	RepB	RepB plasmid partitioning protein	IPR011111
TASMANIA.A39	A.42463		PF07506	2.3e-12	RepB	RepB plasmid partitioning protein	IPR011111
TASMANIA.A40	A.53989	HTH	PF01381	1.8	HTH_3	Helix-turn-helix	IPR001387
TASMANIA.A40	A.64233	HTH	PF15943	0.49	YdaS_antitoxin	Putative antitoxin of bacterial toxin-antitoxin system, YdaS/YdaT	IPR031856
TASMANIA.A41	A.16150	Met_repress	PF11903	5e-16	ParD_like	ParD-like antitoxin of type II bacterial toxin-antitoxin system	IPR021831
TASMANIA.A41	A.41833	Met_repress	PF11903	3.5e-16	ParD_like	ParD-like antitoxin of type II bacterial toxin-antitoxin system	IPR021831
TASMANIA.A42	A.14965	Met_repress	PF01402	0.0004	RHH_1	Ribbon-helix-helix protein, copG family	IPR002145
TASMANIA.A42	A.48280	Met_repress	PF01402	3.3e-05	RHH_1	Ribbon-helix-helix protein, copG family	IPR002145
TASMANIA.A43	A.62296	Met_repress	PF03869	5.9e-07	Arc	Arc-like DNA binding domain	IPR005569
TASMANIA.A43	A.62297	Met_repress	PF03869	3.2e-07	Arc	Arc-like DNA binding domain	IPR005569
TASMANIA.A44	A.28830	AbrB	PF04014	0.021	MazE_antitoxin	Antidote-toxin recognition MazE, bacterial antitoxin	IPR007159
TASMANIA.A44	A.60444	AbrB	PF04014	0.055	MazE_antitoxin	Antidote-toxin recognition MazE, bacterial antitoxin	IPR007159
TASMANIA.A45	A.11107	Plasmid-antitox	PF02604	1.7e-06	PhdYeFM_antitox	Antitoxin Phd_YefM, type II toxin-antitoxin system	IPR006442
TASMANIA.A45	A.59949	Plasmid-antitox	PF02604	2.2e-06	PhdYeFM_antitox	Antitoxin Phd_YefM, type II toxin-antitoxin system	IPR006442
TASMANIA.A46	A.46205	Met_repress	PF07362	8.2e-19	CcdA	Post-segregation antitoxin CcdA	IPR009956
TASMANIA.A46	A.48477	Met_repress	PF07362	3e-16	CcdA	Post-segregation antitoxin CcdA	IPR009956
TASMANIA.A47	A.43173	AbrB	PF04014	0.038	MazE_antitoxin	Antidote-toxin recognition MazE, bacterial antitoxin	IPR007159
TASMANIA.A47	A.43174	AbrB	PF04014	0.0094	MazE_antitoxin	Antidote-toxin recognition MazE, bacterial antitoxin	IPR007159
TASMANIA.A48	A.26939	Met_repress	PF04221	5.1e-18	RelB	RelB antitoxin	IPR007337
TASMANIA.A48	A.26944	Met_repress	PF04221	6.8e-17	RelB	RelB antitoxin	IPR007337
TASMANIA.A49	A.40006	Met_repress	PF11903	1.4e-11	ParD_like	ParD-like antitoxin of type II bacterial toxin-antitoxin system	IPR021831
TASMANIA.A49	A.58339	Met_repress	PF11903	3.8e-13	ParD_like	ParD-like antitoxin of type II bacterial toxin-antitoxin system	IPR021831
TASMANIA.A50	A.44535	Met_repress	PF03869	0.0022	Arc	Arc-like DNA binding domain	IPR005569
TASMANIA.A50	A.55567	Met_repress	PF03869	0.0086	Arc	Arc-like DNA binding domain	IPR005569
TASMANIA.A51	A.6219	ParBc	PF02195	0.00065	ParBc	ParB-like nuclease domain	IPR003115
TASMANIA.A51	A.65771	ParBc	PF02195	0.0033	ParBc	ParB-like nuclease domain	IPR003115
TASMANIA.A52	A.10616	Met_repress	PF04221	8.6e-08	RelB	RelB antitoxin	IPR007337
TASMANIA.A53	A.10909	Met_repress	PF12651	0.0021	RHH_3	Ribbon-helix-helix domain	NA
TASMANIA.A54	A.11087	Met_repress	PF04221	0.032	RelB	RelB antitoxin	IPR007337
TASMANIA.A55	A.12467		PF05598	0.00014	DUF772	Transposase domain (DUF772)	IPR008490
TASMANIA.A56	A.15626	Plasmid-antitox	PF02604	4.1e-05	PhdYeFM_antitox	Antitoxin Phd_YefM, type II toxin-antitoxin system	IPR006442
TASMANIA.A57	A.1585	Met_repress	PF08681	2.9e-13	DUF1778	Protein of unknown function (DUF1778)	IPR014795
TASMANIA.A58	A.1707	Met_repress	PF04221	6.7e-05	RelB	RelB antitoxin	IPR007337
TASMANIA.A59	A.17315	Plasmid-antitox	PF02604	0.0003	PhdYeFM_antitox	Antitoxin Phd_YefM, type II toxin-antitoxin system	IPR006442
TASMANIA.A60	A.17407	HTH	PF13338	9.2e-05	AbiEi_4	Transcriptional regulator, AbiEi antitoxin	IPR025159
TASMANIA.A61	A.18407	NADP_Rossmann	PF13489	5e-05	Methyltransf_23	Methyltransferase domain	NA
TASMANIA.A62	A.18620	Met_repress	PF01402	1.8	RHH_1	Ribbon-helix-helix protein, copG family	IPR002145
TASMANIA.A63	A.1947		PF03925	1.4	SeqA	SeqA protein C-terminal domain	IPR026577
TASMANIA.A64	A.20363	ParBc	PF02195	0.042	ParBc	ParB-like nuclease domain	IPR003115
TASMANIA.A65	A.21860		PF06255	1.1e-92	MafB	Neisseria toxin MafB	IPR008106
TASMANIA.A66	A.22527	Plasmid-antitox	PF02604	2.3e-10	PhdYeFM_antitox	Antitoxin Phd_YefM, type II toxin-antitoxin system	IPR006442
TASMANIA.A67	A.22745	ParBc	PF02195	6e-07	ParBc	ParB-like nuclease domain	IPR003115
TASMANIA.A68	A.22783	ParBc	PF02195	0.048	ParBc	ParB-like nuclease domain	IPR003115
TASMANIA.A69	A.24599	Met_repress	PF05534	1e-05	HicB	HicB family	IPR008651
TASMANIA.A70	A.24626	Met_repress	PF14384	1.7e-13	BrnA_antitoxin	BrnA antitoxin of type II toxin-antitoxin system	IPR025528
TASMANIA.A71	A.24967	AbrB	PF02381	9.8e-11	MraZ	MraZ protein, putative antitoxin-like	IPR020603
TASMANIA.A72	A.26904	Met_repress	PF03869	0.0018	Arc	Arc-like DNA binding domain	IPR005569
TASMANIA.A73	A.27021	Met_repress	PF11903	0.17	ParD_like	ParD-like antitoxin of type II bacterial toxin-antitoxin system	IPR021831
TASMANIA.A74	A.27305	Plasmid-antitox	PF02604	3.8e-07	PhdYeFM_antitox	Antitoxin Phd_YefM, type II toxin-antitoxin system	IPR006442
TASMANIA.A75	A.27567	PEP-carboxyk	PF01293	0.11	PEPCK_ATP	Phosphoenolpyruvate carboxykinase	IPR001272
TASMANIA.A76	A.29332	Met_repress	PF01402	6e-05	RHH_1	Ribbon-helix-helix protein, copG family	IPR002145
TASMANIA.A77	A.31165	HTH	PF01381	0.00086	HTH_3	Helix-turn-helix	IPR001387
TASMANIA.A78	A.31580	HTH	PF01381	0.00016	HTH_3	Helix-turn-helix	IPR001387
TASMANIA.A79	A.32372	ParBc	PF02195	0.085	ParBc	ParB-like nuclease domain	IPR003115
TASMANIA.A80	A.3242	Met_repress	PF01402	0.0021	RHH_1	Ribbon-helix-helix protein, copG family	IPR002145
TASMANIA.A81	A.33033	Plasmid-antitox	PF02604	4.3e-10	PhdYeFM_antitox	Antitoxin Phd_YefM, type II toxin-antitoxin system	IPR006442
TASMANIA.A82	A.33327	Met_repress	PF07878	0.092	RHH_5	CopG-like RHH_1 or ribbon-helix-helix domain, RHH_5	IPR012869
TASMANIA.A83	A.35670	ParBc	PF08857	5.4	ParBc_2	Putative ParB-like nuclease	IPR014956
TASMANIA.A84	A.35813	Met_repress	PF01402	0.69	RHH_1	Ribbon-helix-helix protein, copG family	IPR002145
TASMANIA.A85	A.35919	Met_repress	PF09386	1.8e-24	ParD	Antitoxin ParD	IPR022789
TASMANIA.A86	A.36988	ParBc	PF02195	2e-08	ParBc	ParB-like nuclease domain	IPR003115
TASMANIA.A87	A.37146	HTH	PF15943	1.1e-12	YdaS_antitoxin	Putative antitoxin of bacterial toxin-antitoxin system, YdaS/YdaT	IPR031856
TASMANIA.A88	A.40529	HTH	PF01381	0.33	HTH_3	Helix-turn-helix	IPR001387
TASMANIA.A89	A.41227	AbrB	PF04014	0.00073	MazE_antitoxin	Antidote-toxin recognition MazE, bacterial antitoxin	IPR007159
TASMANIA.A90	A.42391	Plasmid-antitox	PF02604	7.4e-07	PhdYeFM_antitox	Antitoxin Phd_YefM, type II toxin-antitoxin system	IPR006442
TASMANIA.A91	A.42699	GAF	PF15714	2.2e-23	SpoVT_C	Stage V sporulation protein T C-terminal, transcription factor	NA
TASMANIA.A92	A.43823	HTH	PF15943	7.8e-07	YdaS_antitoxin	Putative antitoxin of bacterial toxin-antitoxin system, YdaS/YdaT	IPR031856
TASMANIA.A93	A.452	Met_repress	PF01402	0.11	RHH_1	Ribbon-helix-helix protein, copG family	IPR002145
TASMANIA.A94	A.45871	Plasmid-antitox	PF02604	1.9e-07	PhdYeFM_antitox	Antitoxin Phd_YefM, type II toxin-antitoxin system	IPR006442
TASMANIA.A95	A.46077	Met_repress	PF15919	0.0014	HicB_lk_antitox	HicB_like antitoxin of bacterial toxin-antitoxin system	IPR031807
TASMANIA.A96	A.46290	Met_repress	PF04221	0.037	RelB	RelB antitoxin	IPR007337
TASMANIA.A97	A.46968	Met_repress	PF04221	0.0034	RelB	RelB antitoxin	IPR007337
TASMANIA.A98	A.47701	Plasmid-antitox	PF02604	8.6e-06	PhdYeFM_antitox	Antitoxin Phd_YefM, type II toxin-antitoxin system	IPR006442
TASMANIA.A99	A.4872	Met_repress	PF05534	1.3e-06	HicB	HicB family	IPR008651
TASMANIA.A100	A.49605	Plasmid-antitox	PF02604	0.0011	PhdYeFM_antitox	Antitoxin Phd_YefM, type II toxin-antitoxin system	IPR006442
TASMANIA.A101	A.50246	Met_repress	PF11423	1.2e-10	Repressor_Mnt	Regulatory protein Mnt	IPR024421
TASMANIA.A102	A.50672	Met_repress	PF04221	1.3e-06	RelB	RelB antitoxin	IPR007337
TASMANIA.A103	A.51134	HTH	PF04255	6.3e-05	DUF433	Protein of unknown function (DUF433)	IPR007367
TASMANIA.A104	A.52004	Met_repress	PF03693	1.5e-12	ParD_antitoxin	Bacterial antitoxin of ParD toxin-antitoxin type II system and RHH	IPR022789
TASMANIA.A105	A.52393	Met_repress	PF03693	5.5e-06	ParD_antitoxin	Bacterial antitoxin of ParD toxin-antitoxin type II system and RHH	IPR022789
TASMANIA.A106	A.52938	ParBc	PF02195	4.8e-10	ParBc	ParB-like nuclease domain	IPR003115
TASMANIA.A107	A.53365	Met_repress	PF05534	2.1e-06	HicB	HicB family	IPR008651
TASMANIA.A108	A.53383	AbrB	PF04014	0.0013	MazE_antitoxin	Antidote-toxin recognition MazE, bacterial antitoxin	IPR007159
TASMANIA.A109	A.53402	Met_repress	PF01402	0.00077	RHH_1	Ribbon-helix-helix protein, copG family	IPR002145
TASMANIA.A110	A.53833	Plasmid-antitox	PF02604	0.00073	PhdYeFM_antitox	Antitoxin Phd_YefM, type II toxin-antitoxin system	IPR006442
TASMANIA.A111	A.5411	Plasmid-antitox	PF02604	1.6e-09	PhdYeFM_antitox	Antitoxin Phd_YefM, type II toxin-antitoxin system	IPR006442
TASMANIA.A112	A.54973	Met_repress	PF03869	4.4e-16	Arc	Arc-like DNA binding domain	IPR005569
TASMANIA.A113	A.55251	Met_repress	PF15919	4.6e-11	HicB_lk_antitox	HicB_like antitoxin of bacterial toxin-antitoxin system	IPR031807
TASMANIA.A114	A.56826	Met_repress	PF04221	7.5e-07	RelB	RelB antitoxin	IPR007337
TASMANIA.A115	A.57964	ParBc	PF02195	0.14	ParBc	ParB-like nuclease domain	IPR003115
TASMANIA.A116	A.58654	Met_repress	PF04221	9.4e-16	RelB	RelB antitoxin	IPR007337
TASMANIA.A117	A.58698	AbrB	PF04014	8.2e-05	MazE_antitoxin	Antidote-toxin recognition MazE, bacterial antitoxin	IPR007159
TASMANIA.A118	A.60567	Met_repress	PF15919	9.9e-13	HicB_lk_antitox	HicB_like antitoxin of bacterial toxin-antitoxin system	IPR031807
TASMANIA.A119	A.61320	Plasmid-antitox	PF02604	3.7e-06	PhdYeFM_antitox	Antitoxin Phd_YefM, type II toxin-antitoxin system	IPR006442
TASMANIA.A120	A.61479	AbrB	PF04014	1.6e-05	MazE_antitoxin	Antidote-toxin recognition MazE, bacterial antitoxin	IPR007159
TASMANIA.A121	A.62239	Met_repress	PF01402	0.0025	RHH_1	Ribbon-helix-helix protein, copG family	IPR002145
TASMANIA.A122	A.63057	ParBc	PF02195	2.3e-06	ParBc	ParB-like nuclease domain	IPR003115
TASMANIA.A123	A.64113	Met_repress	PF11903	3.6e-08	ParD_like	ParD-like antitoxin of type II bacterial toxin-antitoxin system	IPR021831
TASMANIA.A124	A.66022	Met_repress	PF14384	8.8e-12	BrnA_antitoxin	BrnA antitoxin of type II toxin-antitoxin system	IPR025528
TASMANIA.A125	A.66760	Met_repress	PF09957	1.8e-09	VapB_antitoxin	Bacterial antitoxin of type II TA system, VapB	IPR019239
TASMANIA.A126	A.6683	Met_repress	PF01402	4e-05	RHH_1	Ribbon-helix-helix protein, copG family	IPR002145
TASMANIA.A127	A.7848	Met_repress	PF04221	1.5e-08	RelB	RelB antitoxin	IPR007337
TASMANIA.A128	A.8127	Met_repress	PF01402	0.78	RHH_1	Ribbon-helix-helix protein, copG family	IPR002145
TASMANIA.A129	A.946	ACT	PF08753	6.1e-12	NikR_C	NikR C terminal nickel binding domain	IPR014864
TASMANIA.A130	A.9540	Met_repress	PF01402	0.0067	RHH_1	Ribbon-helix-helix protein, copG family	IPR002145
