# Supplementary material for: TASmania: A bacterial Toxin-Antitoxin Systems database
Source: PLoS Comput Biol. 2019 Apr 25;15(4):e1006946. doi: 10.1371/journal.pcbi.1006946 (PMC6504116; doi:10.1371/journal.pcbi.1006946)
Supplement: S4 Table — In the four reference genomes. In red are highlighted the 2 genes that seem to be false negative missed by TASmania. (XLSX) [file pcbi.1006946.s010.xlsx]

## Sheet: TAfinder_hits_missed_by_TASmania
	ensembl_gene_id	species_name	gene_description	info	TAfinder.ID	TAfinder.T.A	TAfinder.Location	TAfinder.Len.a.a..	TAfinder.Strand	TAfinder.Score_TA	TAfinder.Domain_info	Source
1	Rv0302	mycobacterium_tuberculosis_h37rv	Probable transcriptional regulatory protein (probably TetR/AcrR-family)	TAfinder hits missed by TASmania	15607443	AT	364605..365237	210	+	16.24	NULL;pfam00440	TAfinder
2	Rv0818	mycobacterium_tuberculosis_h37rv	Transcriptional regulatory protein	TAfinder hits missed by TASmania	15607958	AT	910972..911739	255	+	5	NULL;COG3710	TAfinder
3	Rv0819	mycobacterium_tuberculosis_h37rv	GCN5-related N-acetyltransferase, MshD	TAfinder hits missed by TASmania	15607959	T	911736..912683	315	+	5	NULL;pfam08445	TAfinder
4	Rv1545	mycobacterium_tuberculosis_h37rv	Hypothetical protein	TAfinder hits missed by TASmania	15608683	AT	1746919..1747146	75	+	99.99	NULL;NULL	TAfinder
5	Rv1546	mycobacterium_tuberculosis_h37rv	Conserved protein	TAfinder hits missed by TASmania	15608684	T	1747195..1747626	143	+	99.99	NULL;NULL	TAfinder
6	Rv1989c	mycobacterium_tuberculosis_h37rv	Hypothetical protein	TAfinder hits missed by TASmania	15609126	T	2232739..2233299	186	-	99.99	COG5654like_domain;smart00953	TAfinder
7	Rv1990c	mycobacterium_tuberculosis_h37rv	Probable transcriptional regulatory protein	TAfinder hits missed by TASmania	15609127	AT	2233296..2233637	113	-	99.99	COG5642like_domain;COG5642	TAfinder
8	Rv2034	mycobacterium_tuberculosis_h37rv	ArsR repressor protein	TAfinder hits missed by TASmania	15609171	AT	2281294..2281617	107	+	99.99	ArsRlike_domain;cd00090	TAfinder
9	Rv2035	mycobacterium_tuberculosis_h37rv	Conserved hypothetical protein	TAfinder hits missed by TASmania	15609172	T	2281614..2282102	162	+	99.99	COG3832like_domain;cd07814	TAfinder
10	Rv2653c	mycobacterium_tuberculosis_h37rv	Possible PhiRv2 prophage protein	TAfinder hits missed by TASmania	15609790	T	2976586..2976909	107	-	99.99	NULL;NULL	TAfinder
11	Rv2654c	mycobacterium_tuberculosis_h37rv	Possible PhiRv2 prophage protein	TAfinder hits missed by TASmania	15609791	AT	2976989..2977234	81	-	99.99	NULL;NULL	TAfinder
12	Rv3188	mycobacterium_tuberculosis_h37rv	Conserved hypothetical protein	TAfinder hits missed by TASmania	15610324	AT	3554298..3554645	115	+	99.99	Xrelike_domain;NULL	TAfinder
13	Rv3189	mycobacterium_tuberculosis_h37rv	Conserved hypothetical protein	TAfinder hits missed by TASmania	15610325	T	3554642..3555262	206	+	99.99	COG5654like_domain;NULL	TAfinder
1	MSMEG_0103	mycobacterium_smegmatis_str_mc2_155	major facilitator family protein transporter	TAfinder hits missed by TASmania	118469137	T	125900..127099	399	-	11.15	-;pfam12568	TAfinder
2	MSMEG_0104	mycobacterium_smegmatis_str_mc2_155	transcriptional regulator, LysR family protein	TAfinder hits missed by TASmania	118467624	AT	127143..128024	293	-	11.15	-;pfam00126	TAfinder
3	MSMEG_0656	mycobacterium_smegmatis_str_mc2_155	transcriptional regulator, TetR family protein	TAfinder hits missed by TASmania	118469800	AT	737416..738018	200	-	5.69	-;pfam00440	TAfinder
4	MSMEG_0657	mycobacterium_smegmatis_str_mc2_155	Rieske 2Fe-2S domain protein	TAfinder hits missed by TASmania	118473905	T	738064..739248	394	-	5.69	-;pfam00848	TAfinder
5	MSMEG_0895	mycobacterium_smegmatis_str_mc2_155	bacterial regulatory protein, GntR family protein	TAfinder hits missed by TASmania	118473104	AT	980004..980747	247	+	7.27	-;pfam00392	TAfinder
6	MSMEG_0896	mycobacterium_smegmatis_str_mc2_155	integral membrane transport protein	TAfinder hits missed by TASmania	118468479	T	980820..982190	456	+	7.27	-;pfam12568	TAfinder
7	MSMEG_1125	mycobacterium_smegmatis_str_mc2_155	regulatory protein, ArsR	TAfinder hits missed by TASmania	118473036	AT	1187897..1188550	217	+	13.46	ArsR-like ;-	TAfinder
8	MSMEG_1126	mycobacterium_smegmatis_str_mc2_155	hypothetical protein	TAfinder hits missed by TASmania	118472608	T	1188580..1188864	94	+	13.46	COG3832-like ;-	TAfinder
9	MSMEG_3283	mycobacterium_smegmatis_str_mc2_155	membrane transport protein	TAfinder hits missed by TASmania	118473925	T	3364011..3365477	488	-	4.93	-;pfam12568	TAfinder
10	MSMEG_3284	mycobacterium_smegmatis_str_mc2_155	transcriptional regulator, MarR family protein	TAfinder hits missed by TASmania	118467869	AT	3365617..3366036	139	-	4.93	-;COG3682	TAfinder
11	MSMEG_4175	mycobacterium_smegmatis_str_mc2_155	transcriptional regulator, ArsR family protein	TAfinder hits missed by TASmania	118469164	AT	4254189..4254506	105	+	99.99	ArsR-like ;cd00090	TAfinder
12	MSMEG_4176	mycobacterium_smegmatis_str_mc2_155	conserved hypothetical protein	TAfinder hits missed by TASmania	118468188	T	4254503..4255015	170	+	99.99	COG3832-like ;pfam10604	TAfinder
13	MSMEG_4471	mycobacterium_smegmatis_str_mc2_155	MarR-family protein transcriptional regulator	TAfinder hits missed by TASmania	118470155	AT	4554168..4554617	149	+	4.12	-;COG1733	TAfinder
14	MSMEG_4472	mycobacterium_smegmatis_str_mc2_155	multidrug-efflux transporter protein	TAfinder hits missed by TASmania	118467821	T	4554636..4555844	402	+	4.12	-;pfam12568	TAfinder
15	MSMEG_5594	mycobacterium_smegmatis_str_mc2_155	ferredoxin-dependent glutamate synthase	TAfinder hits missed by TASmania	118467407	T	5682026..5683654	542	-	3.7	-;pfam11723	TAfinder
16	MSMEG_5595	mycobacterium_smegmatis_str_mc2_155	MarR-family protein transcriptional regulator	TAfinder hits missed by TASmania	118473940	AT	5683665..5684138	157	-	3.7	-;COG1733	TAfinder
17	MSMEG_5668	mycobacterium_smegmatis_str_mc2_155	putative transcriptional regulator	TAfinder hits missed by TASmania	118470208	AT	5760925..5761374	149	-	3.74	-;pfam01022	TAfinder
18	MSMEG_5670	mycobacterium_smegmatis_str_mc2_155	efflux membrane protein	TAfinder hits missed by TASmania	118467391	T	5761364..5762821	485	-	3.74	-;pfam12568	TAfinder
19	MSMEG_6223	mycobacterium_smegmatis_str_mc2_155	TetR family protein transcriptional repressor LfrR	TAfinder hits missed by TASmania	118470129	AT	6286641..6287210	189	+	4.49	-;pfam00440	TAfinder
20	MSMEG_6225	mycobacterium_smegmatis_str_mc2_155	proton antiporter efflux pump	TAfinder hits missed by TASmania	118468398	T	6287282..6288796	504	+	4.49	-;pfam12568	TAfinder
21	MSMEG_6760	mycobacterium_smegmatis_str_mc2_155	conserved hypothetical protein	TAfinder hits missed by TASmania	118469298	T	6806973..6807458	161	-	99.99	COG3832-like ;cd07814	TAfinder
22	MSMEG_6762	mycobacterium_smegmatis_str_mc2_155	transcriptional regulator	TAfinder hits missed by TASmania	118473344	AT	6807460..6807807	115	-	99.99	ArsR-like ;cd00090	TAfinder
1	CC_0057	caulobacter_crescentus_cb15	ferric uptake regulation protein	TAfinder hits missed by TASmania	16124312	AT	58201..58608	135	-	20.08	-;COG0735	TAfinder
2	CC_0058	caulobacter_crescentus_cb15	ribosomal-protein-alanine acetyltransferase, putative	TAfinder hits missed by TASmania	16124313	T	58654..59106	150	-	20.08	-;pfam08445	TAfinder
3	CC_0929	caulobacter_crescentus_cb15	IS298, transposase OrfB	TAfinder hits missed by TASmania	16125181	T	1031874..1032131	85	+	46.66	relE ;-	TAfinder
4	CC_1280	caulobacter_crescentus_cb15	transcriptional regulator, ArsR family	TAfinder hits missed by TASmania	16125529	AT	1426278..1426607	109	+	3.77	-;cd00090	TAfinder
5	CC_1281	caulobacter_crescentus_cb15	tetracycline resistance protein	TAfinder hits missed by TASmania	16125530	T	1426585..1428345	586	+	3.77	-;pfam12568	TAfinder
6	CC_1292	caulobacter_crescentus_cb15	IS298, transposase OrfB	TAfinder hits missed by TASmania	16125541	T	1436867..1437124	85	+	46.66	relE ;-	TAfinder
7	CC_1855	caulobacter_crescentus_cb15	transcriptional regulator, TetR family	TAfinder hits missed by TASmania	16126098	AT	2050510..2051070	186	+	11.06	-;pfam00440	TAfinder
8	CC_1856	caulobacter_crescentus_cb15	acyltransferase family protein	TAfinder hits missed by TASmania	16126099	T	2051067..2051885	272	+	11.06	-;PLN02901	TAfinder
9	CC_3079	caulobacter_crescentus_cb15	conserved hypothetical protein	TAfinder hits missed by TASmania	16127309	AT	3308820..3309176	118	-	99.99	HEPN-like ;-	TAfinder
10	CC_3080	caulobacter_crescentus_cb15	nucleotidyltransferase family protein	TAfinder hits missed by TASmania	16127310	T	3309169..3309459	96	-	99.99	MNT-like ;-	TAfinder
11	CC_3122	caulobacter_crescentus_cb15	Rieske 2Fe-2S family protein	TAfinder hits missed by TASmania	16127352	T	3358712..3359926	404	+	6.23	-;pfam00848	TAfinder
12	CC_3123	caulobacter_crescentus_cb15	transcriptional regulator, TetR family	TAfinder hits missed by TASmania	16127353	AT	3360063..3360671	202	+	6.23	-;pfam00440	TAfinder
13	CC_3332	caulobacter_crescentus_cb15	IS298, transposase OrfB	TAfinder hits missed by TASmania	16127562	T	3578500..3578757	85	-	46.66	relE ;-	TAfinder
14	CC_3594	caulobacter_crescentus_cb15	IS298, transposase OrfB	TAfinder hits missed by TASmania	16127824	T	3849501..3849758	85	-	46.66	relE ;-	TAfinder
15	CC_3715	caulobacter_crescentus_cb15	drug resistance transporter, EmrB/QacA subfamily	TAfinder hits missed by TASmania	16127945	T	3969768..3971369	533	+	8.87	-;pfam12568	TAfinder
16	CC_3716	caulobacter_crescentus_cb15	transcriptional regulator, TetR family	TAfinder hits missed by TASmania	16127946	AT	3971386..3971994	202	+	8.87	-;pfam00440	TAfinder
1	SAOUHSC_02530	staphylococcus_aureus_subsp_aureus_nctc_8325	conserved hypothetical protein	TAfinder hits missed by TASmania	88196177	AT	2333257..2333697	146	+	2.74	NULL;COG1733	TAfinder
2	SAOUHSC_02531	staphylococcus_aureus_subsp_aureus_nctc_8325	conserved hypothetical protein	TAfinder hits missed by TASmania	88196178	T	2333690..2334901	403	+	2.74	NULL;pfam12568	TAfinder
3	SAOUHSC_02818	staphylococcus_aureus_subsp_aureus_nctc_8325	conserved hypothetical protein	TAfinder hits missed by TASmania	88196452	T	2596034..2597197	387	-	10.18	NULL;pfam12568	TAfinder
4	SAOUHSC_02819	staphylococcus_aureus_subsp_aureus_nctc_8325	conserved hypothetical protein	TAfinder hits missed by TASmania	88196453	AT	2597190..2597648	152	-	10.18	NULL;COG1733	TAfinder
