# Supplementary material for: TASmania: A bacterial Toxin-Antitoxin Systems database
Source: PLoS Comput Biol. 2019 Apr 25;15(4):e1006946. doi: 10.1371/journal.pcbi.1006946 (PMC6504116; doi:10.1371/journal.pcbi.1006946)
Supplement: S5 Table — Only canonical AT/TA two-genes pseudo-operons are being considered. (XLSX) [file pcbi.1006946.s011.xlsx]

## Sheet: toxin_centered
n	popTA	popTA_counts_phylumweighted	toxin_hmmcluster_id	modularity	toxin_nearest_pfam_id	toxin_hmmcluster_counts_phylumweighted	popTA_enrichment_in_toxin_hmmcluster	antitoxin_hmmcluster_id	antitoxin_nearest_pfam_id	antitoxin_hmmcluster_counts_phylumweighted	popTA_enrichment_in_antitoxin_hmmcluster
1	TASMANIA.A56_TASMANIA.T1	30.77	TASMANIA.T1	12	PhoH	48.83	63.01	TASMANIA.A56	PhdYeFM_antitox	231.18	13.31
2	TASMANIA.A10_TASMANIA.T1	7.69	TASMANIA.T1	12	PhoH	48.83	15.75	TASMANIA.A10	AbiEi_4	688.61	1.12
3	TASMANIA.A102_TASMANIA.T1	6.93	TASMANIA.T1	12	PhoH	48.83	14.19	TASMANIA.A102	RelB	131.36	5.28
4	TASMANIA.A62_TASMANIA.T1	1.98	TASMANIA.T1	12	PhoH	48.83	4.05	TASMANIA.A62	RHH_1	196.27	1.01
5	TASMANIA.A20_TASMANIA.T1	0.81	TASMANIA.T1	12	PhoH	48.83	1.66	TASMANIA.A20	MazE_antitoxin	165.87	0.49
6	TASMANIA.T1_TASMANIA.A32	0.39	TASMANIA.T1	12	PhoH	48.83	0.8	TASMANIA.A32	HTH_3	1802.43	0.02
7	TASMANIA.A16_TASMANIA.T1	0.08	TASMANIA.T1	12	PhoH	48.83	0.16	TASMANIA.A16	DUF4375	10.78	0.74
8	TASMANIA.A34_TASMANIA.T1	0.08	TASMANIA.T1	12	PhoH	48.83	0.16	TASMANIA.A34	Rep_trans	85.59	0.09
9	TASMANIA.A24_TASMANIA.T1	0.03	TASMANIA.T1	12	PhoH	48.83	0.06	TASMANIA.A24	PhdYeFM_antitox	212.15	0.01
10	TASMANIA.A32_TASMANIA.T1	0.03	TASMANIA.T1	12	PhoH	48.83	0.06	TASMANIA.A32	HTH_3	1802.43	0
11	TASMANIA.A36_TASMANIA.T1	0.03	TASMANIA.T1	12	PhoH	48.83	0.06	TASMANIA.A36	RHH_1	135.08	0.02
12	TASMANIA.A7_TASMANIA.T1	0.03	TASMANIA.T1	12	PhoH	48.83	0.06	TASMANIA.A7	ParBc	8.86	0.34
1	TASMANIA.A32_TASMANIA.T2	122.19	TASMANIA.T2	14	HipA_C	131.69	92.79	TASMANIA.A32	HTH_3	1802.43	6.78
2	TASMANIA.A34_TASMANIA.T2	6.04	TASMANIA.T2	14	HipA_C	131.69	4.59	TASMANIA.A34	Rep_trans	85.59	7.06
3	TASMANIA.A88_TASMANIA.T2	1.58	TASMANIA.T2	14	HipA_C	131.69	1.2	TASMANIA.A88	HTH_3	564.78	0.28
4	TASMANIA.A23_TASMANIA.T2	0.46	TASMANIA.T2	14	HipA_C	131.69	0.35	TASMANIA.A23	HTH_3	1009.64	0.05
5	TASMANIA.A95_TASMANIA.T2	0.43	TASMANIA.T2	14	HipA_C	131.69	0.33	TASMANIA.A95	HicB_lk_antitox	742.51	0.06
6	TASMANIA.A87_TASMANIA.T2	0.35	TASMANIA.T2	14	HipA_C	131.69	0.27	TASMANIA.A87	YdaS_antitoxin	115.43	0.3
7	TASMANIA.A1_TASMANIA.T2	0.27	TASMANIA.T2	14	HipA_C	131.69	0.21	TASMANIA.A1	ParBc	84.78	0.32
8	TASMANIA.A21_TASMANIA.T2	0.15	TASMANIA.T2	14	HipA_C	131.69	0.11	TASMANIA.A21	ParB	44.58	0.34
9	TASMANIA.A40_TASMANIA.T2	0.08	TASMANIA.T2	14	HipA_C	131.69	0.06	TASMANIA.A40	HTH_3	137.62	0.06
10	TASMANIA.A115_TASMANIA.T2	0.03	TASMANIA.T2	14	HipA_C	131.69	0.02	TASMANIA.A115	ParBc	0.05	60
11	TASMANIA.T2_TASMANIA.A32	0.03	TASMANIA.T2	14	HipA_C	131.69	0.02	TASMANIA.A32	HTH_3	1802.43	0
12	TASMANIA.A36_TASMANIA.T2	0.03	TASMANIA.T2	14	HipA_C	131.69	0.02	TASMANIA.A36	RHH_1	135.08	0.02
13	TASMANIA.A42_TASMANIA.T2	0.03	TASMANIA.T2	14	HipA_C	131.69	0.02	TASMANIA.A42	RHH_1	628.09	0
14	TASMANIA.T2_TASMANIA.A80	0.03	TASMANIA.T2	14	HipA_C	131.69	0.02	TASMANIA.A80	RHH_1	269.54	0.01
1	TASMANIA.A117_TASMANIA.T3	4.17	TASMANIA.T3	6	CbtA_toxin	6.03	69.15	TASMANIA.A117	MazE_antitoxin	593.51	0.7
2	TASMANIA.A113_TASMANIA.T3	0.93	TASMANIA.T3	6	CbtA_toxin	6.03	15.42	TASMANIA.A113	HicB_lk_antitox	2348.02	0.04
3	TASMANIA.T3_TASMANIA.A1	0.53	TASMANIA.T3	6	CbtA_toxin	6.03	8.79	TASMANIA.A1	ParBc	84.78	0.63
4	TASMANIA.A1_TASMANIA.T3	0.18	TASMANIA.T3	6	CbtA_toxin	6.03	2.99	TASMANIA.A1	ParBc	84.78	0.21
5	TASMANIA.T3_TASMANIA.A80	0.16	TASMANIA.T3	6	CbtA_toxin	6.03	2.65	TASMANIA.A80	RHH_1	269.54	0.06
6	TASMANIA.A34_TASMANIA.T3	0.06	TASMANIA.T3	6	CbtA_toxin	6.03	1	TASMANIA.A34	Rep_trans	85.59	0.07
1	TASMANIA.A48_TASMANIA.T4	320.51	TASMANIA.T4	29	YafQ_toxin	940.49	34.08	TASMANIA.A48	RelB	772.07	41.51
2	TASMANIA.A127_TASMANIA.T4	152	TASMANIA.T4	29	YafQ_toxin	940.49	16.16	TASMANIA.A127	RelB	185.87	81.78
3	TASMANIA.A81_TASMANIA.T4	114.29	TASMANIA.T4	29	YafQ_toxin	940.49	12.15	TASMANIA.A81	PhdYeFM_antitox	535.5	21.34
4	TASMANIA.A11_TASMANIA.T4	92.92	TASMANIA.T4	29	YafQ_toxin	940.49	9.88	TASMANIA.A11	RelB	200.14	46.43
5	TASMANIA.A116_TASMANIA.T4	55.35	TASMANIA.T4	29	YafQ_toxin	940.49	5.89	TASMANIA.A116	RelB	399.98	13.84
6	TASMANIA.A74_TASMANIA.T4	50.03	TASMANIA.T4	29	YafQ_toxin	940.49	5.32	TASMANIA.A74	PhdYeFM_antitox	161.05	31.06
7	TASMANIA.A52_TASMANIA.T4	39.36	TASMANIA.T4	29	YafQ_toxin	940.49	4.19	TASMANIA.A52	RelB	283.7	13.87
8	TASMANIA.A102_TASMANIA.T4	34.46	TASMANIA.T4	29	YafQ_toxin	940.49	3.66	TASMANIA.A102	RelB	131.36	26.23
9	TASMANIA.A105_TASMANIA.T4	33.33	TASMANIA.T4	29	YafQ_toxin	940.49	3.54	TASMANIA.A105	ParD_antitoxin	442.83	7.53
10	TASMANIA.T4_TASMANIA.A32	20.05	TASMANIA.T4	29	YafQ_toxin	940.49	2.13	TASMANIA.A32	HTH_3	1802.43	1.11
11	TASMANIA.A104_TASMANIA.T4	17.26	TASMANIA.T4	29	YafQ_toxin	940.49	1.84	TASMANIA.A104	ParD_antitoxin	621.1	2.78
12	TASMANIA.A13_TASMANIA.T4	3.17	TASMANIA.T4	29	YafQ_toxin	940.49	0.34	TASMANIA.A13	HicB	28.28	11.21
13	TASMANIA.A85_TASMANIA.T4	3.17	TASMANIA.T4	29	YafQ_toxin	940.49	0.34	TASMANIA.A85	ParD	71	4.46
14	TASMANIA.A93_TASMANIA.T4	0.93	TASMANIA.T4	29	YafQ_toxin	940.49	0.1	TASMANIA.A93	RHH_1	200.28	0.46
15	TASMANIA.A55_TASMANIA.T4	0.85	TASMANIA.T4	29	YafQ_toxin	940.49	0.09	TASMANIA.A55	DUF772	2.42	35.12
16	TASMANIA.A50_TASMANIA.T4	0.78	TASMANIA.T4	29	YafQ_toxin	940.49	0.08	TASMANIA.A50	Arc	1.32	59.09
17	TASMANIA.A73_TASMANIA.T4	0.78	TASMANIA.T4	29	YafQ_toxin	940.49	0.08	TASMANIA.A73	ParD_like	4.97	15.69
18	TASMANIA.A43_TASMANIA.T4	0.39	TASMANIA.T4	29	YafQ_toxin	940.49	0.04	TASMANIA.A43	Arc	127.58	0.31
19	TASMANIA.A42_TASMANIA.T4	0.23	TASMANIA.T4	29	YafQ_toxin	940.49	0.02	TASMANIA.A42	RHH_1	628.09	0.04
20	TASMANIA.A96_TASMANIA.T4	0.17	TASMANIA.T4	29	YafQ_toxin	940.49	0.02	TASMANIA.A96	RelB	8.69	1.96
21	TASMANIA.A101_TASMANIA.T4	0.06	TASMANIA.T4	29	YafQ_toxin	940.49	0.01	TASMANIA.A101	Repressor_Mnt	217.25	0.03
22	TASMANIA.A114_TASMANIA.T4	0.09	TASMANIA.T4	29	YafQ_toxin	940.49	0.01	TASMANIA.A114	RelB	31.27	0.29
23	TASMANIA.A24_TASMANIA.T4	0.05	TASMANIA.T4	29	YafQ_toxin	940.49	0.01	TASMANIA.A24	PhdYeFM_antitox	212.15	0.02
24	TASMANIA.A49_TASMANIA.T4	0.08	TASMANIA.T4	29	YafQ_toxin	940.49	0.01	TASMANIA.A49	ParD_like	50.85	0.16
25	TASMANIA.A8_TASMANIA.T4	0.09	TASMANIA.T4	29	YafQ_toxin	940.49	0.01	TASMANIA.A8	MazE_antitoxin	1514.59	0.01
26	TASMANIA.A119_TASMANIA.T4	0.03	TASMANIA.T4	29	YafQ_toxin	940.49	0	TASMANIA.A119	PhdYeFM_antitox	228.19	0.01
27	TASMANIA.A2_TASMANIA.T4	0.03	TASMANIA.T4	29	YafQ_toxin	940.49	0	TASMANIA.A2	MraZ	228.8	0.01
28	TASMANIA.A58_TASMANIA.T4	0.03	TASMANIA.T4	29	YafQ_toxin	940.49	0	TASMANIA.A58	RelB	40.89	0.07
29	TASMANIA.A91_TASMANIA.T4	0.03	TASMANIA.T4	29	YafQ_toxin	940.49	0	TASMANIA.A91	SpoVT_C	360.97	0.01
1	TASMANIA.A7_TASMANIA.T5	0.08	TASMANIA.T5	5	Cpta_toxin	0.22	36.36	TASMANIA.A7	ParBc	8.86	0.9
2	TASMANIA.A34_TASMANIA.T5	0.06	TASMANIA.T5	5	Cpta_toxin	0.22	27.27	TASMANIA.A34	Rep_trans	85.59	0.07
3	TASMANIA.A32_TASMANIA.T5	0.03	TASMANIA.T5	5	Cpta_toxin	0.22	13.64	TASMANIA.A32	HTH_3	1802.43	0
4	TASMANIA.A37_TASMANIA.T5	0.03	TASMANIA.T5	5	Cpta_toxin	0.22	13.64	TASMANIA.A37	HicB	16.56	0.18
5	TASMANIA.T5_TASMANIA.A40	0.03	TASMANIA.T5	5	Cpta_toxin	0.22	13.64	TASMANIA.A40	HTH_3	137.62	0.02
1	TASMANIA.A9_TASMANIA.T6	394.8	TASMANIA.T6	32	YoeB_toxin	944.63	41.79	TASMANIA.A9	PhdYeFM_antitox	689.67	57.24
2	TASMANIA.A116_TASMANIA.T6	288.65	TASMANIA.T6	32	YoeB_toxin	944.63	30.56	TASMANIA.A116	RelB	399.98	72.17
3	TASMANIA.A45_TASMANIA.T6	85.68	TASMANIA.T6	32	YoeB_toxin	944.63	9.07	TASMANIA.A45	PhdYeFM_antitox	89.11	96.15
4	TASMANIA.A130_TASMANIA.T6	33.33	TASMANIA.T6	32	YoeB_toxin	944.63	3.53	TASMANIA.A130	RHH_1	80.22	41.55
5	TASMANIA.A102_TASMANIA.T6	33.11	TASMANIA.T6	32	YoeB_toxin	944.63	3.51	TASMANIA.A102	RelB	131.36	25.21
6	TASMANIA.A52_TASMANIA.T6	19.71	TASMANIA.T6	32	YoeB_toxin	944.63	2.09	TASMANIA.A52	RelB	283.7	6.95
7	TASMANIA.T6_TASMANIA.A77	16.85	TASMANIA.T6	32	YoeB_toxin	944.63	1.78	TASMANIA.A77	HTH_3	320.33	5.26
8	TASMANIA.A81_TASMANIA.T6	16.67	TASMANIA.T6	32	YoeB_toxin	944.63	1.76	TASMANIA.A81	PhdYeFM_antitox	535.5	3.11
9	TASMANIA.A5_TASMANIA.T6	14.29	TASMANIA.T6	32	YoeB_toxin	944.63	1.51	TASMANIA.A5	NikR_C	360.48	3.96
10	TASMANIA.A104_TASMANIA.T6	10	TASMANIA.T6	32	YoeB_toxin	944.63	1.06	TASMANIA.A104	ParD_antitoxin	621.1	1.61
11	TASMANIA.A76_TASMANIA.T6	7.69	TASMANIA.T6	32	YoeB_toxin	944.63	0.81	TASMANIA.A76	RHH_1	508.56	1.51
12	TASMANIA.T6_TASMANIA.A9	5.33	TASMANIA.T6	32	YoeB_toxin	944.63	0.56	TASMANIA.A9	PhdYeFM_antitox	689.67	0.77
13	TASMANIA.A114_TASMANIA.T6	4.94	TASMANIA.T6	32	YoeB_toxin	944.63	0.52	TASMANIA.A114	RelB	31.27	15.8
14	TASMANIA.A27_TASMANIA.T6	4.33	TASMANIA.T6	32	YoeB_toxin	944.63	0.46	TASMANIA.A27	PhdYeFM_antitox	567.58	0.76
15	TASMANIA.A49_TASMANIA.T6	1.98	TASMANIA.T6	32	YoeB_toxin	944.63	0.21	TASMANIA.A49	ParD_like	50.85	3.89
16	TASMANIA.A93_TASMANIA.T6	1.85	TASMANIA.T6	32	YoeB_toxin	944.63	0.2	TASMANIA.A93	RHH_1	200.28	0.92
17	TASMANIA.A94_TASMANIA.T6	1	TASMANIA.T6	32	YoeB_toxin	944.63	0.11	TASMANIA.A94	PhdYeFM_antitox	358.27	0.28
18	TASMANIA.A1_TASMANIA.T6	0.99	TASMANIA.T6	32	YoeB_toxin	944.63	0.1	TASMANIA.A1	ParBc	84.78	1.17
19	TASMANIA.A127_TASMANIA.T6	0.85	TASMANIA.T6	32	YoeB_toxin	944.63	0.09	TASMANIA.A127	RelB	185.87	0.46
20	TASMANIA.A100_TASMANIA.T6	0.39	TASMANIA.T6	32	YoeB_toxin	944.63	0.04	TASMANIA.A100	PhdYeFM_antitox	1039.08	0.04
21	TASMANIA.A111_TASMANIA.T6	0.39	TASMANIA.T6	32	YoeB_toxin	944.63	0.04	TASMANIA.A111	PhdYeFM_antitox	492.22	0.08
22	TASMANIA.A24_TASMANIA.T6	0.39	TASMANIA.T6	32	YoeB_toxin	944.63	0.04	TASMANIA.A24	PhdYeFM_antitox	212.15	0.18
23	TASMANIA.A53_TASMANIA.T6	0.39	TASMANIA.T6	32	YoeB_toxin	944.63	0.04	TASMANIA.A53	RHH_3	279.46	0.14
24	TASMANIA.T6_TASMANIA.A23	0.32	TASMANIA.T6	32	YoeB_toxin	944.63	0.03	TASMANIA.A23	HTH_3	1009.64	0.03
25	TASMANIA.A48_TASMANIA.T6	0.29	TASMANIA.T6	32	YoeB_toxin	944.63	0.03	TASMANIA.A48	RelB	772.07	0.04
26	TASMANIA.A20_TASMANIA.T6	0.15	TASMANIA.T6	32	YoeB_toxin	944.63	0.02	TASMANIA.A20	MazE_antitoxin	165.87	0.09
27	TASMANIA.A11_TASMANIA.T6	0.06	TASMANIA.T6	32	YoeB_toxin	944.63	0.01	TASMANIA.A11	RelB	200.14	0.03
28	TASMANIA.A32_TASMANIA.T6	0.06	TASMANIA.T6	32	YoeB_toxin	944.63	0.01	TASMANIA.A32	HTH_3	1802.43	0
29	TASMANIA.T6_TASMANIA.A40	0.08	TASMANIA.T6	32	YoeB_toxin	944.63	0.01	TASMANIA.A40	HTH_3	137.62	0.06
30	TASMANIA.T6_TASMANIA.A11	0.03	TASMANIA.T6	32	YoeB_toxin	944.63	0	TASMANIA.A11	RelB	200.14	0.01
31	TASMANIA.A58_TASMANIA.T6	0.03	TASMANIA.T6	32	YoeB_toxin	944.63	0	TASMANIA.A58	RelB	40.89	0.07
32	TASMANIA.A90_TASMANIA.T6	0.03	TASMANIA.T6	32	YoeB_toxin	944.63	0	TASMANIA.A90	PhdYeFM_antitox	194.39	0.02
1	TASMANIA.T7_TASMANIA.A32	33.92	TASMANIA.T7	11	Gp49	52.75	64.3	TASMANIA.A32	HTH_3	1802.43	1.88
2	TASMANIA.T7_TASMANIA.A21	8.05	TASMANIA.T7	11	Gp49	52.75	15.26	TASMANIA.A21	ParB	44.58	18.06
3	TASMANIA.T7_TASMANIA.A1	7.81	TASMANIA.T7	11	Gp49	52.75	14.81	TASMANIA.A1	ParBc	84.78	9.21
4	TASMANIA.T7_TASMANIA.A87	2	TASMANIA.T7	11	Gp49	52.75	3.79	TASMANIA.A87	YdaS_antitoxin	115.43	1.73
5	TASMANIA.T7_TASMANIA.A34	0.49	TASMANIA.T7	11	Gp49	52.75	0.93	TASMANIA.A34	Rep_trans	85.59	0.57
6	TASMANIA.T7_TASMANIA.A40	0.16	TASMANIA.T7	11	Gp49	52.75	0.3	TASMANIA.A40	HTH_3	137.62	0.12
7	TASMANIA.T7_TASMANIA.A23	0.1	TASMANIA.T7	11	Gp49	52.75	0.19	TASMANIA.A23	HTH_3	1009.64	0.01
8	TASMANIA.T7_TASMANIA.A95	0.1	TASMANIA.T7	11	Gp49	52.75	0.19	TASMANIA.A95	HicB_lk_antitox	742.51	0.01
9	TASMANIA.A84_TASMANIA.T7	0.06	TASMANIA.T7	11	Gp49	52.75	0.11	TASMANIA.A84	RHH_1	30.19	0.2
10	TASMANIA.T7_TASMANIA.A29	0.03	TASMANIA.T7	11	Gp49	52.75	0.06	TASMANIA.A29	RHH_1	81.73	0.04
11	TASMANIA.A73_TASMANIA.T7	0.03	TASMANIA.T7	11	Gp49	52.75	0.06	TASMANIA.A73	ParD_like	4.97	0.6
1	TASMANIA.T8_TASMANIA.A34	0.03	TASMANIA.T8	1	Ldr_toxin	0.03	100	TASMANIA.A34	Rep_trans	85.59	0.04
1	TASMANIA.A24_TASMANIA.T9	158.37	TASMANIA.T9	36	ParE_toxin	322.91	49.04	TASMANIA.A24	PhdYeFM_antitox	212.15	74.65
2	TASMANIA.A52_TASMANIA.T9	33.33	TASMANIA.T9	36	ParE_toxin	322.91	10.32	TASMANIA.A52	RelB	283.7	11.75
3	TASMANIA.A11_TASMANIA.T9	32.61	TASMANIA.T9	36	ParE_toxin	322.91	10.1	TASMANIA.A11	RelB	200.14	16.29
4	TASMANIA.A81_TASMANIA.T9	20.11	TASMANIA.T9	36	ParE_toxin	322.91	6.23	TASMANIA.A81	PhdYeFM_antitox	535.5	3.76
5	TASMANIA.A9_TASMANIA.T9	19	TASMANIA.T9	36	ParE_toxin	322.91	5.88	TASMANIA.A9	PhdYeFM_antitox	689.67	2.75
6	TASMANIA.A48_TASMANIA.T9	16.67	TASMANIA.T9	36	ParE_toxin	322.91	5.16	TASMANIA.A48	RelB	772.07	2.16
7	TASMANIA.A27_TASMANIA.T9	9.66	TASMANIA.T9	36	ParE_toxin	322.91	2.99	TASMANIA.A27	PhdYeFM_antitox	567.58	1.7
8	TASMANIA.A119_TASMANIA.T9	9.42	TASMANIA.T9	36	ParE_toxin	322.91	2.92	TASMANIA.A119	PhdYeFM_antitox	228.19	4.13
9	TASMANIA.A111_TASMANIA.T9	5.57	TASMANIA.T9	36	ParE_toxin	322.91	1.72	TASMANIA.A111	PhdYeFM_antitox	492.22	1.13
10	TASMANIA.A120_TASMANIA.T9	3.88	TASMANIA.T9	36	ParE_toxin	322.91	1.2	TASMANIA.A120	MazE_antitoxin	477.52	0.81
11	TASMANIA.A29_TASMANIA.T9	3.85	TASMANIA.T9	36	ParE_toxin	322.91	1.19	TASMANIA.A29	RHH_1	81.73	4.71
12	TASMANIA.A74_TASMANIA.T9	1.57	TASMANIA.T9	36	ParE_toxin	322.91	0.49	TASMANIA.A74	PhdYeFM_antitox	161.05	0.97
13	TASMANIA.A85_TASMANIA.T9	1.59	TASMANIA.T9	36	ParE_toxin	322.91	0.49	TASMANIA.A85	ParD	71	2.24
14	TASMANIA.A98_TASMANIA.T9	1.49	TASMANIA.T9	36	ParE_toxin	322.91	0.46	TASMANIA.A98	PhdYeFM_antitox	83.63	1.78
15	TASMANIA.A76_TASMANIA.T9	0.99	TASMANIA.T9	36	ParE_toxin	322.91	0.31	TASMANIA.A76	RHH_1	508.56	0.19
16	TASMANIA.A5_TASMANIA.T9	0.93	TASMANIA.T9	36	ParE_toxin	322.91	0.29	TASMANIA.A5	NikR_C	360.48	0.26
17	TASMANIA.A49_TASMANIA.T9	0.86	TASMANIA.T9	36	ParE_toxin	322.91	0.27	TASMANIA.A49	ParD_like	50.85	1.69
18	TASMANIA.A90_TASMANIA.T9	0.85	TASMANIA.T9	36	ParE_toxin	322.91	0.26	TASMANIA.A90	PhdYeFM_antitox	194.39	0.44
19	TASMANIA.A102_TASMANIA.T9	0.72	TASMANIA.T9	36	ParE_toxin	322.91	0.22	TASMANIA.A102	RelB	131.36	0.55
20	TASMANIA.A8_TASMANIA.T9	0.33	TASMANIA.T9	36	ParE_toxin	322.91	0.1	TASMANIA.A8	MazE_antitoxin	1514.59	0.02
21	TASMANIA.A108_TASMANIA.T9	0.27	TASMANIA.T9	36	ParE_toxin	322.91	0.08	TASMANIA.A108	MazE_antitoxin	257.98	0.1
22	TASMANIA.A30_TASMANIA.T9	0.24	TASMANIA.T9	36	ParE_toxin	322.91	0.07	TASMANIA.A30	MazE_antitoxin	278.11	0.09
23	TASMANIA.A20_TASMANIA.T9	0.09	TASMANIA.T9	36	ParE_toxin	322.91	0.03	TASMANIA.A20	MazE_antitoxin	165.87	0.05
24	TASMANIA.A66_TASMANIA.T9	0.11	TASMANIA.T9	36	ParE_toxin	322.91	0.03	TASMANIA.A66	PhdYeFM_antitox	553.74	0.02
25	TASMANIA.A36_TASMANIA.T9	0.05	TASMANIA.T9	36	ParE_toxin	322.91	0.02	TASMANIA.A36	RHH_1	135.08	0.04
26	TASMANIA.A94_TASMANIA.T9	0.08	TASMANIA.T9	36	ParE_toxin	322.91	0.02	TASMANIA.A94	PhdYeFM_antitox	358.27	0.02
27	TASMANIA.T9_TASMANIA.A1	0.03	TASMANIA.T9	36	ParE_toxin	322.91	0.01	TASMANIA.A1	ParBc	84.78	0.04
28	TASMANIA.T9_TASMANIA.A107	0.03	TASMANIA.T9	36	ParE_toxin	322.91	0.01	TASMANIA.A107	HicB	38.77	0.08
29	TASMANIA.A109_TASMANIA.T9	0.03	TASMANIA.T9	36	ParE_toxin	322.91	0.01	TASMANIA.A109	RHH_1	4.03	0.74
30	TASMANIA.A116_TASMANIA.T9	0.03	TASMANIA.T9	36	ParE_toxin	322.91	0.01	TASMANIA.A116	RelB	399.98	0.01
31	TASMANIA.A18_TASMANIA.T9	0.03	TASMANIA.T9	36	ParE_toxin	322.91	0.01	TASMANIA.A18	MazE_antitoxin	221.47	0.01
32	TASMANIA.T9_TASMANIA.A34	0.03	TASMANIA.T9	36	ParE_toxin	322.91	0.01	TASMANIA.A34	Rep_trans	85.59	0.04
33	TASMANIA.A37_TASMANIA.T9	0.03	TASMANIA.T9	36	ParE_toxin	322.91	0.01	TASMANIA.A37	HicB	16.56	0.18
34	TASMANIA.A42_TASMANIA.T9	0.03	TASMANIA.T9	36	ParE_toxin	322.91	0.01	TASMANIA.A42	RHH_1	628.09	0
35	TASMANIA.T9_TASMANIA.A81	0.03	TASMANIA.T9	36	ParE_toxin	322.91	0.01	TASMANIA.A81	PhdYeFM_antitox	535.5	0.01
36	TASMANIA.A91_TASMANIA.T9	0.03	TASMANIA.T9	36	ParE_toxin	322.91	0.01	TASMANIA.A91	SpoVT_C	360.97	0.01
1	TASMANIA.A100_TASMANIA.T10	401.1	TASMANIA.T10	40	PIN	1210.59	33.13	TASMANIA.A100	PhdYeFM_antitox	1039.08	38.6
2	TASMANIA.A44_TASMANIA.T10	313.1	TASMANIA.T10	40	PIN	1210.59	25.86	TASMANIA.A44	MazE_antitoxin	314.67	99.5
3	TASMANIA.A18_TASMANIA.T10	152.44	TASMANIA.T10	40	PIN	1210.59	12.59	TASMANIA.A18	MazE_antitoxin	221.47	68.83
4	TASMANIA.A66_TASMANIA.T10	104.1	TASMANIA.T10	40	PIN	1210.59	8.6	TASMANIA.A66	PhdYeFM_antitox	553.74	18.8
5	TASMANIA.A91_TASMANIA.T10	100	TASMANIA.T10	40	PIN	1210.59	8.26	TASMANIA.A91	SpoVT_C	360.97	27.7
6	TASMANIA.A101_TASMANIA.T10	30.6	TASMANIA.T10	40	PIN	1210.59	2.53	TASMANIA.A101	Repressor_Mnt	217.25	14.09
7	TASMANIA.A53_TASMANIA.T10	26.28	TASMANIA.T10	40	PIN	1210.59	2.17	TASMANIA.A53	RHH_3	279.46	9.4
8	TASMANIA.T10_TASMANIA.A43	14.29	TASMANIA.T10	40	PIN	1210.59	1.18	TASMANIA.A43	Arc	127.58	11.2
9	TASMANIA.A9_TASMANIA.T10	14.32	TASMANIA.T10	40	PIN	1210.59	1.18	TASMANIA.A9	PhdYeFM_antitox	689.67	2.08
10	TASMANIA.A120_TASMANIA.T10	9.36	TASMANIA.T10	40	PIN	1210.59	0.77	TASMANIA.A120	MazE_antitoxin	477.52	1.96
11	TASMANIA.A10_TASMANIA.T10	6.84	TASMANIA.T10	40	PIN	1210.59	0.57	TASMANIA.A10	AbiEi_4	688.61	0.99
12	TASMANIA.A117_TASMANIA.T10	6.94	TASMANIA.T10	40	PIN	1210.59	0.57	TASMANIA.A117	MazE_antitoxin	593.51	1.17
13	TASMANIA.A14_TASMANIA.T10	6.15	TASMANIA.T10	40	PIN	1210.59	0.51	TASMANIA.A14	SeqA	11.93	51.55
14	TASMANIA.A113_TASMANIA.T10	5.33	TASMANIA.T10	40	PIN	1210.59	0.44	TASMANIA.A113	HicB_lk_antitox	2348.02	0.23
15	TASMANIA.A94_TASMANIA.T10	3.51	TASMANIA.T10	40	PIN	1210.59	0.29	TASMANIA.A94	PhdYeFM_antitox	358.27	0.98
16	TASMANIA.A36_TASMANIA.T10	2.67	TASMANIA.T10	40	PIN	1210.59	0.22	TASMANIA.A36	RHH_1	135.08	1.98
17	TASMANIA.A89_TASMANIA.T10	1.98	TASMANIA.T10	40	PIN	1210.59	0.16	TASMANIA.A89	MazE_antitoxin	59.15	3.35
18	TASMANIA.A104_TASMANIA.T10	1.33	TASMANIA.T10	40	PIN	1210.59	0.11	TASMANIA.A104	ParD_antitoxin	621.1	0.21
19	TASMANIA.A12_TASMANIA.T10	1.33	TASMANIA.T10	40	PIN	1210.59	0.11	TASMANIA.A12	HicB_lk_antitox	376.97	0.35
20	TASMANIA.A26_TASMANIA.T10	1.33	TASMANIA.T10	40	PIN	1210.59	0.11	TASMANIA.A26	VapB_antitoxin	591.31	0.22
21	TASMANIA.A80_TASMANIA.T10	1.38	TASMANIA.T10	40	PIN	1210.59	0.11	TASMANIA.A80	RHH_1	269.54	0.51
22	TASMANIA.A95_TASMANIA.T10	1.33	TASMANIA.T10	40	PIN	1210.59	0.11	TASMANIA.A95	HicB_lk_antitox	742.51	0.18
23	TASMANIA.A33_TASMANIA.T10	1.02	TASMANIA.T10	40	PIN	1210.59	0.08	TASMANIA.A33	PrlF_antitoxin	489.78	0.21
24	TASMANIA.A5_TASMANIA.T10	1.02	TASMANIA.T10	40	PIN	1210.59	0.08	TASMANIA.A5	NikR_C	360.48	0.28
25	TASMANIA.A8_TASMANIA.T10	0.99	TASMANIA.T10	40	PIN	1210.59	0.08	TASMANIA.A8	MazE_antitoxin	1514.59	0.07
26	TASMANIA.A43_TASMANIA.T10	0.85	TASMANIA.T10	40	PIN	1210.59	0.07	TASMANIA.A43	Arc	127.58	0.67
27	TASMANIA.A110_TASMANIA.T10	0.16	TASMANIA.T10	40	PIN	1210.59	0.01	TASMANIA.A110	PhdYeFM_antitox	233.25	0.07
28	TASMANIA.A128_TASMANIA.T10	0.16	TASMANIA.T10	40	PIN	1210.59	0.01	TASMANIA.A128	RHH_1	1139.65	0.01
29	TASMANIA.A42_TASMANIA.T10	0.13	TASMANIA.T10	40	PIN	1210.59	0.01	TASMANIA.A42	RHH_1	628.09	0.02
30	TASMANIA.A79_TASMANIA.T10	0.08	TASMANIA.T10	40	PIN	1210.59	0.01	TASMANIA.A79	ParBc	0.08	100
31	TASMANIA.A85_TASMANIA.T10	0.08	TASMANIA.T10	40	PIN	1210.59	0.01	TASMANIA.A85	ParD	71	0.11
32	TASMANIA.A11_TASMANIA.T10	0.06	TASMANIA.T10	40	PIN	1210.59	0	TASMANIA.A11	RelB	200.14	0.03
33	TASMANIA.T10_TASMANIA.A19	0.03	TASMANIA.T10	40	PIN	1210.59	0	TASMANIA.A19	ParBc_2	1.03	2.91
34	TASMANIA.T10_TASMANIA.A20	0.03	TASMANIA.T10	40	PIN	1210.59	0	TASMANIA.A20	MazE_antitoxin	165.87	0.02
35	TASMANIA.A30_TASMANIA.T10	0.03	TASMANIA.T10	40	PIN	1210.59	0	TASMANIA.A30	MazE_antitoxin	278.11	0.01
36	TASMANIA.A37_TASMANIA.T10	0.05	TASMANIA.T10	40	PIN	1210.59	0	TASMANIA.A37	HicB	16.56	0.3
37	TASMANIA.A4_TASMANIA.T10	0.05	TASMANIA.T10	40	PIN	1210.59	0	TASMANIA.A4	ParBc	0.19	26.32
38	TASMANIA.A72_TASMANIA.T10	0.03	TASMANIA.T10	40	PIN	1210.59	0	TASMANIA.A72	Arc	202.63	0.01
39	TASMANIA.A74_TASMANIA.T10	0.05	TASMANIA.T10	40	PIN	1210.59	0	TASMANIA.A74	PhdYeFM_antitox	161.05	0.03
40	TASMANIA.A98_TASMANIA.T10	0.05	TASMANIA.T10	40	PIN	1210.59	0	TASMANIA.A98	PhdYeFM_antitox	83.63	0.06
1	TASMANIA.T11_TASMANIA.A69	0.39	TASMANIA.T11	4	HOK_GEF	0.47	82.98	TASMANIA.A69	HicB	81.82	0.48
2	TASMANIA.T11_TASMANIA.A4	0.03	TASMANIA.T11	4	HOK_GEF	0.47	6.38	TASMANIA.A4	ParBc	0.19	15.79
3	TASMANIA.T11_TASMANIA.A7	0.03	TASMANIA.T11	4	HOK_GEF	0.47	6.38	TASMANIA.A7	ParBc	8.86	0.34
4	TASMANIA.T11_TASMANIA.A78	0.03	TASMANIA.T11	4	HOK_GEF	0.47	6.38	TASMANIA.A78	HTH_3	73.83	0.04
1	TASMANIA.T12_TASMANIA.A78	0.49	TASMANIA.T12	1	HOK_GEF	0.49	100	TASMANIA.A78	HTH_3	73.83	0.66
1	TASMANIA.A32_TASMANIA.T13	27.96	TASMANIA.T13	7	Zeta_toxin	28.12	99.43	TASMANIA.A32	HTH_3	1802.43	1.55
2	TASMANIA.T13_TASMANIA.A1	0.03	TASMANIA.T13	7	Zeta_toxin	28.12	0.11	TASMANIA.A1	ParBc	84.78	0.04
3	TASMANIA.A34_TASMANIA.T13	0.03	TASMANIA.T13	7	Zeta_toxin	28.12	0.11	TASMANIA.A34	Rep_trans	85.59	0.04
4	TASMANIA.T13_TASMANIA.A69	0.03	TASMANIA.T13	7	Zeta_toxin	28.12	0.11	TASMANIA.A69	HicB	81.82	0.04
5	TASMANIA.T13_TASMANIA.A7	0.03	TASMANIA.T13	7	Zeta_toxin	28.12	0.11	TASMANIA.A7	ParBc	8.86	0.34
6	TASMANIA.A81_TASMANIA.T13	0.03	TASMANIA.T13	7	Zeta_toxin	28.12	0.11	TASMANIA.A81	PhdYeFM_antitox	535.5	0.01
7	TASMANIA.T13_TASMANIA.A90	0.03	TASMANIA.T13	7	Zeta_toxin	28.12	0.11	TASMANIA.A90	PhdYeFM_antitox	194.39	0.02
1	TASMANIA.A32_TASMANIA.T14	353.11	TASMANIA.T14	10	HipA_C	468.99	75.29	TASMANIA.A32	HTH_3	1802.43	19.59
2	TASMANIA.A88_TASMANIA.T14	66.29	TASMANIA.T14	10	HipA_C	468.99	14.13	TASMANIA.A88	HTH_3	564.78	11.74
3	TASMANIA.A60_TASMANIA.T14	25.52	TASMANIA.T14	10	HipA_C	468.99	5.44	TASMANIA.A60	AbiEi_4	365.05	6.99
4	TASMANIA.A23_TASMANIA.T14	20.08	TASMANIA.T14	10	HipA_C	468.99	4.28	TASMANIA.A23	HTH_3	1009.64	1.99
5	TASMANIA.A30_TASMANIA.T14	1.71	TASMANIA.T14	10	HipA_C	468.99	0.36	TASMANIA.A30	MazE_antitoxin	278.11	0.61
6	TASMANIA.A87_TASMANIA.T14	0.86	TASMANIA.T14	10	HipA_C	468.99	0.18	TASMANIA.A87	YdaS_antitoxin	115.43	0.75
7	TASMANIA.A1_TASMANIA.T14	0.76	TASMANIA.T14	10	HipA_C	468.99	0.16	TASMANIA.A1	ParBc	84.78	0.9
8	TASMANIA.A49_TASMANIA.T14	0.39	TASMANIA.T14	10	HipA_C	468.99	0.08	TASMANIA.A49	ParD_like	50.85	0.77
9	TASMANIA.A34_TASMANIA.T14	0.27	TASMANIA.T14	10	HipA_C	468.99	0.06	TASMANIA.A34	Rep_trans	85.59	0.32
10	TASMANIA.A80_TASMANIA.T14	0.03	TASMANIA.T14	10	HipA_C	468.99	0.01	TASMANIA.A80	RHH_1	269.54	0.01
1	TASMANIA.A60_TASMANIA.T15	33.97	TASMANIA.T15	6	AbiEii	44.16	76.92	TASMANIA.A60	AbiEi_4	365.05	9.31
2	TASMANIA.A10_TASMANIA.T15	10.03	TASMANIA.T15	6	AbiEii	44.16	22.71	TASMANIA.A10	AbiEi_4	688.61	1.46
3	TASMANIA.A16_TASMANIA.T15	0.08	TASMANIA.T15	6	AbiEii	44.16	0.18	TASMANIA.A16	DUF4375	10.78	0.74
4	TASMANIA.T15_TASMANIA.A3	0.03	TASMANIA.T15	6	AbiEii	44.16	0.07	TASMANIA.A3	ParBc	0.39	7.69
5	TASMANIA.T15_TASMANIA.A32	0.03	TASMANIA.T15	6	AbiEii	44.16	0.07	TASMANIA.A32	HTH_3	1802.43	0
6	TASMANIA.T15_TASMANIA.A42	0.03	TASMANIA.T15	6	AbiEii	44.16	0.07	TASMANIA.A42	RHH_1	628.09	0
1	TASMANIA.T16_TASMANIA.A32	100.05	TASMANIA.T16	12	HipA_C	182.45	54.84	TASMANIA.A32	HTH_3	1802.43	5.55
2	TASMANIA.A32_TASMANIA.T16	51.71	TASMANIA.T16	12	HipA_C	182.45	28.34	TASMANIA.A32	HTH_3	1802.43	2.87
3	TASMANIA.T16_TASMANIA.A23	25	TASMANIA.T16	12	HipA_C	182.45	13.7	TASMANIA.A23	HTH_3	1009.64	2.48
4	TASMANIA.A34_TASMANIA.T16	3.28	TASMANIA.T16	12	HipA_C	182.45	1.8	TASMANIA.A34	Rep_trans	85.59	3.83
5	TASMANIA.A67_TASMANIA.T16	0.99	TASMANIA.T16	12	HipA_C	182.45	0.54	TASMANIA.A67	ParBc	1.05	94.29
6	TASMANIA.A88_TASMANIA.T16	0.58	TASMANIA.T16	12	HipA_C	182.45	0.32	TASMANIA.A88	HTH_3	564.78	0.1
7	TASMANIA.A87_TASMANIA.T16	0.41	TASMANIA.T16	12	HipA_C	182.45	0.22	TASMANIA.A87	YdaS_antitoxin	115.43	0.36
8	TASMANIA.A23_TASMANIA.T16	0.19	TASMANIA.T16	12	HipA_C	182.45	0.1	TASMANIA.A23	HTH_3	1009.64	0.02
9	TASMANIA.A1_TASMANIA.T16	0.13	TASMANIA.T16	12	HipA_C	182.45	0.07	TASMANIA.A1	ParBc	84.78	0.15
10	TASMANIA.A40_TASMANIA.T16	0.05	TASMANIA.T16	12	HipA_C	182.45	0.03	TASMANIA.A40	HTH_3	137.62	0.04
11	TASMANIA.A42_TASMANIA.T16	0.05	TASMANIA.T16	12	HipA_C	182.45	0.03	TASMANIA.A42	RHH_1	628.09	0.01
12	TASMANIA.T16_TASMANIA.A80	0.03	TASMANIA.T16	12	HipA_C	182.45	0.02	TASMANIA.A80	RHH_1	269.54	0.01
1	TASMANIA.T17_TASMANIA.A32	16.51	TASMANIA.T17	4	HipA_C	20.3	81.33	TASMANIA.A32	HTH_3	1802.43	0.92
2	TASMANIA.T17_TASMANIA.A34	3.56	TASMANIA.T17	4	HipA_C	20.3	17.54	TASMANIA.A34	Rep_trans	85.59	4.16
3	TASMANIA.T17_TASMANIA.A88	0.21	TASMANIA.T17	4	HipA_C	20.3	1.03	TASMANIA.A88	HTH_3	564.78	0.04
4	TASMANIA.T17_TASMANIA.A111	0.03	TASMANIA.T17	4	HipA_C	20.3	0.15	TASMANIA.A111	PhdYeFM_antitox	492.22	0.01
1	TASMANIA.T18_TASMANIA.A32	132.47	TASMANIA.T18	13	RelE	285.65	46.37	TASMANIA.A32	HTH_3	1802.43	7.35
2	TASMANIA.A32_TASMANIA.T18	116.23	TASMANIA.T18	13	RelE	285.65	40.69	TASMANIA.A32	HTH_3	1802.43	6.45
3	TASMANIA.A5_TASMANIA.T18	33.33	TASMANIA.T18	13	RelE	285.65	11.67	TASMANIA.A5	NikR_C	360.48	9.25
4	TASMANIA.A81_TASMANIA.T18	1.55	TASMANIA.T18	13	RelE	285.65	0.54	TASMANIA.A81	PhdYeFM_antitox	535.5	0.29
5	TASMANIA.A52_TASMANIA.T18	1.33	TASMANIA.T18	13	RelE	285.65	0.47	TASMANIA.A52	RelB	283.7	0.47
6	TASMANIA.A9_TASMANIA.T18	0.39	TASMANIA.T18	13	RelE	285.65	0.14	TASMANIA.A9	PhdYeFM_antitox	689.67	0.06
7	TASMANIA.T18_TASMANIA.A119	0.1	TASMANIA.T18	13	RelE	285.65	0.04	TASMANIA.A119	PhdYeFM_antitox	228.19	0.04
8	TASMANIA.T18_TASMANIA.A34	0.08	TASMANIA.T18	13	RelE	285.65	0.03	TASMANIA.A34	Rep_trans	85.59	0.09
9	TASMANIA.T18_TASMANIA.A23	0.05	TASMANIA.T18	13	RelE	285.65	0.02	TASMANIA.A23	HTH_3	1009.64	0
10	TASMANIA.T18_TASMANIA.A70	0.05	TASMANIA.T18	13	RelE	285.65	0.02	TASMANIA.A70	BrnA_antitoxin	45.31	0.11
11	TASMANIA.T18_TASMANIA.A1	0.03	TASMANIA.T18	13	RelE	285.65	0.01	TASMANIA.A1	ParBc	84.78	0.04
12	TASMANIA.T18_TASMANIA.A13	0.03	TASMANIA.T18	13	RelE	285.65	0.01	TASMANIA.A13	HicB	28.28	0.11
13	TASMANIA.T18_TASMANIA.A51	0.03	TASMANIA.T18	13	RelE	285.65	0.01	TASMANIA.A51	ParBc	0.06	50
1	TASMANIA.A128_TASMANIA.T19	319.6	TASMANIA.T19	18	PIN	406.06	78.71	TASMANIA.A128	RHH_1	1139.65	28.04
2	TASMANIA.A117_TASMANIA.T19	30.72	TASMANIA.T19	18	PIN	406.06	7.57	TASMANIA.A117	MazE_antitoxin	593.51	5.18
3	TASMANIA.A5_TASMANIA.T19	25	TASMANIA.T19	18	PIN	406.06	6.16	TASMANIA.A5	NikR_C	360.48	6.94
4	TASMANIA.A8_TASMANIA.T19	13.58	TASMANIA.T19	18	PIN	406.06	3.34	TASMANIA.A8	MazE_antitoxin	1514.59	0.9
5	TASMANIA.A91_TASMANIA.T19	12.56	TASMANIA.T19	18	PIN	406.06	3.09	TASMANIA.A91	SpoVT_C	360.97	3.48
6	TASMANIA.A16_TASMANIA.T19	1.38	TASMANIA.T19	18	PIN	406.06	0.34	TASMANIA.A16	DUF4375	10.78	12.8
7	TASMANIA.A104_TASMANIA.T19	1.33	TASMANIA.T19	18	PIN	406.06	0.33	TASMANIA.A104	ParD_antitoxin	621.1	0.21
8	TASMANIA.A125_TASMANIA.T19	0.85	TASMANIA.T19	18	PIN	406.06	0.21	TASMANIA.A125	VapB_antitoxin	284.93	0.3
9	TASMANIA.A103_TASMANIA.T19	0.24	TASMANIA.T19	18	PIN	406.06	0.06	TASMANIA.A103	DUF433	1.57	15.29
10	TASMANIA.A26_TASMANIA.T19	0.19	TASMANIA.T19	18	PIN	406.06	0.05	TASMANIA.A26	VapB_antitoxin	591.31	0.03
11	TASMANIA.A33_TASMANIA.T19	0.15	TASMANIA.T19	18	PIN	406.06	0.04	TASMANIA.A33	PrlF_antitoxin	489.78	0.03
12	TASMANIA.T19_TASMANIA.A100	0.08	TASMANIA.T19	18	PIN	406.06	0.02	TASMANIA.A100	PhdYeFM_antitox	1039.08	0.01
13	TASMANIA.A109_TASMANIA.T19	0.08	TASMANIA.T19	18	PIN	406.06	0.02	TASMANIA.A109	RHH_1	4.03	1.99
14	TASMANIA.A15_TASMANIA.T19	0.08	TASMANIA.T19	18	PIN	406.06	0.02	TASMANIA.A15	BrnA_antitoxin	300.84	0.03
15	TASMANIA.A35_TASMANIA.T19	0.08	TASMANIA.T19	18	PIN	406.06	0.02	TASMANIA.A35	CcdA	12.54	0.64
16	TASMANIA.T19_TASMANIA.A95	0.08	TASMANIA.T19	18	PIN	406.06	0.02	TASMANIA.A95	HicB_lk_antitox	742.51	0.01
17	TASMANIA.T19_TASMANIA.A29	0.03	TASMANIA.T19	18	PIN	406.06	0.01	TASMANIA.A29	RHH_1	81.73	0.04
18	TASMANIA.A42_TASMANIA.T19	0.03	TASMANIA.T19	18	PIN	406.06	0.01	TASMANIA.A42	RHH_1	628.09	0
1	TASMANIA.A128_TASMANIA.T20	364.71	TASMANIA.T20	12	PIN	424.11	85.99	TASMANIA.A128	RHH_1	1139.65	32
2	TASMANIA.A117_TASMANIA.T20	33.33	TASMANIA.T20	12	PIN	424.11	7.86	TASMANIA.A117	MazE_antitoxin	593.51	5.62
3	TASMANIA.A8_TASMANIA.T20	20.83	TASMANIA.T20	12	PIN	424.11	4.91	TASMANIA.A8	MazE_antitoxin	1514.59	1.38
4	TASMANIA.A76_TASMANIA.T20	2.97	TASMANIA.T20	12	PIN	424.11	0.7	TASMANIA.A76	RHH_1	508.56	0.58
5	TASMANIA.A91_TASMANIA.T20	1.98	TASMANIA.T20	12	PIN	424.11	0.47	TASMANIA.A91	SpoVT_C	360.97	0.55
6	TASMANIA.A35_TASMANIA.T20	0.08	TASMANIA.T20	12	PIN	424.11	0.02	TASMANIA.A35	CcdA	12.54	0.64
7	TASMANIA.A100_TASMANIA.T20	0.03	TASMANIA.T20	12	PIN	424.11	0.01	TASMANIA.A100	PhdYeFM_antitox	1039.08	0
8	TASMANIA.A112_TASMANIA.T20	0.05	TASMANIA.T20	12	PIN	424.11	0.01	TASMANIA.A112	Arc	31.23	0.16
9	TASMANIA.A120_TASMANIA.T20	0.03	TASMANIA.T20	12	PIN	424.11	0.01	TASMANIA.A120	MazE_antitoxin	477.52	0.01
10	TASMANIA.A26_TASMANIA.T20	0.05	TASMANIA.T20	12	PIN	424.11	0.01	TASMANIA.A26	VapB_antitoxin	591.31	0.01
11	TASMANIA.T20_TASMANIA.A7	0.03	TASMANIA.T20	12	PIN	424.11	0.01	TASMANIA.A7	ParBc	8.86	0.34
12	TASMANIA.T20_TASMANIA.A72	0.03	TASMANIA.T20	12	PIN	424.11	0.01	TASMANIA.A72	Arc	202.63	0.01
1	TASMANIA.A81_TASMANIA.T21	100	TASMANIA.T21	27	ParE_toxin	270.71	36.94	TASMANIA.A81	PhdYeFM_antitox	535.5	18.67
2	TASMANIA.A130_TASMANIA.T21	33.33	TASMANIA.T21	27	ParE_toxin	270.71	12.31	TASMANIA.A130	RHH_1	80.22	41.55
3	TASMANIA.A100_TASMANIA.T21	25	TASMANIA.T21	27	ParE_toxin	270.71	9.23	TASMANIA.A100	PhdYeFM_antitox	1039.08	2.41
4	TASMANIA.A9_TASMANIA.T21	20.03	TASMANIA.T21	27	ParE_toxin	270.71	7.4	TASMANIA.A9	PhdYeFM_antitox	689.67	2.9
5	TASMANIA.A102_TASMANIA.T21	20	TASMANIA.T21	27	ParE_toxin	270.71	7.39	TASMANIA.A102	RelB	131.36	15.23
6	TASMANIA.A111_TASMANIA.T21	20	TASMANIA.T21	27	ParE_toxin	270.71	7.39	TASMANIA.A111	PhdYeFM_antitox	492.22	4.06
7	TASMANIA.A5_TASMANIA.T21	16.83	TASMANIA.T21	27	ParE_toxin	270.71	6.22	TASMANIA.A5	NikR_C	360.48	4.67
8	TASMANIA.A48_TASMANIA.T21	11.54	TASMANIA.T21	27	ParE_toxin	270.71	4.26	TASMANIA.A48	RelB	772.07	1.49
9	TASMANIA.A11_TASMANIA.T21	7.72	TASMANIA.T21	27	ParE_toxin	270.71	2.85	TASMANIA.A11	RelB	200.14	3.86
10	TASMANIA.A60_TASMANIA.T21	5.69	TASMANIA.T21	27	ParE_toxin	270.71	2.1	TASMANIA.A60	AbiEi_4	365.05	1.56
11	TASMANIA.A76_TASMANIA.T21	2.97	TASMANIA.T21	27	ParE_toxin	270.71	1.1	TASMANIA.A76	RHH_1	508.56	0.58
12	TASMANIA.T21_TASMANIA.A66	2.7	TASMANIA.T21	27	ParE_toxin	270.71	1	TASMANIA.A66	PhdYeFM_antitox	553.74	0.49
13	TASMANIA.A42_TASMANIA.T21	1.98	TASMANIA.T21	27	ParE_toxin	270.71	0.73	TASMANIA.A42	RHH_1	628.09	0.32
14	TASMANIA.A105_TASMANIA.T21	0.99	TASMANIA.T21	27	ParE_toxin	270.71	0.37	TASMANIA.A105	ParD_antitoxin	442.83	0.22
15	TASMANIA.A27_TASMANIA.T21	0.93	TASMANIA.T21	27	ParE_toxin	270.71	0.34	TASMANIA.A27	PhdYeFM_antitox	567.58	0.16
16	TASMANIA.T21_TASMANIA.A1	0.28	TASMANIA.T21	27	ParE_toxin	270.71	0.1	TASMANIA.A1	ParBc	84.78	0.33
17	TASMANIA.T21_TASMANIA.A32	0.18	TASMANIA.T21	27	ParE_toxin	270.71	0.07	TASMANIA.A32	HTH_3	1802.43	0.01
18	TASMANIA.T21_TASMANIA.A34	0.15	TASMANIA.T21	27	ParE_toxin	270.71	0.06	TASMANIA.A34	Rep_trans	85.59	0.18
19	TASMANIA.T21_TASMANIA.A74	0.1	TASMANIA.T21	27	ParE_toxin	270.71	0.04	TASMANIA.A74	PhdYeFM_antitox	161.05	0.06
20	TASMANIA.A119_TASMANIA.T21	0.08	TASMANIA.T21	27	ParE_toxin	270.71	0.03	TASMANIA.A119	PhdYeFM_antitox	228.19	0.04
21	TASMANIA.A74_TASMANIA.T21	0.08	TASMANIA.T21	27	ParE_toxin	270.71	0.03	TASMANIA.A74	PhdYeFM_antitox	161.05	0.05
22	TASMANIA.A116_TASMANIA.T21	0.03	TASMANIA.T21	27	ParE_toxin	270.71	0.01	TASMANIA.A116	RelB	399.98	0.01
23	TASMANIA.A24_TASMANIA.T21	0.03	TASMANIA.T21	27	ParE_toxin	270.71	0.01	TASMANIA.A24	PhdYeFM_antitox	212.15	0.01
24	TASMANIA.A26_TASMANIA.T21	0.03	TASMANIA.T21	27	ParE_toxin	270.71	0.01	TASMANIA.A26	VapB_antitoxin	591.31	0.01
25	TASMANIA.A36_TASMANIA.T21	0.03	TASMANIA.T21	27	ParE_toxin	270.71	0.01	TASMANIA.A36	RHH_1	135.08	0.02
26	TASMANIA.A8_TASMANIA.T21	0.03	TASMANIA.T21	27	ParE_toxin	270.71	0.01	TASMANIA.A8	MazE_antitoxin	1514.59	0
27	TASMANIA.A98_TASMANIA.T21	0.03	TASMANIA.T21	27	ParE_toxin	270.71	0.01	TASMANIA.A98	PhdYeFM_antitox	83.63	0.04
1	TASMANIA.T22_TASMANIA.A1	0.21	TASMANIA.T22	1	HipA_C	0.21	100	TASMANIA.A1	ParBc	84.78	0.25
1	TASMANIA.A47_TASMANIA.T23	14.29	TASMANIA.T23	3	PemK_toxin	14.4	99.24	TASMANIA.A47	MazE_antitoxin	236.5	6.04
2	TASMANIA.T23_TASMANIA.A42	0.08	TASMANIA.T23	3	PemK_toxin	14.4	0.56	TASMANIA.A42	RHH_1	628.09	0.01
3	TASMANIA.A128_TASMANIA.T23	0.03	TASMANIA.T23	3	PemK_toxin	14.4	0.21	TASMANIA.A128	RHH_1	1139.65	0
1	TASMANIA.A33_TASMANIA.T24	78.25	TASMANIA.T24	1	Toxin_YhaV	78.25	100	TASMANIA.A33	PrlF_antitoxin	489.78	15.98
1	TASMANIA.T25_TASMANIA.A77	48.54	TASMANIA.T25	5	HigB_toxin	50.78	95.59	TASMANIA.A77	HTH_3	320.33	15.15
2	TASMANIA.A7_TASMANIA.T25	1.41	TASMANIA.T25	5	HigB_toxin	50.78	2.78	TASMANIA.A7	ParBc	8.86	15.91
3	TASMANIA.T25_TASMANIA.A32	0.76	TASMANIA.T25	5	HigB_toxin	50.78	1.5	TASMANIA.A32	HTH_3	1802.43	0.04
4	TASMANIA.T25_TASMANIA.A78	0.05	TASMANIA.T25	5	HigB_toxin	50.78	0.1	TASMANIA.A78	HTH_3	73.83	0.07
5	TASMANIA.T25_TASMANIA.A18	0.03	TASMANIA.T25	5	HigB_toxin	50.78	0.06	TASMANIA.A18	MazE_antitoxin	221.47	0.01
1	TASMANIA.A91_TASMANIA.T26	25.05	TASMANIA.T26	26	PIN	103.78	24.14	TASMANIA.A91	SpoVT_C	360.97	6.94
2	TASMANIA.A8_TASMANIA.T26	21.91	TASMANIA.T26	26	PIN	103.78	21.11	TASMANIA.A8	MazE_antitoxin	1514.59	1.45
3	TASMANIA.A117_TASMANIA.T26	19.58	TASMANIA.T26	26	PIN	103.78	18.87	TASMANIA.A117	MazE_antitoxin	593.51	3.3
4	TASMANIA.A33_TASMANIA.T26	12.55	TASMANIA.T26	26	PIN	103.78	12.09	TASMANIA.A33	PrlF_antitoxin	489.78	2.56
5	TASMANIA.A2_TASMANIA.T26	7.84	TASMANIA.T26	26	PIN	103.78	7.55	TASMANIA.A2	MraZ	228.8	3.43
6	TASMANIA.A108_TASMANIA.T26	6.67	TASMANIA.T26	26	PIN	103.78	6.43	TASMANIA.A108	MazE_antitoxin	257.98	2.59
7	TASMANIA.T26_TASMANIA.A1	4.17	TASMANIA.T26	26	PIN	103.78	4.02	TASMANIA.A1	ParBc	84.78	4.92
8	TASMANIA.A112_TASMANIA.T26	1.36	TASMANIA.T26	26	PIN	103.78	1.31	TASMANIA.A112	Arc	31.23	4.35
9	TASMANIA.A42_TASMANIA.T26	1.13	TASMANIA.T26	26	PIN	103.78	1.09	TASMANIA.A42	RHH_1	628.09	0.18
10	TASMANIA.A94_TASMANIA.T26	0.83	TASMANIA.T26	26	PIN	103.78	0.8	TASMANIA.A94	PhdYeFM_antitox	358.27	0.23
11	TASMANIA.A47_TASMANIA.T26	0.82	TASMANIA.T26	26	PIN	103.78	0.79	TASMANIA.A47	MazE_antitoxin	236.5	0.35
12	TASMANIA.A62_TASMANIA.T26	0.41	TASMANIA.T26	26	PIN	103.78	0.4	TASMANIA.A62	RHH_1	196.27	0.21
13	TASMANIA.A66_TASMANIA.T26	0.33	TASMANIA.T26	26	PIN	103.78	0.32	TASMANIA.A66	PhdYeFM_antitox	553.74	0.06
14	TASMANIA.A54_TASMANIA.T26	0.23	TASMANIA.T26	26	PIN	103.78	0.22	TASMANIA.A54	RelB	82.13	0.28
15	TASMANIA.A125_TASMANIA.T26	0.18	TASMANIA.T26	26	PIN	103.78	0.17	TASMANIA.A125	VapB_antitoxin	284.93	0.06
16	TASMANIA.A26_TASMANIA.T26	0.15	TASMANIA.T26	26	PIN	103.78	0.14	TASMANIA.A26	VapB_antitoxin	591.31	0.03
17	TASMANIA.A128_TASMANIA.T26	0.11	TASMANIA.T26	26	PIN	103.78	0.11	TASMANIA.A128	RHH_1	1139.65	0.01
18	TASMANIA.A5_TASMANIA.T26	0.11	TASMANIA.T26	26	PIN	103.78	0.11	TASMANIA.A5	NikR_C	360.48	0.03
19	TASMANIA.A36_TASMANIA.T26	0.08	TASMANIA.T26	26	PIN	103.78	0.08	TASMANIA.A36	RHH_1	135.08	0.06
20	TASMANIA.A120_TASMANIA.T26	0.05	TASMANIA.T26	26	PIN	103.78	0.05	TASMANIA.A120	MazE_antitoxin	477.52	0.01
21	TASMANIA.A123_TASMANIA.T26	0.05	TASMANIA.T26	26	PIN	103.78	0.05	TASMANIA.A123	ParD_like	2.47	2.02
22	TASMANIA.A84_TASMANIA.T26	0.05	TASMANIA.T26	26	PIN	103.78	0.05	TASMANIA.A84	RHH_1	30.19	0.17
23	TASMANIA.A101_TASMANIA.T26	0.03	TASMANIA.T26	26	PIN	103.78	0.03	TASMANIA.A101	Repressor_Mnt	217.25	0.01
24	TASMANIA.A109_TASMANIA.T26	0.03	TASMANIA.T26	26	PIN	103.78	0.03	TASMANIA.A109	RHH_1	4.03	0.74
25	TASMANIA.A115_TASMANIA.T26	0.03	TASMANIA.T26	26	PIN	103.78	0.03	TASMANIA.A115	ParBc	0.05	60
26	TASMANIA.A56_TASMANIA.T26	0.03	TASMANIA.T26	26	PIN	103.78	0.03	TASMANIA.A56	PhdYeFM_antitox	231.18	0.01
1	TASMANIA.T27_TASMANIA.A58	14.29	TASMANIA.T27	18	Fic_N	22.5	63.51	TASMANIA.A58	RelB	40.89	34.95
2	TASMANIA.A32_TASMANIA.T27	3.17	TASMANIA.T27	18	Fic_N	22.5	14.09	TASMANIA.A32	HTH_3	1802.43	0.18
3	TASMANIA.A55_TASMANIA.T27	1.57	TASMANIA.T27	18	Fic_N	22.5	6.98	TASMANIA.A55	DUF772	2.42	64.88
4	TASMANIA.T27_TASMANIA.A44	1.55	TASMANIA.T27	18	Fic_N	22.5	6.89	TASMANIA.A44	MazE_antitoxin	314.67	0.49
5	TASMANIA.T27_TASMANIA.A23	0.93	TASMANIA.T27	18	Fic_N	22.5	4.13	TASMANIA.A23	HTH_3	1009.64	0.09
6	TASMANIA.A30_TASMANIA.T27	0.32	TASMANIA.T27	18	Fic_N	22.5	1.42	TASMANIA.A30	MazE_antitoxin	278.11	0.12
7	TASMANIA.A24_TASMANIA.T27	0.19	TASMANIA.T27	18	Fic_N	22.5	0.84	TASMANIA.A24	PhdYeFM_antitox	212.15	0.09
8	TASMANIA.T27_TASMANIA.A7	0.11	TASMANIA.T27	18	Fic_N	22.5	0.49	TASMANIA.A7	ParBc	8.86	1.24
9	TASMANIA.A78_TASMANIA.T27	0.08	TASMANIA.T27	18	Fic_N	22.5	0.36	TASMANIA.A78	HTH_3	73.83	0.11
10	TASMANIA.T27_TASMANIA.A108	0.05	TASMANIA.T27	18	Fic_N	22.5	0.22	TASMANIA.A108	MazE_antitoxin	257.98	0.02
11	TASMANIA.A12_TASMANIA.T27	0.05	TASMANIA.T27	18	Fic_N	22.5	0.22	TASMANIA.A12	HicB_lk_antitox	376.97	0.01
12	TASMANIA.A1_TASMANIA.T27	0.03	TASMANIA.T27	18	Fic_N	22.5	0.13	TASMANIA.A1	ParBc	84.78	0.04
13	TASMANIA.T27_TASMANIA.A120	0.03	TASMANIA.T27	18	Fic_N	22.5	0.13	TASMANIA.A120	MazE_antitoxin	477.52	0.01
14	TASMANIA.A23_TASMANIA.T27	0.03	TASMANIA.T27	18	Fic_N	22.5	0.13	TASMANIA.A23	HTH_3	1009.64	0
15	TASMANIA.A37_TASMANIA.T27	0.03	TASMANIA.T27	18	Fic_N	22.5	0.13	TASMANIA.A37	HicB	16.56	0.18
16	TASMANIA.A7_TASMANIA.T27	0.03	TASMANIA.T27	18	Fic_N	22.5	0.13	TASMANIA.A7	ParBc	8.86	0.34
17	TASMANIA.A80_TASMANIA.T27	0.03	TASMANIA.T27	18	Fic_N	22.5	0.13	TASMANIA.A80	RHH_1	269.54	0.01
18	TASMANIA.A87_TASMANIA.T27	0.03	TASMANIA.T27	18	Fic_N	22.5	0.13	TASMANIA.A87	YdaS_antitoxin	115.43	0.03
1	TASMANIA.A8_TASMANIA.T29	21.22	TASMANIA.T29	7	PIN_5	27.82	76.28	TASMANIA.A8	MazE_antitoxin	1514.59	1.4
2	TASMANIA.A1_TASMANIA.T29	4.2	TASMANIA.T29	7	PIN_5	27.82	15.1	TASMANIA.A1	ParBc	84.78	4.95
3	TASMANIA.T29_TASMANIA.A32	2.14	TASMANIA.T29	7	PIN_5	27.82	7.69	TASMANIA.A32	HTH_3	1802.43	0.12
4	TASMANIA.A34_TASMANIA.T29	0.08	TASMANIA.T29	7	PIN_5	27.82	0.29	TASMANIA.A34	Rep_trans	85.59	0.09
5	TASMANIA.A43_TASMANIA.T29	0.08	TASMANIA.T29	7	PIN_5	27.82	0.29	TASMANIA.A43	Arc	127.58	0.06
6	TASMANIA.A7_TASMANIA.T29	0.08	TASMANIA.T29	7	PIN_5	27.82	0.29	TASMANIA.A7	ParBc	8.86	0.9
7	TASMANIA.A75_TASMANIA.T29	0.03	TASMANIA.T29	7	PIN_5	27.82	0.11	TASMANIA.A75	PEPCK_ATP	0.03	100
1	TASMANIA.A108_TASMANIA.T30	15.66	TASMANIA.T30	13	PemK_toxin	53.87	29.07	TASMANIA.A108	MazE_antitoxin	257.98	6.07
2	TASMANIA.A120_TASMANIA.T30	14.77	TASMANIA.T30	13	PemK_toxin	53.87	27.42	TASMANIA.A120	MazE_antitoxin	477.52	3.09
3	TASMANIA.A30_TASMANIA.T30	10.03	TASMANIA.T30	13	PemK_toxin	53.87	18.62	TASMANIA.A30	MazE_antitoxin	278.11	3.61
4	TASMANIA.A18_TASMANIA.T30	5.53	TASMANIA.T30	13	PemK_toxin	53.87	10.27	TASMANIA.A18	MazE_antitoxin	221.47	2.5
5	TASMANIA.A130_TASMANIA.T30	2.67	TASMANIA.T30	13	PemK_toxin	53.87	4.96	TASMANIA.A130	RHH_1	80.22	3.33
6	TASMANIA.A20_TASMANIA.T30	2.25	TASMANIA.T30	13	PemK_toxin	53.87	4.18	TASMANIA.A20	MazE_antitoxin	165.87	1.36
7	TASMANIA.A47_TASMANIA.T30	1.25	TASMANIA.T30	13	PemK_toxin	53.87	2.32	TASMANIA.A47	MazE_antitoxin	236.5	0.53
8	TASMANIA.A33_TASMANIA.T30	1	TASMANIA.T30	13	PemK_toxin	53.87	1.86	TASMANIA.A33	PrlF_antitoxin	489.78	0.2
9	TASMANIA.T30_TASMANIA.A42	0.36	TASMANIA.T30	13	PemK_toxin	53.87	0.67	TASMANIA.A42	RHH_1	628.09	0.06
10	TASMANIA.A117_TASMANIA.T30	0.12	TASMANIA.T30	13	PemK_toxin	53.87	0.22	TASMANIA.A117	MazE_antitoxin	593.51	0.02
11	TASMANIA.A8_TASMANIA.T30	0.09	TASMANIA.T30	13	PemK_toxin	53.87	0.17	TASMANIA.A8	MazE_antitoxin	1514.59	0.01
12	TASMANIA.A91_TASMANIA.T30	0.09	TASMANIA.T30	13	PemK_toxin	53.87	0.17	TASMANIA.A91	SpoVT_C	360.97	0.02
13	TASMANIA.A119_TASMANIA.T30	0.05	TASMANIA.T30	13	PemK_toxin	53.87	0.09	TASMANIA.A119	PhdYeFM_antitox	228.19	0.02
1	TASMANIA.A125_TASMANIA.T31	33.14	TASMANIA.T31	7	PIN	35.12	94.36	TASMANIA.A125	VapB_antitoxin	284.93	11.63
2	TASMANIA.A73_TASMANIA.T31	0.99	TASMANIA.T31	7	PIN	35.12	2.82	TASMANIA.A73	ParD_like	4.97	19.92
3	TASMANIA.A26_TASMANIA.T31	0.46	TASMANIA.T31	7	PIN	35.12	1.31	TASMANIA.A26	VapB_antitoxin	591.31	0.08
4	TASMANIA.A100_TASMANIA.T31	0.24	TASMANIA.T31	7	PIN	35.12	0.68	TASMANIA.A100	PhdYeFM_antitox	1039.08	0.02
5	TASMANIA.T31_TASMANIA.A128	0.16	TASMANIA.T31	7	PIN	35.12	0.46	TASMANIA.A128	RHH_1	1139.65	0.01
6	TASMANIA.A53_TASMANIA.T31	0.1	TASMANIA.T31	7	PIN	35.12	0.28	TASMANIA.A53	RHH_3	279.46	0.04
7	TASMANIA.A51_TASMANIA.T31	0.03	TASMANIA.T31	7	PIN	35.12	0.09	TASMANIA.A51	ParBc	0.06	50
1	TASMANIA.A48_TASMANIA.T32	205.24	TASMANIA.T32	14	YafQ_toxin	385.39	53.26	TASMANIA.A48	RelB	772.07	26.58
2	TASMANIA.A52_TASMANIA.T32	85.73	TASMANIA.T32	14	YafQ_toxin	385.39	22.24	TASMANIA.A52	RelB	283.7	30.22
3	TASMANIA.A116_TASMANIA.T32	42.75	TASMANIA.T32	14	YafQ_toxin	385.39	11.09	TASMANIA.A116	RelB	399.98	10.69
4	TASMANIA.A102_TASMANIA.T32	25.71	TASMANIA.T32	14	YafQ_toxin	385.39	6.67	TASMANIA.A102	RelB	131.36	19.57
5	TASMANIA.A114_TASMANIA.T32	17.02	TASMANIA.T32	14	YafQ_toxin	385.39	4.42	TASMANIA.A114	RelB	31.27	54.43
6	TASMANIA.A73_TASMANIA.T32	2.33	TASMANIA.T32	14	YafQ_toxin	385.39	0.6	TASMANIA.A73	ParD_like	4.97	46.88
7	TASMANIA.A127_TASMANIA.T32	1.99	TASMANIA.T32	14	YafQ_toxin	385.39	0.52	TASMANIA.A127	RelB	185.87	1.07
8	TASMANIA.A85_TASMANIA.T32	1.62	TASMANIA.T32	14	YafQ_toxin	385.39	0.42	TASMANIA.A85	ParD	71	2.28
9	TASMANIA.T32_TASMANIA.A32	1.05	TASMANIA.T32	14	YafQ_toxin	385.39	0.27	TASMANIA.A32	HTH_3	1802.43	0.06
10	TASMANIA.A7_TASMANIA.T32	0.93	TASMANIA.T32	14	YafQ_toxin	385.39	0.24	TASMANIA.A7	ParBc	8.86	10.5
11	TASMANIA.A24_TASMANIA.T32	0.65	TASMANIA.T32	14	YafQ_toxin	385.39	0.17	TASMANIA.A24	PhdYeFM_antitox	212.15	0.31
12	TASMANIA.A11_TASMANIA.T32	0.28	TASMANIA.T32	14	YafQ_toxin	385.39	0.07	TASMANIA.A11	RelB	200.14	0.14
13	TASMANIA.A49_TASMANIA.T32	0.1	TASMANIA.T32	14	YafQ_toxin	385.39	0.03	TASMANIA.A49	ParD_like	50.85	0.2
14	TASMANIA.T32_TASMANIA.A7	0.03	TASMANIA.T32	14	YafQ_toxin	385.39	0.01	TASMANIA.A7	ParBc	8.86	0.34
1	TASMANIA.A47_TASMANIA.T33	127.54	TASMANIA.T33	21	Fic	260.6	48.94	TASMANIA.A47	MazE_antitoxin	236.5	53.93
2	TASMANIA.A108_TASMANIA.T33	48.3	TASMANIA.T33	21	Fic	260.6	18.53	TASMANIA.A108	MazE_antitoxin	257.98	18.72
3	TASMANIA.A94_TASMANIA.T33	48.11	TASMANIA.T33	21	Fic	260.6	18.46	TASMANIA.A94	PhdYeFM_antitox	358.27	13.43
4	TASMANIA.A30_TASMANIA.T33	30.52	TASMANIA.T33	21	Fic	260.6	11.71	TASMANIA.A30	MazE_antitoxin	278.11	10.97
5	TASMANIA.A72_TASMANIA.T33	2.16	TASMANIA.T33	21	Fic	260.6	0.83	TASMANIA.A72	Arc	202.63	1.07
6	TASMANIA.A101_TASMANIA.T33	1.33	TASMANIA.T33	21	Fic	260.6	0.51	TASMANIA.A101	Repressor_Mnt	217.25	0.61
7	TASMANIA.A80_TASMANIA.T33	1.33	TASMANIA.T33	21	Fic	260.6	0.51	TASMANIA.A80	RHH_1	269.54	0.49
8	TASMANIA.A37_TASMANIA.T33	0.41	TASMANIA.T33	21	Fic	260.6	0.16	TASMANIA.A37	HicB	16.56	2.48
9	TASMANIA.A119_TASMANIA.T33	0.33	TASMANIA.T33	21	Fic	260.6	0.13	TASMANIA.A119	PhdYeFM_antitox	228.19	0.14
10	TASMANIA.A121_TASMANIA.T33	0.11	TASMANIA.T33	21	Fic	260.6	0.04	TASMANIA.A121	RHH_1	307.44	0.04
11	TASMANIA.A27_TASMANIA.T33	0.08	TASMANIA.T33	21	Fic	260.6	0.03	TASMANIA.A27	PhdYeFM_antitox	567.58	0.01
12	TASMANIA.A42_TASMANIA.T33	0.08	TASMANIA.T33	21	Fic	260.6	0.03	TASMANIA.A42	RHH_1	628.09	0.01
13	TASMANIA.A18_TASMANIA.T33	0.05	TASMANIA.T33	21	Fic	260.6	0.02	TASMANIA.A18	MazE_antitoxin	221.47	0.02
14	TASMANIA.A50_TASMANIA.T33	0.05	TASMANIA.T33	21	Fic	260.6	0.02	TASMANIA.A50	Arc	1.32	3.79
15	TASMANIA.A9_TASMANIA.T33	0.05	TASMANIA.T33	21	Fic	260.6	0.02	TASMANIA.A9	PhdYeFM_antitox	689.67	0.01
16	TASMANIA.A117_TASMANIA.T33	0.03	TASMANIA.T33	21	Fic	260.6	0.01	TASMANIA.A117	MazE_antitoxin	593.51	0.01
17	TASMANIA.A128_TASMANIA.T33	0.03	TASMANIA.T33	21	Fic	260.6	0.01	TASMANIA.A128	RHH_1	1139.65	0
18	TASMANIA.A20_TASMANIA.T33	0.03	TASMANIA.T33	21	Fic	260.6	0.01	TASMANIA.A20	MazE_antitoxin	165.87	0.02
19	TASMANIA.A24_TASMANIA.T33	0.03	TASMANIA.T33	21	Fic	260.6	0.01	TASMANIA.A24	PhdYeFM_antitox	212.15	0.01
20	TASMANIA.A74_TASMANIA.T33	0.03	TASMANIA.T33	21	Fic	260.6	0.01	TASMANIA.A74	PhdYeFM_antitox	161.05	0.02
21	TASMANIA.A91_TASMANIA.T33	0.03	TASMANIA.T33	21	Fic	260.6	0.01	TASMANIA.A91	SpoVT_C	360.97	0.01
1	TASMANIA.T34_TASMANIA.A124	341.14	TASMANIA.T34	22	BrnT_toxin	719.22	47.43	TASMANIA.A124	BrnA_antitoxin	341.56	99.88
2	TASMANIA.T34_TASMANIA.A15	257.82	TASMANIA.T34	22	BrnT_toxin	719.22	35.85	TASMANIA.A15	BrnA_antitoxin	300.84	85.7
3	TASMANIA.T34_TASMANIA.A70	45.26	TASMANIA.T34	22	BrnT_toxin	719.22	6.29	TASMANIA.A70	BrnA_antitoxin	45.31	99.89
4	TASMANIA.T34_TASMANIA.A36	26.53	TASMANIA.T34	22	BrnT_toxin	719.22	3.69	TASMANIA.A36	RHH_1	135.08	19.64
5	TASMANIA.T34_TASMANIA.A42	26.33	TASMANIA.T34	22	BrnT_toxin	719.22	3.66	TASMANIA.A42	RHH_1	628.09	4.19
6	TASMANIA.T34_TASMANIA.A121	7.69	TASMANIA.T34	22	BrnT_toxin	719.22	1.07	TASMANIA.A121	RHH_1	307.44	2.5
7	TASMANIA.T34_TASMANIA.A72	6.16	TASMANIA.T34	22	BrnT_toxin	719.22	0.86	TASMANIA.A72	Arc	202.63	3.04
8	TASMANIA.T34_TASMANIA.A13	1.33	TASMANIA.T34	22	BrnT_toxin	719.22	0.18	TASMANIA.A13	HicB	28.28	4.7
9	TASMANIA.T34_TASMANIA.A29	1.33	TASMANIA.T34	22	BrnT_toxin	719.22	0.18	TASMANIA.A29	RHH_1	81.73	1.63
10	TASMANIA.T34_TASMANIA.A80	1.33	TASMANIA.T34	22	BrnT_toxin	719.22	0.18	TASMANIA.A80	RHH_1	269.54	0.49
11	TASMANIA.T34_TASMANIA.A96	1.33	TASMANIA.T34	22	BrnT_toxin	719.22	0.18	TASMANIA.A96	RelB	8.69	15.3
12	TASMANIA.T34_TASMANIA.A12	0.92	TASMANIA.T34	22	BrnT_toxin	719.22	0.13	TASMANIA.A12	HicB_lk_antitox	376.97	0.24
13	TASMANIA.T34_TASMANIA.A43	0.85	TASMANIA.T34	22	BrnT_toxin	719.22	0.12	TASMANIA.A43	Arc	127.58	0.67
14	TASMANIA.T34_TASMANIA.A73	0.85	TASMANIA.T34	22	BrnT_toxin	719.22	0.12	TASMANIA.A73	ParD_like	4.97	17.1
15	TASMANIA.T34_TASMANIA.A5	0.08	TASMANIA.T34	22	BrnT_toxin	719.22	0.01	TASMANIA.A5	NikR_C	360.48	0.02
16	TASMANIA.T34_TASMANIA.A53	0.08	TASMANIA.T34	22	BrnT_toxin	719.22	0.01	TASMANIA.A53	RHH_3	279.46	0.03
17	TASMANIA.T34_TASMANIA.A118	0.03	TASMANIA.T34	22	BrnT_toxin	719.22	0	TASMANIA.A118	HicB_lk_antitox	8.32	0.36
18	TASMANIA.A127_TASMANIA.T34	0.03	TASMANIA.T34	22	BrnT_toxin	719.22	0	TASMANIA.A127	RelB	185.87	0.02
19	TASMANIA.T34_TASMANIA.A128	0.03	TASMANIA.T34	22	BrnT_toxin	719.22	0	TASMANIA.A128	RHH_1	1139.65	0
20	TASMANIA.T34_TASMANIA.A26	0.03	TASMANIA.T34	22	BrnT_toxin	719.22	0	TASMANIA.A26	VapB_antitoxin	591.31	0.01
21	TASMANIA.T34_TASMANIA.A32	0.03	TASMANIA.T34	22	BrnT_toxin	719.22	0	TASMANIA.A32	HTH_3	1802.43	0
22	TASMANIA.T34_TASMANIA.A62	0.03	TASMANIA.T34	22	BrnT_toxin	719.22	0	TASMANIA.A62	RHH_1	196.27	0.02
1	TASMANIA.A78_TASMANIA.T35	0.06	TASMANIA.T35	3	SpoIISA_toxin	0.12	50	TASMANIA.A78	HTH_3	73.83	0.08
2	TASMANIA.T35_TASMANIA.A32	0.03	TASMANIA.T35	3	SpoIISA_toxin	0.12	25	TASMANIA.A32	HTH_3	1802.43	0
3	TASMANIA.A7_TASMANIA.T35	0.03	TASMANIA.T35	3	SpoIISA_toxin	0.12	25	TASMANIA.A7	ParBc	8.86	0.34
1	TASMANIA.A104_TASMANIA.T37	133.48	TASMANIA.T37	10	ParE_toxin	140.26	95.17	TASMANIA.A104	ParD_antitoxin	621.1	21.49
2	TASMANIA.A105_TASMANIA.T37	3.97	TASMANIA.T37	10	ParE_toxin	140.26	2.83	TASMANIA.A105	ParD_antitoxin	442.83	0.9
3	TASMANIA.A85_TASMANIA.T37	1.36	TASMANIA.T37	10	ParE_toxin	140.26	0.97	TASMANIA.A85	ParD	71	1.92
4	TASMANIA.A119_TASMANIA.T37	0.76	TASMANIA.T37	10	ParE_toxin	140.26	0.54	TASMANIA.A119	PhdYeFM_antitox	228.19	0.33
5	TASMANIA.A111_TASMANIA.T37	0.39	TASMANIA.T37	10	ParE_toxin	140.26	0.28	TASMANIA.A111	PhdYeFM_antitox	492.22	0.08
6	TASMANIA.A130_TASMANIA.T37	0.2	TASMANIA.T37	10	ParE_toxin	140.26	0.14	TASMANIA.A130	RHH_1	80.22	0.25
7	TASMANIA.T37_TASMANIA.A1	0.03	TASMANIA.T37	10	ParE_toxin	140.26	0.02	TASMANIA.A1	ParBc	84.78	0.04
8	TASMANIA.A42_TASMANIA.T37	0.03	TASMANIA.T37	10	ParE_toxin	140.26	0.02	TASMANIA.A42	RHH_1	628.09	0
9	TASMANIA.A45_TASMANIA.T37	0.03	TASMANIA.T37	10	ParE_toxin	140.26	0.02	TASMANIA.A45	PhdYeFM_antitox	89.11	0.03
10	TASMANIA.A81_TASMANIA.T37	0.03	TASMANIA.T37	10	ParE_toxin	140.26	0.02	TASMANIA.A81	PhdYeFM_antitox	535.5	0.01
1	TASMANIA.T38_TASMANIA.A32	241.68	TASMANIA.T38	6	RelE	245.82	98.32	TASMANIA.A32	HTH_3	1802.43	13.41
2	TASMANIA.A7_TASMANIA.T38	3.85	TASMANIA.T38	6	RelE	245.82	1.57	TASMANIA.A7	ParBc	8.86	43.45
3	TASMANIA.T38_TASMANIA.A34	0.18	TASMANIA.T38	6	RelE	245.82	0.07	TASMANIA.A34	Rep_trans	85.59	0.21
4	TASMANIA.A67_TASMANIA.T38	0.06	TASMANIA.T38	6	RelE	245.82	0.02	TASMANIA.A67	ParBc	1.05	5.71
5	TASMANIA.T38_TASMANIA.A23	0.03	TASMANIA.T38	6	RelE	245.82	0.01	TASMANIA.A23	HTH_3	1009.64	0
6	TASMANIA.A49_TASMANIA.T38	0.03	TASMANIA.T38	6	RelE	245.82	0.01	TASMANIA.A49	ParD_like	50.85	0.06
1	TASMANIA.A60_TASMANIA.T39	168.56	TASMANIA.T39	4	AbiEii	263.06	64.08	TASMANIA.A60	AbiEi_4	365.05	46.17
2	TASMANIA.A10_TASMANIA.T39	93.23	TASMANIA.T39	4	AbiEii	263.06	35.44	TASMANIA.A10	AbiEi_4	688.61	13.54
3	TASMANIA.T39_TASMANIA.A37	0.93	TASMANIA.T39	4	AbiEii	263.06	0.35	TASMANIA.A37	HicB	16.56	5.62
4	TASMANIA.A16_TASMANIA.T39	0.32	TASMANIA.T39	4	AbiEii	263.06	0.12	TASMANIA.A16	DUF4375	10.78	2.97
1	TASMANIA.A119_TASMANIA.T40	10.67	TASMANIA.T40	9	ParE_toxin	20.88	51.1	TASMANIA.A119	PhdYeFM_antitox	228.19	4.68
2	TASMANIA.A104_TASMANIA.T40	6.15	TASMANIA.T40	9	ParE_toxin	20.88	29.45	TASMANIA.A104	ParD_antitoxin	621.1	0.99
3	TASMANIA.A5_TASMANIA.T40	2.71	TASMANIA.T40	9	ParE_toxin	20.88	12.98	TASMANIA.A5	NikR_C	360.48	0.75
4	TASMANIA.A45_TASMANIA.T40	0.78	TASMANIA.T40	9	ParE_toxin	20.88	3.74	TASMANIA.A45	PhdYeFM_antitox	89.11	0.88
5	TASMANIA.A105_TASMANIA.T40	0.28	TASMANIA.T40	9	ParE_toxin	20.88	1.34	TASMANIA.A105	ParD_antitoxin	442.83	0.06
6	TASMANIA.A59_TASMANIA.T40	0.1	TASMANIA.T40	9	ParE_toxin	20.88	0.48	TASMANIA.A59	PhdYeFM_antitox	42.81	0.23
7	TASMANIA.T40_TASMANIA.A7	0.08	TASMANIA.T40	9	ParE_toxin	20.88	0.38	TASMANIA.A7	ParBc	8.86	0.9
8	TASMANIA.A81_TASMANIA.T40	0.08	TASMANIA.T40	9	ParE_toxin	20.88	0.38	TASMANIA.A81	PhdYeFM_antitox	535.5	0.01
9	TASMANIA.A42_TASMANIA.T40	0.03	TASMANIA.T40	9	ParE_toxin	20.88	0.14	TASMANIA.A42	RHH_1	628.09	0
1	TASMANIA.T41_TASMANIA.A87	100	TASMANIA.T41	8	Gp49	157.56	63.47	TASMANIA.A87	YdaS_antitoxin	115.43	86.63
2	TASMANIA.T41_TASMANIA.A1	25.61	TASMANIA.T41	8	Gp49	157.56	16.25	TASMANIA.A1	ParBc	84.78	30.21
3	TASMANIA.T41_TASMANIA.A40	25.3	TASMANIA.T41	8	Gp49	157.56	16.06	TASMANIA.A40	HTH_3	137.62	18.38
4	TASMANIA.T41_TASMANIA.A32	5.34	TASMANIA.T41	8	Gp49	157.56	3.39	TASMANIA.A32	HTH_3	1802.43	0.3
5	TASMANIA.T41_TASMANIA.A23	0.71	TASMANIA.T41	8	Gp49	157.56	0.45	TASMANIA.A23	HTH_3	1009.64	0.07
6	TASMANIA.T41_TASMANIA.A95	0.42	TASMANIA.T41	8	Gp49	157.56	0.27	TASMANIA.A95	HicB_lk_antitox	742.51	0.06
7	TASMANIA.T41_TASMANIA.A78	0.15	TASMANIA.T41	8	Gp49	157.56	0.1	TASMANIA.A78	HTH_3	73.83	0.2
8	TASMANIA.T41_TASMANIA.A4	0.03	TASMANIA.T41	8	Gp49	157.56	0.02	TASMANIA.A4	ParBc	0.19	15.79
1	TASMANIA.A121_TASMANIA.T42	20.35	TASMANIA.T42	7	ParE_toxin	38.56	52.77	TASMANIA.A121	RHH_1	307.44	6.62
2	TASMANIA.A54_TASMANIA.T42	17.91	TASMANIA.T42	7	ParE_toxin	38.56	46.45	TASMANIA.A54	RelB	82.13	21.81
3	TASMANIA.T42_TASMANIA.A34	0.12	TASMANIA.T42	7	ParE_toxin	38.56	0.31	TASMANIA.A34	Rep_trans	85.59	0.14
4	TASMANIA.A104_TASMANIA.T42	0.08	TASMANIA.T42	7	ParE_toxin	38.56	0.21	TASMANIA.A104	ParD_antitoxin	621.1	0.01
5	TASMANIA.A42_TASMANIA.T42	0.05	TASMANIA.T42	7	ParE_toxin	38.56	0.13	TASMANIA.A42	RHH_1	628.09	0.01
6	TASMANIA.A105_TASMANIA.T42	0.03	TASMANIA.T42	7	ParE_toxin	38.56	0.08	TASMANIA.A105	ParD_antitoxin	442.83	0.01
7	TASMANIA.A48_TASMANIA.T42	0.03	TASMANIA.T42	7	ParE_toxin	38.56	0.08	TASMANIA.A48	RelB	772.07	0
1	TASMANIA.T43_TASMANIA.A88	321.2	TASMANIA.T43	1	Gp49	321.2	100	TASMANIA.A88	HTH_3	564.78	56.87
1	TASMANIA.A113_TASMANIA.T44	75.58	TASMANIA.T44	7	HicA_toxin	122.48	61.71	TASMANIA.A113	HicB_lk_antitox	2348.02	3.22
2	TASMANIA.T44_TASMANIA.A12	20.08	TASMANIA.T44	7	HicA_toxin	122.48	16.39	TASMANIA.A12	HicB_lk_antitox	376.97	5.33
3	TASMANIA.T44_TASMANIA.A113	10.06	TASMANIA.T44	7	HicA_toxin	122.48	8.21	TASMANIA.A113	HicB_lk_antitox	2348.02	0.43
4	TASMANIA.T44_TASMANIA.A95	8.63	TASMANIA.T44	7	HicA_toxin	122.48	7.05	TASMANIA.A95	HicB_lk_antitox	742.51	1.16
5	TASMANIA.A95_TASMANIA.T44	6.7	TASMANIA.T44	7	HicA_toxin	122.48	5.47	TASMANIA.A95	HicB_lk_antitox	742.51	0.9
6	TASMANIA.A12_TASMANIA.T44	1.41	TASMANIA.T44	7	HicA_toxin	122.48	1.15	TASMANIA.A12	HicB_lk_antitox	376.97	0.37
7	TASMANIA.A99_TASMANIA.T44	0.03	TASMANIA.T44	7	HicA_toxin	122.48	0.02	TASMANIA.A99	HicB	79.7	0.04
1	TASMANIA.T45_TASMANIA.A23	58.33	TASMANIA.T45	8	HigB_toxin	142.97	40.8	TASMANIA.A23	HTH_3	1009.64	5.78
2	TASMANIA.T45_TASMANIA.A78	51.49	TASMANIA.T45	8	HigB_toxin	142.97	36.01	TASMANIA.A78	HTH_3	73.83	69.74
3	TASMANIA.T45_TASMANIA.A32	21.94	TASMANIA.T45	8	HigB_toxin	142.97	15.35	TASMANIA.A32	HTH_3	1802.43	1.22
4	TASMANIA.T45_TASMANIA.A1	8.62	TASMANIA.T45	8	HigB_toxin	142.97	6.03	TASMANIA.A1	ParBc	84.78	10.17
5	TASMANIA.A32_TASMANIA.T45	1.36	TASMANIA.T45	8	HigB_toxin	142.97	0.95	TASMANIA.A32	HTH_3	1802.43	0.08
6	TASMANIA.T45_TASMANIA.A77	0.83	TASMANIA.T45	8	HigB_toxin	142.97	0.58	TASMANIA.A77	HTH_3	320.33	0.26
7	TASMANIA.T45_TASMANIA.A34	0.39	TASMANIA.T45	8	HigB_toxin	142.97	0.27	TASMANIA.A34	Rep_trans	85.59	0.46
8	TASMANIA.A2_TASMANIA.T45	0.03	TASMANIA.T45	8	HigB_toxin	142.97	0.02	TASMANIA.A2	MraZ	228.8	0.01
1	TASMANIA.A105_TASMANIA.T46	13.53	TASMANIA.T46	4	ParE_toxin	26.25	51.54	TASMANIA.A105	ParD_antitoxin	442.83	3.06
2	TASMANIA.A104_TASMANIA.T46	12.65	TASMANIA.T46	4	ParE_toxin	26.25	48.19	TASMANIA.A104	ParD_antitoxin	621.1	2.04
3	TASMANIA.A85_TASMANIA.T46	0.05	TASMANIA.T46	4	ParE_toxin	26.25	0.19	TASMANIA.A85	ParD	71	0.07
4	TASMANIA.A130_TASMANIA.T46	0.03	TASMANIA.T46	4	ParE_toxin	26.25	0.11	TASMANIA.A130	RHH_1	80.22	0.04
1	TASMANIA.A42_TASMANIA.T47	211.55	TASMANIA.T47	27	ParE_toxin	490.02	43.17	TASMANIA.A42	RHH_1	628.09	33.68
2	TASMANIA.A104_TASMANIA.T47	202.04	TASMANIA.T47	27	ParE_toxin	490.02	41.23	TASMANIA.A104	ParD_antitoxin	621.1	32.53
3	TASMANIA.A36_TASMANIA.T47	25.23	TASMANIA.T47	27	ParE_toxin	490.02	5.15	TASMANIA.A36	RHH_1	135.08	18.68
4	TASMANIA.A126_TASMANIA.T47	25	TASMANIA.T47	27	ParE_toxin	490.02	5.1	TASMANIA.A126	RHH_1	35.39	70.64
5	TASMANIA.A105_TASMANIA.T47	18.41	TASMANIA.T47	27	ParE_toxin	490.02	3.76	TASMANIA.A105	ParD_antitoxin	442.83	4.16
6	TASMANIA.T47_TASMANIA.A81	1.33	TASMANIA.T47	27	ParE_toxin	490.02	0.27	TASMANIA.A81	PhdYeFM_antitox	535.5	0.25
7	TASMANIA.A85_TASMANIA.T47	1.33	TASMANIA.T47	27	ParE_toxin	490.02	0.27	TASMANIA.A85	ParD	71	1.87
8	TASMANIA.A48_TASMANIA.T47	1.26	TASMANIA.T47	27	ParE_toxin	490.02	0.26	TASMANIA.A48	RelB	772.07	0.16
9	TASMANIA.A117_TASMANIA.T47	0.93	TASMANIA.T47	27	ParE_toxin	490.02	0.19	TASMANIA.A117	MazE_antitoxin	593.51	0.16
10	TASMANIA.A119_TASMANIA.T47	0.93	TASMANIA.T47	27	ParE_toxin	490.02	0.19	TASMANIA.A119	PhdYeFM_antitox	228.19	0.41
11	TASMANIA.A121_TASMANIA.T47	0.73	TASMANIA.T47	27	ParE_toxin	490.02	0.15	TASMANIA.A121	RHH_1	307.44	0.24
12	TASMANIA.A54_TASMANIA.T47	0.45	TASMANIA.T47	27	ParE_toxin	490.02	0.09	TASMANIA.A54	RelB	82.13	0.55
13	TASMANIA.A24_TASMANIA.T47	0.13	TASMANIA.T47	27	ParE_toxin	490.02	0.03	TASMANIA.A24	PhdYeFM_antitox	212.15	0.06
14	TASMANIA.A81_TASMANIA.T47	0.17	TASMANIA.T47	27	ParE_toxin	490.02	0.03	TASMANIA.A81	PhdYeFM_antitox	535.5	0.03
15	TASMANIA.A9_TASMANIA.T47	0.11	TASMANIA.T47	27	ParE_toxin	490.02	0.02	TASMANIA.A9	PhdYeFM_antitox	689.67	0.02
16	TASMANIA.A98_TASMANIA.T47	0.1	TASMANIA.T47	27	ParE_toxin	490.02	0.02	TASMANIA.A98	PhdYeFM_antitox	83.63	0.12
17	TASMANIA.A109_TASMANIA.T47	0.03	TASMANIA.T47	27	ParE_toxin	490.02	0.01	TASMANIA.A109	RHH_1	4.03	0.74
18	TASMANIA.A11_TASMANIA.T47	0.03	TASMANIA.T47	27	ParE_toxin	490.02	0.01	TASMANIA.A11	RelB	200.14	0.01
19	TASMANIA.A111_TASMANIA.T47	0.03	TASMANIA.T47	27	ParE_toxin	490.02	0.01	TASMANIA.A111	PhdYeFM_antitox	492.22	0.01
20	TASMANIA.A30_TASMANIA.T47	0.03	TASMANIA.T47	27	ParE_toxin	490.02	0.01	TASMANIA.A30	MazE_antitoxin	278.11	0.01
21	TASMANIA.A49_TASMANIA.T47	0.03	TASMANIA.T47	27	ParE_toxin	490.02	0.01	TASMANIA.A49	ParD_like	50.85	0.06
22	TASMANIA.A56_TASMANIA.T47	0.05	TASMANIA.T47	27	ParE_toxin	490.02	0.01	TASMANIA.A56	PhdYeFM_antitox	231.18	0.02
23	TASMANIA.A7_TASMANIA.T47	0.03	TASMANIA.T47	27	ParE_toxin	490.02	0.01	TASMANIA.A7	ParBc	8.86	0.34
24	TASMANIA.T47_TASMANIA.A74	0.03	TASMANIA.T47	27	ParE_toxin	490.02	0.01	TASMANIA.A74	PhdYeFM_antitox	161.05	0.02
25	TASMANIA.A74_TASMANIA.T47	0.03	TASMANIA.T47	27	ParE_toxin	490.02	0.01	TASMANIA.A74	PhdYeFM_antitox	161.05	0.02
26	TASMANIA.A76_TASMANIA.T47	0.03	TASMANIA.T47	27	ParE_toxin	490.02	0.01	TASMANIA.A76	RHH_1	508.56	0.01
27	TASMANIA.A94_TASMANIA.T47	0.03	TASMANIA.T47	27	ParE_toxin	490.02	0.01	TASMANIA.A94	PhdYeFM_antitox	358.27	0.01
1	TASMANIA.T48_TASMANIA.A95	279.03	TASMANIA.T48	16	Gp49	522.27	53.43	TASMANIA.A95	HicB_lk_antitox	742.51	37.58
2	TASMANIA.T48_TASMANIA.A32	199.73	TASMANIA.T48	16	Gp49	522.27	38.24	TASMANIA.A32	HTH_3	1802.43	11.08
3	TASMANIA.T48_TASMANIA.A34	30	TASMANIA.T48	16	Gp49	522.27	5.74	TASMANIA.A34	Rep_trans	85.59	35.05
4	TASMANIA.T48_TASMANIA.A1	5.18	TASMANIA.T48	16	Gp49	522.27	0.99	TASMANIA.A1	ParBc	84.78	6.11
5	TASMANIA.T48_TASMANIA.A21	3.51	TASMANIA.T48	16	Gp49	522.27	0.67	TASMANIA.A21	ParB	44.58	7.87
6	TASMANIA.T48_TASMANIA.A23	3.03	TASMANIA.T48	16	Gp49	522.27	0.58	TASMANIA.A23	HTH_3	1009.64	0.3
7	TASMANIA.T48_TASMANIA.A40	1.15	TASMANIA.T48	16	Gp49	522.27	0.22	TASMANIA.A40	HTH_3	137.62	0.84
8	TASMANIA.A40_TASMANIA.T48	0.16	TASMANIA.T48	16	Gp49	522.27	0.03	TASMANIA.A40	HTH_3	137.62	0.12
9	TASMANIA.T48_TASMANIA.A6	0.15	TASMANIA.T48	16	Gp49	522.27	0.03	TASMANIA.A6	ParBc	0.73	20.55
10	TASMANIA.T48_TASMANIA.A4	0.08	TASMANIA.T48	16	Gp49	522.27	0.02	TASMANIA.A4	ParBc	0.19	42.11
11	TASMANIA.T48_TASMANIA.A88	0.08	TASMANIA.T48	16	Gp49	522.27	0.02	TASMANIA.A88	HTH_3	564.78	0.01
12	TASMANIA.T48_TASMANIA.A14	0.03	TASMANIA.T48	16	Gp49	522.27	0.01	TASMANIA.A14	SeqA	11.93	0.25
13	TASMANIA.T48_TASMANIA.A77	0.05	TASMANIA.T48	16	Gp49	522.27	0.01	TASMANIA.A77	HTH_3	320.33	0.02
14	TASMANIA.T48_TASMANIA.A78	0.03	TASMANIA.T48	16	Gp49	522.27	0.01	TASMANIA.A78	HTH_3	73.83	0.04
15	TASMANIA.T48_TASMANIA.A87	0.06	TASMANIA.T48	16	Gp49	522.27	0.01	TASMANIA.A87	YdaS_antitoxin	115.43	0.05
16	TASMANIA.A87_TASMANIA.T48	0.03	TASMANIA.T48	16	Gp49	522.27	0.01	TASMANIA.A87	YdaS_antitoxin	115.43	0.03
1	TASMANIA.A20_TASMANIA.T49	143.06	TASMANIA.T49	10	PemK_toxin	256.04	55.87	TASMANIA.A20	MazE_antitoxin	165.87	86.25
2	TASMANIA.A30_TASMANIA.T49	65.14	TASMANIA.T49	10	PemK_toxin	256.04	25.44	TASMANIA.A30	MazE_antitoxin	278.11	23.42
3	TASMANIA.A108_TASMANIA.T49	35.8	TASMANIA.T49	10	PemK_toxin	256.04	13.98	TASMANIA.A108	MazE_antitoxin	257.98	13.88
4	TASMANIA.A14_TASMANIA.T49	4.76	TASMANIA.T49	10	PemK_toxin	256.04	1.86	TASMANIA.A14	SeqA	11.93	39.9
5	TASMANIA.A120_TASMANIA.T49	4.07	TASMANIA.T49	10	PemK_toxin	256.04	1.59	TASMANIA.A120	MazE_antitoxin	477.52	0.85
6	TASMANIA.A33_TASMANIA.T49	2.7	TASMANIA.T49	10	PemK_toxin	256.04	1.05	TASMANIA.A33	PrlF_antitoxin	489.78	0.55
7	TASMANIA.A36_TASMANIA.T49	0.39	TASMANIA.T49	10	PemK_toxin	256.04	0.15	TASMANIA.A36	RHH_1	135.08	0.29
8	TASMANIA.A47_TASMANIA.T49	0.08	TASMANIA.T49	10	PemK_toxin	256.04	0.03	TASMANIA.A47	MazE_antitoxin	236.5	0.03
9	TASMANIA.T49_TASMANIA.A11	0.03	TASMANIA.T49	10	PemK_toxin	256.04	0.01	TASMANIA.A11	RelB	200.14	0.01
10	TASMANIA.A76_TASMANIA.T49	0.03	TASMANIA.T49	10	PemK_toxin	256.04	0.01	TASMANIA.A76	RHH_1	508.56	0.01
1	TASMANIA.T50_TASMANIA.A69	36.27	TASMANIA.T50	5	HicA_toxin	71.36	50.83	TASMANIA.A69	HicB	81.82	44.33
2	TASMANIA.T50_TASMANIA.A107	32.31	TASMANIA.T50	5	HicA_toxin	71.36	45.28	TASMANIA.A107	HicB	38.77	83.34
3	TASMANIA.T50_TASMANIA.A99	2.31	TASMANIA.T50	5	HicA_toxin	71.36	3.24	TASMANIA.A99	HicB	79.7	2.9
4	TASMANIA.A29_TASMANIA.T50	0.41	TASMANIA.T50	5	HicA_toxin	71.36	0.57	TASMANIA.A29	RHH_1	81.73	0.5
5	TASMANIA.T50_TASMANIA.A112	0.05	TASMANIA.T50	5	HicA_toxin	71.36	0.07	TASMANIA.A112	Arc	31.23	0.16
1	TASMANIA.A27_TASMANIA.T51	168.42	TASMANIA.T51	18	YoeB_toxin	256.8	65.58	TASMANIA.A27	PhdYeFM_antitox	567.58	29.67
2	TASMANIA.A93_TASMANIA.T51	28.58	TASMANIA.T51	18	YoeB_toxin	256.8	11.13	TASMANIA.A93	RHH_1	200.28	14.27
3	TASMANIA.A105_TASMANIA.T51	25.93	TASMANIA.T51	18	YoeB_toxin	256.8	10.1	TASMANIA.A105	ParD_antitoxin	442.83	5.86
4	TASMANIA.T51_TASMANIA.A32	25.03	TASMANIA.T51	18	YoeB_toxin	256.8	9.75	TASMANIA.A32	HTH_3	1802.43	1.39
5	TASMANIA.A104_TASMANIA.T51	3.7	TASMANIA.T51	18	YoeB_toxin	256.8	1.44	TASMANIA.A104	ParD_antitoxin	621.1	0.6
6	TASMANIA.T51_TASMANIA.A23	1.55	TASMANIA.T51	18	YoeB_toxin	256.8	0.6	TASMANIA.A23	HTH_3	1009.64	0.15
7	TASMANIA.A82_TASMANIA.T51	0.99	TASMANIA.T51	18	YoeB_toxin	256.8	0.39	TASMANIA.A82	RHH_5	10.06	9.84
8	TASMANIA.A116_TASMANIA.T51	0.93	TASMANIA.T51	18	YoeB_toxin	256.8	0.36	TASMANIA.A116	RelB	399.98	0.23
9	TASMANIA.T51_TASMANIA.A19	0.93	TASMANIA.T51	18	YoeB_toxin	256.8	0.36	TASMANIA.A19	ParBc_2	1.03	90.29
10	TASMANIA.A90_TASMANIA.T51	0.24	TASMANIA.T51	18	YoeB_toxin	256.8	0.09	TASMANIA.A90	PhdYeFM_antitox	194.39	0.12
11	TASMANIA.A20_TASMANIA.T51	0.15	TASMANIA.T51	18	YoeB_toxin	256.8	0.06	TASMANIA.A20	MazE_antitoxin	165.87	0.09
12	TASMANIA.A81_TASMANIA.T51	0.1	TASMANIA.T51	18	YoeB_toxin	256.8	0.04	TASMANIA.A81	PhdYeFM_antitox	535.5	0.02
13	TASMANIA.A24_TASMANIA.T51	0.08	TASMANIA.T51	18	YoeB_toxin	256.8	0.03	TASMANIA.A24	PhdYeFM_antitox	212.15	0.04
14	TASMANIA.A8_TASMANIA.T51	0.06	TASMANIA.T51	18	YoeB_toxin	256.8	0.02	TASMANIA.A8	MazE_antitoxin	1514.59	0
15	TASMANIA.A9_TASMANIA.T51	0.05	TASMANIA.T51	18	YoeB_toxin	256.8	0.02	TASMANIA.A9	PhdYeFM_antitox	689.67	0.01
16	TASMANIA.A119_TASMANIA.T51	0.03	TASMANIA.T51	18	YoeB_toxin	256.8	0.01	TASMANIA.A119	PhdYeFM_antitox	228.19	0.01
17	TASMANIA.T51_TASMANIA.A34	0.03	TASMANIA.T51	18	YoeB_toxin	256.8	0.01	TASMANIA.A34	Rep_trans	85.59	0.04
18	TASMANIA.A48_TASMANIA.T51	0.03	TASMANIA.T51	18	YoeB_toxin	256.8	0.01	TASMANIA.A48	RelB	772.07	0
1	TASMANIA.A32_TASMANIA.T52	0.91	TASMANIA.T52	2	SymE_toxin	0.93	97.85	TASMANIA.A32	HTH_3	1802.43	0.05
2	TASMANIA.A82_TASMANIA.T52	0.03	TASMANIA.T52	2	SymE_toxin	0.93	3.23	TASMANIA.A82	RHH_5	10.06	0.3
1	TASMANIA.A120_TASMANIA.T53	168.76	TASMANIA.T53	41	Fic	437.55	38.57	TASMANIA.A120	MazE_antitoxin	477.52	35.34
2	TASMANIA.A47_TASMANIA.T53	83.82	TASMANIA.T53	41	Fic	437.55	19.16	TASMANIA.A47	MazE_antitoxin	236.5	35.44
3	TASMANIA.A89_TASMANIA.T53	57.17	TASMANIA.T53	41	Fic	437.55	13.07	TASMANIA.A89	MazE_antitoxin	59.15	96.65
4	TASMANIA.A72_TASMANIA.T53	21.36	TASMANIA.T53	41	Fic	437.55	4.88	TASMANIA.A72	Arc	202.63	10.54
5	TASMANIA.A30_TASMANIA.T53	16.68	TASMANIA.T53	41	Fic	437.55	3.81	TASMANIA.A30	MazE_antitoxin	278.11	6
6	TASMANIA.A18_TASMANIA.T53	16.49	TASMANIA.T53	41	Fic	437.55	3.77	TASMANIA.A18	MazE_antitoxin	221.47	7.45
7	TASMANIA.A21_TASMANIA.T53	16.14	TASMANIA.T53	41	Fic	437.55	3.69	TASMANIA.A21	ParB	44.58	36.2
8	TASMANIA.A91_TASMANIA.T53	14.44	TASMANIA.T53	41	Fic	437.55	3.3	TASMANIA.A91	SpoVT_C	360.97	4
9	TASMANIA.A20_TASMANIA.T53	13.54	TASMANIA.T53	41	Fic	437.55	3.09	TASMANIA.A20	MazE_antitoxin	165.87	8.16
10	TASMANIA.A11_TASMANIA.T53	6.67	TASMANIA.T53	41	Fic	437.55	1.52	TASMANIA.A11	RelB	200.14	3.33
11	TASMANIA.A87_TASMANIA.T53	5.69	TASMANIA.T53	41	Fic	437.55	1.3	TASMANIA.A87	YdaS_antitoxin	115.43	4.93
12	TASMANIA.T53_TASMANIA.A1	3.85	TASMANIA.T53	41	Fic	437.55	0.88	TASMANIA.A1	ParBc	84.78	4.54
13	TASMANIA.A85_TASMANIA.T53	3.25	TASMANIA.T53	41	Fic	437.55	0.74	TASMANIA.A85	ParD	71	4.58
14	TASMANIA.A42_TASMANIA.T53	2.11	TASMANIA.T53	41	Fic	437.55	0.48	TASMANIA.A42	RHH_1	628.09	0.34
15	TASMANIA.A108_TASMANIA.T53	1.89	TASMANIA.T53	41	Fic	437.55	0.43	TASMANIA.A108	MazE_antitoxin	257.98	0.73
16	TASMANIA.A53_TASMANIA.T53	1.41	TASMANIA.T53	41	Fic	437.55	0.32	TASMANIA.A53	RHH_3	279.46	0.5
17	TASMANIA.A9_TASMANIA.T53	1.3	TASMANIA.T53	41	Fic	437.55	0.3	TASMANIA.A9	PhdYeFM_antitox	689.67	0.19
18	TASMANIA.A56_TASMANIA.T53	0.63	TASMANIA.T53	41	Fic	437.55	0.14	TASMANIA.A56	PhdYeFM_antitox	231.18	0.27
19	TASMANIA.A33_TASMANIA.T53	0.45	TASMANIA.T53	41	Fic	437.55	0.1	TASMANIA.A33	PrlF_antitoxin	489.78	0.09
20	TASMANIA.A117_TASMANIA.T53	0.36	TASMANIA.T53	41	Fic	437.55	0.08	TASMANIA.A117	MazE_antitoxin	593.51	0.06
21	TASMANIA.A121_TASMANIA.T53	0.16	TASMANIA.T53	41	Fic	437.55	0.04	TASMANIA.A121	RHH_1	307.44	0.05
22	TASMANIA.A54_TASMANIA.T53	0.16	TASMANIA.T53	41	Fic	437.55	0.04	TASMANIA.A54	RelB	82.13	0.19
23	TASMANIA.A96_TASMANIA.T53	0.16	TASMANIA.T53	41	Fic	437.55	0.04	TASMANIA.A96	RelB	8.69	1.84
24	TASMANIA.A100_TASMANIA.T53	0.08	TASMANIA.T53	41	Fic	437.55	0.02	TASMANIA.A100	PhdYeFM_antitox	1039.08	0.01
25	TASMANIA.A101_TASMANIA.T53	0.08	TASMANIA.T53	41	Fic	437.55	0.02	TASMANIA.A101	Repressor_Mnt	217.25	0.04
26	TASMANIA.A109_TASMANIA.T53	0.08	TASMANIA.T53	41	Fic	437.55	0.02	TASMANIA.A109	RHH_1	4.03	1.99
27	TASMANIA.A3_TASMANIA.T53	0.08	TASMANIA.T53	41	Fic	437.55	0.02	TASMANIA.A3	ParBc	0.39	20.51
28	TASMANIA.A36_TASMANIA.T53	0.08	TASMANIA.T53	41	Fic	437.55	0.02	TASMANIA.A36	RHH_1	135.08	0.06
29	TASMANIA.A43_TASMANIA.T53	0.08	TASMANIA.T53	41	Fic	437.55	0.02	TASMANIA.A43	Arc	127.58	0.06
30	TASMANIA.A8_TASMANIA.T53	0.09	TASMANIA.T53	41	Fic	437.55	0.02	TASMANIA.A8	MazE_antitoxin	1514.59	0.01
31	TASMANIA.A84_TASMANIA.T53	0.08	TASMANIA.T53	41	Fic	437.55	0.02	TASMANIA.A84	RHH_1	30.19	0.26
32	TASMANIA.A94_TASMANIA.T53	0.08	TASMANIA.T53	41	Fic	437.55	0.02	TASMANIA.A94	PhdYeFM_antitox	358.27	0.02
33	TASMANIA.A1_TASMANIA.T53	0.03	TASMANIA.T53	41	Fic	437.55	0.01	TASMANIA.A1	ParBc	84.78	0.04
34	TASMANIA.A111_TASMANIA.T53	0.03	TASMANIA.T53	41	Fic	437.55	0.01	TASMANIA.A111	PhdYeFM_antitox	492.22	0.01
35	TASMANIA.A119_TASMANIA.T53	0.05	TASMANIA.T53	41	Fic	437.55	0.01	TASMANIA.A119	PhdYeFM_antitox	228.19	0.02
36	TASMANIA.A128_TASMANIA.T53	0.03	TASMANIA.T53	41	Fic	437.55	0.01	TASMANIA.A128	RHH_1	1139.65	0
37	TASMANIA.A24_TASMANIA.T53	0.03	TASMANIA.T53	41	Fic	437.55	0.01	TASMANIA.A24	PhdYeFM_antitox	212.15	0.01
38	TASMANIA.A26_TASMANIA.T53	0.03	TASMANIA.T53	41	Fic	437.55	0.01	TASMANIA.A26	VapB_antitoxin	591.31	0.01
39	TASMANIA.A29_TASMANIA.T53	0.03	TASMANIA.T53	41	Fic	437.55	0.01	TASMANIA.A29	RHH_1	81.73	0.04
40	TASMANIA.T53_TASMANIA.A45	0.03	TASMANIA.T53	41	Fic	437.55	0.01	TASMANIA.A45	PhdYeFM_antitox	89.11	0.03
41	TASMANIA.A52_TASMANIA.T53	0.03	TASMANIA.T53	41	Fic	437.55	0.01	TASMANIA.A52	RelB	283.7	0.01
1	TASMANIA.A32_TASMANIA.T55	0.15	TASMANIA.T55	1	SymE_toxin	0.15	100	TASMANIA.A32	HTH_3	1802.43	0.01
1	TASMANIA.A111_TASMANIA.T56	168.86	TASMANIA.T56	11	ParE_toxin	222.16	76.01	TASMANIA.A111	PhdYeFM_antitox	492.22	34.31
2	TASMANIA.A81_TASMANIA.T56	28.5	TASMANIA.T56	11	ParE_toxin	222.16	12.83	TASMANIA.A81	PhdYeFM_antitox	535.5	5.32
3	TASMANIA.A105_TASMANIA.T56	13.87	TASMANIA.T56	11	ParE_toxin	222.16	6.24	TASMANIA.A105	ParD_antitoxin	442.83	3.13
4	TASMANIA.A42_TASMANIA.T56	7.3	TASMANIA.T56	11	ParE_toxin	222.16	3.29	TASMANIA.A42	RHH_1	628.09	1.16
5	TASMANIA.A59_TASMANIA.T56	0.85	TASMANIA.T56	11	ParE_toxin	222.16	0.38	TASMANIA.A59	PhdYeFM_antitox	42.81	1.99
6	TASMANIA.A121_TASMANIA.T56	0.83	TASMANIA.T56	11	ParE_toxin	222.16	0.37	TASMANIA.A121	RHH_1	307.44	0.27
7	TASMANIA.A36_TASMANIA.T56	0.66	TASMANIA.T56	11	ParE_toxin	222.16	0.3	TASMANIA.A36	RHH_1	135.08	0.49
8	TASMANIA.A104_TASMANIA.T56	0.58	TASMANIA.T56	11	ParE_toxin	222.16	0.26	TASMANIA.A104	ParD_antitoxin	621.1	0.09
9	TASMANIA.A130_TASMANIA.T56	0.39	TASMANIA.T56	11	ParE_toxin	222.16	0.18	TASMANIA.A130	RHH_1	80.22	0.49
10	TASMANIA.A119_TASMANIA.T56	0.27	TASMANIA.T56	11	ParE_toxin	222.16	0.12	TASMANIA.A119	PhdYeFM_antitox	228.19	0.12
11	TASMANIA.A5_TASMANIA.T56	0.05	TASMANIA.T56	11	ParE_toxin	222.16	0.02	TASMANIA.A5	NikR_C	360.48	0.01
1	TASMANIA.A76_TASMANIA.T57	270.88	TASMANIA.T57	46	PemK_toxin	657.4	41.2	TASMANIA.A76	RHH_1	508.56	53.26
2	TASMANIA.A108_TASMANIA.T57	62.83	TASMANIA.T57	46	PemK_toxin	657.4	9.56	TASMANIA.A108	MazE_antitoxin	257.98	24.35
3	TASMANIA.A121_TASMANIA.T57	50	TASMANIA.T57	46	PemK_toxin	657.4	7.61	TASMANIA.A121	RHH_1	307.44	16.26
4	TASMANIA.A5_TASMANIA.T57	34.77	TASMANIA.T57	46	PemK_toxin	657.4	5.29	TASMANIA.A5	NikR_C	360.48	9.65
5	TASMANIA.A42_TASMANIA.T57	30.46	TASMANIA.T57	46	PemK_toxin	657.4	4.63	TASMANIA.A42	RHH_1	628.09	4.85
6	TASMANIA.A94_TASMANIA.T57	26.33	TASMANIA.T57	46	PemK_toxin	657.4	4.01	TASMANIA.A94	PhdYeFM_antitox	358.27	7.35
7	TASMANIA.A29_TASMANIA.T57	25	TASMANIA.T57	46	PemK_toxin	657.4	3.8	TASMANIA.A29	RHH_1	81.73	30.59
8	TASMANIA.A9_TASMANIA.T57	25	TASMANIA.T57	46	PemK_toxin	657.4	3.8	TASMANIA.A9	PhdYeFM_antitox	689.67	3.62
9	TASMANIA.A34_TASMANIA.T57	24.42	TASMANIA.T57	46	PemK_toxin	657.4	3.71	TASMANIA.A34	Rep_trans	85.59	28.53
10	TASMANIA.A8_TASMANIA.T57	14.88	TASMANIA.T57	46	PemK_toxin	657.4	2.26	TASMANIA.A8	MazE_antitoxin	1514.59	0.98
11	TASMANIA.A30_TASMANIA.T57	12.38	TASMANIA.T57	46	PemK_toxin	657.4	1.88	TASMANIA.A30	MazE_antitoxin	278.11	4.45
12	TASMANIA.A18_TASMANIA.T57	11.04	TASMANIA.T57	46	PemK_toxin	657.4	1.68	TASMANIA.A18	MazE_antitoxin	221.47	4.98
13	TASMANIA.A43_TASMANIA.T57	11.06	TASMANIA.T57	46	PemK_toxin	657.4	1.68	TASMANIA.A43	Arc	127.58	8.67
14	TASMANIA.A12_TASMANIA.T57	8.08	TASMANIA.T57	46	PemK_toxin	657.4	1.23	TASMANIA.A12	HicB_lk_antitox	376.97	2.14
15	TASMANIA.A117_TASMANIA.T57	6.28	TASMANIA.T57	46	PemK_toxin	657.4	0.96	TASMANIA.A117	MazE_antitoxin	593.51	1.06
16	TASMANIA.A27_TASMANIA.T57	5.69	TASMANIA.T57	46	PemK_toxin	657.4	0.87	TASMANIA.A27	PhdYeFM_antitox	567.58	1
17	TASMANIA.A53_TASMANIA.T57	5.6	TASMANIA.T57	46	PemK_toxin	657.4	0.85	TASMANIA.A53	RHH_3	279.46	2
18	TASMANIA.A104_TASMANIA.T57	4.31	TASMANIA.T57	46	PemK_toxin	657.4	0.66	TASMANIA.A104	ParD_antitoxin	621.1	0.69
19	TASMANIA.A11_TASMANIA.T57	3.05	TASMANIA.T57	46	PemK_toxin	657.4	0.46	TASMANIA.A11	RelB	200.14	1.52
20	TASMANIA.A129_TASMANIA.T57	2.75	TASMANIA.T57	46	PemK_toxin	657.4	0.42	TASMANIA.A129	NikR_C	2.75	100
21	TASMANIA.A35_TASMANIA.T57	2.72	TASMANIA.T57	46	PemK_toxin	657.4	0.41	TASMANIA.A35	CcdA	12.54	21.69
22	TASMANIA.A93_TASMANIA.T57	2.67	TASMANIA.T57	46	PemK_toxin	657.4	0.41	TASMANIA.A93	RHH_1	200.28	1.33
23	TASMANIA.A47_TASMANIA.T57	2.31	TASMANIA.T57	46	PemK_toxin	657.4	0.35	TASMANIA.A47	MazE_antitoxin	236.5	0.98
24	TASMANIA.A37_TASMANIA.T57	2.09	TASMANIA.T57	46	PemK_toxin	657.4	0.32	TASMANIA.A37	HicB	16.56	12.62
25	TASMANIA.A130_TASMANIA.T57	1.92	TASMANIA.T57	46	PemK_toxin	657.4	0.29	TASMANIA.A130	RHH_1	80.22	2.39
26	TASMANIA.A20_TASMANIA.T57	1.77	TASMANIA.T57	46	PemK_toxin	657.4	0.27	TASMANIA.A20	MazE_antitoxin	165.87	1.07
27	TASMANIA.A26_TASMANIA.T57	1.39	TASMANIA.T57	46	PemK_toxin	657.4	0.21	TASMANIA.A26	VapB_antitoxin	591.31	0.24
28	TASMANIA.A46_TASMANIA.T57	1.33	TASMANIA.T57	46	PemK_toxin	657.4	0.2	TASMANIA.A46	CcdA	385.4	0.35
29	TASMANIA.A62_TASMANIA.T57	1.33	TASMANIA.T57	46	PemK_toxin	657.4	0.2	TASMANIA.A62	RHH_1	196.27	0.68
30	TASMANIA.A74_TASMANIA.T57	1.33	TASMANIA.T57	46	PemK_toxin	657.4	0.2	TASMANIA.A74	PhdYeFM_antitox	161.05	0.83
31	TASMANIA.A120_TASMANIA.T57	0.83	TASMANIA.T57	46	PemK_toxin	657.4	0.13	TASMANIA.A120	MazE_antitoxin	477.52	0.17
32	TASMANIA.A36_TASMANIA.T57	0.85	TASMANIA.T57	46	PemK_toxin	657.4	0.13	TASMANIA.A36	RHH_1	135.08	0.63
33	TASMANIA.A96_TASMANIA.T57	0.49	TASMANIA.T57	46	PemK_toxin	657.4	0.07	TASMANIA.A96	RelB	8.69	5.64
34	TASMANIA.A105_TASMANIA.T57	0.38	TASMANIA.T57	46	PemK_toxin	657.4	0.06	TASMANIA.A105	ParD_antitoxin	442.83	0.09
35	TASMANIA.A48_TASMANIA.T57	0.24	TASMANIA.T57	46	PemK_toxin	657.4	0.04	TASMANIA.A48	RelB	772.07	0.03
36	TASMANIA.A109_TASMANIA.T57	0.1	TASMANIA.T57	46	PemK_toxin	657.4	0.02	TASMANIA.A109	RHH_1	4.03	2.48
37	TASMANIA.A126_TASMANIA.T57	0.11	TASMANIA.T57	46	PemK_toxin	657.4	0.02	TASMANIA.A126	RHH_1	35.39	0.31
38	TASMANIA.A128_TASMANIA.T57	0.11	TASMANIA.T57	46	PemK_toxin	657.4	0.02	TASMANIA.A128	RHH_1	1139.65	0.01
39	TASMANIA.A13_TASMANIA.T57	0.16	TASMANIA.T57	46	PemK_toxin	657.4	0.02	TASMANIA.A13	HicB	28.28	0.57
40	TASMANIA.A72_TASMANIA.T57	0.16	TASMANIA.T57	46	PemK_toxin	657.4	0.02	TASMANIA.A72	Arc	202.63	0.08
41	TASMANIA.A127_TASMANIA.T57	0.08	TASMANIA.T57	46	PemK_toxin	657.4	0.01	TASMANIA.A127	RelB	185.87	0.04
42	TASMANIA.A32_TASMANIA.T57	0.06	TASMANIA.T57	46	PemK_toxin	657.4	0.01	TASMANIA.A32	HTH_3	1802.43	0
43	TASMANIA.T57_TASMANIA.A77	0.05	TASMANIA.T57	46	PemK_toxin	657.4	0.01	TASMANIA.A77	HTH_3	320.33	0.02
44	TASMANIA.T57_TASMANIA.A8	0.06	TASMANIA.T57	46	PemK_toxin	657.4	0.01	TASMANIA.A8	MazE_antitoxin	1514.59	0
45	TASMANIA.A44_TASMANIA.T57	0.03	TASMANIA.T57	46	PemK_toxin	657.4	0	TASMANIA.A44	MazE_antitoxin	314.67	0.01
46	TASMANIA.A91_TASMANIA.T57	0.03	TASMANIA.T57	46	PemK_toxin	657.4	0	TASMANIA.A91	SpoVT_C	360.97	0.01
1	TASMANIA.A35_TASMANIA.T58	9.51	TASMANIA.T58	4	CcdB	11.43	83.2	TASMANIA.A35	CcdA	12.54	75.84
2	TASMANIA.A46_TASMANIA.T58	1.87	TASMANIA.T58	4	CcdB	11.43	16.36	TASMANIA.A46	CcdA	385.4	0.49
3	TASMANIA.T58_TASMANIA.A1	0.03	TASMANIA.T58	4	CcdB	11.43	0.26	TASMANIA.A1	ParBc	84.78	0.04
4	TASMANIA.A7_TASMANIA.T58	0.03	TASMANIA.T58	4	CcdB	11.43	0.26	TASMANIA.A7	ParBc	8.86	0.34
1	TASMANIA.A58_TASMANIA.T59	26.15	TASMANIA.T59	11	ParE_toxin	60.99	42.88	TASMANIA.A58	RelB	40.89	63.95
2	TASMANIA.A12_TASMANIA.T59	25	TASMANIA.T59	11	ParE_toxin	60.99	40.99	TASMANIA.A12	HicB_lk_antitox	376.97	6.63
3	TASMANIA.A122_TASMANIA.T59	7.58	TASMANIA.T59	11	ParE_toxin	60.99	12.43	TASMANIA.A122	ParBc	7.58	100
4	TASMANIA.A94_TASMANIA.T59	0.93	TASMANIA.T59	11	ParE_toxin	60.99	1.52	TASMANIA.A94	PhdYeFM_antitox	358.27	0.26
5	TASMANIA.A81_TASMANIA.T59	0.42	TASMANIA.T59	11	ParE_toxin	60.99	0.69	TASMANIA.A81	PhdYeFM_antitox	535.5	0.08
6	TASMANIA.A111_TASMANIA.T59	0.27	TASMANIA.T59	11	ParE_toxin	60.99	0.44	TASMANIA.A111	PhdYeFM_antitox	492.22	0.05
7	TASMANIA.A52_TASMANIA.T59	0.19	TASMANIA.T59	11	ParE_toxin	60.99	0.31	TASMANIA.A52	RelB	283.7	0.07
8	TASMANIA.A119_TASMANIA.T59	0.18	TASMANIA.T59	11	ParE_toxin	60.99	0.3	TASMANIA.A119	PhdYeFM_antitox	228.19	0.08
9	TASMANIA.A74_TASMANIA.T59	0.15	TASMANIA.T59	11	ParE_toxin	60.99	0.25	TASMANIA.A74	PhdYeFM_antitox	161.05	0.09
10	TASMANIA.A116_TASMANIA.T59	0.06	TASMANIA.T59	11	ParE_toxin	60.99	0.1	TASMANIA.A116	RelB	399.98	0.02
11	TASMANIA.A127_TASMANIA.T59	0.06	TASMANIA.T59	11	ParE_toxin	60.99	0.1	TASMANIA.A127	RelB	185.87	0.03
1	TASMANIA.A46_TASMANIA.T60	24.42	TASMANIA.T60	4	CcdB	24.72	98.79	TASMANIA.A46	CcdA	385.4	6.34
2	TASMANIA.A35_TASMANIA.T60	0.13	TASMANIA.T60	4	CcdB	24.72	0.53	TASMANIA.A35	CcdA	12.54	1.04
3	TASMANIA.A119_TASMANIA.T60	0.1	TASMANIA.T60	4	CcdB	24.72	0.4	TASMANIA.A119	PhdYeFM_antitox	228.19	0.04
4	TASMANIA.A40_TASMANIA.T60	0.08	TASMANIA.T60	4	CcdB	24.72	0.32	TASMANIA.A40	HTH_3	137.62	0.06
1	TASMANIA.A42_TASMANIA.T61	112.48	TASMANIA.T61	38	ParE_toxin	398.83	28.2	TASMANIA.A42	RHH_1	628.09	17.91
2	TASMANIA.A90_TASMANIA.T61	50	TASMANIA.T61	38	ParE_toxin	398.83	12.54	TASMANIA.A90	PhdYeFM_antitox	194.39	25.72
3	TASMANIA.A52_TASMANIA.T61	42.86	TASMANIA.T61	38	ParE_toxin	398.83	10.75	TASMANIA.A52	RelB	283.7	15.11
4	TASMANIA.A9_TASMANIA.T61	36.14	TASMANIA.T61	38	ParE_toxin	398.83	9.06	TASMANIA.A9	PhdYeFM_antitox	689.67	5.24
5	TASMANIA.A54_TASMANIA.T61	32.16	TASMANIA.T61	38	ParE_toxin	398.83	8.06	TASMANIA.A54	RelB	82.13	39.16
6	TASMANIA.A27_TASMANIA.T61	28.58	TASMANIA.T61	38	ParE_toxin	398.83	7.17	TASMANIA.A27	PhdYeFM_antitox	567.58	5.04
7	TASMANIA.A36_TASMANIA.T61	20.18	TASMANIA.T61	38	ParE_toxin	398.83	5.06	TASMANIA.A36	RHH_1	135.08	14.94
8	TASMANIA.A98_TASMANIA.T61	16.83	TASMANIA.T61	38	ParE_toxin	398.83	4.22	TASMANIA.A98	PhdYeFM_antitox	83.63	20.12
9	TASMANIA.A43_TASMANIA.T61	16.24	TASMANIA.T61	38	ParE_toxin	398.83	4.07	TASMANIA.A43	Arc	127.58	12.73
10	TASMANIA.A24_TASMANIA.T61	14.32	TASMANIA.T61	38	ParE_toxin	398.83	3.59	TASMANIA.A24	PhdYeFM_antitox	212.15	6.75
11	TASMANIA.A72_TASMANIA.T61	14.27	TASMANIA.T61	38	ParE_toxin	398.83	3.58	TASMANIA.A72	Arc	202.63	7.04
12	TASMANIA.A111_TASMANIA.T61	4.78	TASMANIA.T61	38	ParE_toxin	398.83	1.2	TASMANIA.A111	PhdYeFM_antitox	492.22	0.97
13	TASMANIA.A74_TASMANIA.T61	3.06	TASMANIA.T61	38	ParE_toxin	398.83	0.77	TASMANIA.A74	PhdYeFM_antitox	161.05	1.9
14	TASMANIA.A20_TASMANIA.T61	1.6	TASMANIA.T61	38	ParE_toxin	398.83	0.4	TASMANIA.A20	MazE_antitoxin	165.87	0.96
15	TASMANIA.A62_TASMANIA.T61	1.08	TASMANIA.T61	38	ParE_toxin	398.83	0.27	TASMANIA.A62	RHH_1	196.27	0.55
16	TASMANIA.A29_TASMANIA.T61	0.85	TASMANIA.T61	38	ParE_toxin	398.83	0.21	TASMANIA.A29	RHH_1	81.73	1.04
17	TASMANIA.A5_TASMANIA.T61	0.85	TASMANIA.T61	38	ParE_toxin	398.83	0.21	TASMANIA.A5	NikR_C	360.48	0.24
18	TASMANIA.A81_TASMANIA.T61	0.47	TASMANIA.T61	38	ParE_toxin	398.83	0.12	TASMANIA.A81	PhdYeFM_antitox	535.5	0.09
19	TASMANIA.A69_TASMANIA.T61	0.45	TASMANIA.T61	38	ParE_toxin	398.83	0.11	TASMANIA.A69	HicB	81.82	0.55
20	TASMANIA.A66_TASMANIA.T61	0.32	TASMANIA.T61	38	ParE_toxin	398.83	0.08	TASMANIA.A66	PhdYeFM_antitox	553.74	0.06
21	TASMANIA.A11_TASMANIA.T61	0.23	TASMANIA.T61	38	ParE_toxin	398.83	0.06	TASMANIA.A11	RelB	200.14	0.11
22	TASMANIA.A101_TASMANIA.T61	0.14	TASMANIA.T61	38	ParE_toxin	398.83	0.04	TASMANIA.A101	Repressor_Mnt	217.25	0.06
23	TASMANIA.A107_TASMANIA.T61	0.11	TASMANIA.T61	38	ParE_toxin	398.83	0.03	TASMANIA.A107	HicB	38.77	0.28
24	TASMANIA.A53_TASMANIA.T61	0.1	TASMANIA.T61	38	ParE_toxin	398.83	0.03	TASMANIA.A53	RHH_3	279.46	0.04
25	TASMANIA.T61_TASMANIA.A107	0.09	TASMANIA.T61	38	ParE_toxin	398.83	0.02	TASMANIA.A107	HicB	38.77	0.23
26	TASMANIA.A120_TASMANIA.T61	0.09	TASMANIA.T61	38	ParE_toxin	398.83	0.02	TASMANIA.A120	MazE_antitoxin	477.52	0.02
27	TASMANIA.T61_TASMANIA.A19	0.08	TASMANIA.T61	38	ParE_toxin	398.83	0.02	TASMANIA.A19	ParBc_2	1.03	7.77
28	TASMANIA.A30_TASMANIA.T61	0.08	TASMANIA.T61	38	ParE_toxin	398.83	0.02	TASMANIA.A30	MazE_antitoxin	278.11	0.03
29	TASMANIA.A49_TASMANIA.T61	0.06	TASMANIA.T61	38	ParE_toxin	398.83	0.02	TASMANIA.A49	ParD_like	50.85	0.12
30	TASMANIA.T61_TASMANIA.A1	0.05	TASMANIA.T61	38	ParE_toxin	398.83	0.01	TASMANIA.A1	ParBc	84.78	0.06
31	TASMANIA.A12_TASMANIA.T61	0.03	TASMANIA.T61	38	ParE_toxin	398.83	0.01	TASMANIA.A12	HicB_lk_antitox	376.97	0.01
32	TASMANIA.A121_TASMANIA.T61	0.05	TASMANIA.T61	38	ParE_toxin	398.83	0.01	TASMANIA.A121	RHH_1	307.44	0.02
33	TASMANIA.A126_TASMANIA.T61	0.03	TASMANIA.T61	38	ParE_toxin	398.83	0.01	TASMANIA.A126	RHH_1	35.39	0.08
34	TASMANIA.A15_TASMANIA.T61	0.03	TASMANIA.T61	38	ParE_toxin	398.83	0.01	TASMANIA.A15	BrnA_antitoxin	300.84	0.01
35	TASMANIA.T61_TASMANIA.A32	0.03	TASMANIA.T61	38	ParE_toxin	398.83	0.01	TASMANIA.A32	HTH_3	1802.43	0
36	TASMANIA.T61_TASMANIA.A34	0.05	TASMANIA.T61	38	ParE_toxin	398.83	0.01	TASMANIA.A34	Rep_trans	85.59	0.06
37	TASMANIA.A57_TASMANIA.T61	0.03	TASMANIA.T61	38	ParE_toxin	398.83	0.01	TASMANIA.A57	DUF1778	3.88	0.77
38	TASMANIA.A91_TASMANIA.T61	0.03	TASMANIA.T61	38	ParE_toxin	398.83	0.01	TASMANIA.A91	SpoVT_C	360.97	0.01
1	TASMANIA.A48_TASMANIA.T62	210.12	TASMANIA.T62	6	YafQ_toxin	265.89	79.03	TASMANIA.A48	RelB	772.07	27.22
2	TASMANIA.A127_TASMANIA.T62	29.54	TASMANIA.T62	6	YafQ_toxin	265.89	11.11	TASMANIA.A127	RelB	185.87	15.89
3	TASMANIA.A52_TASMANIA.T62	25.06	TASMANIA.T62	6	YafQ_toxin	265.89	9.42	TASMANIA.A52	RelB	283.7	8.83
4	TASMANIA.A102_TASMANIA.T62	1.07	TASMANIA.T62	6	YafQ_toxin	265.89	0.4	TASMANIA.A102	RelB	131.36	0.81
5	TASMANIA.A116_TASMANIA.T62	0.09	TASMANIA.T62	6	YafQ_toxin	265.89	0.03	TASMANIA.A116	RelB	399.98	0.02
6	TASMANIA.T62_TASMANIA.A32	0.03	TASMANIA.T62	6	YafQ_toxin	265.89	0.01	TASMANIA.A32	HTH_3	1802.43	0
1	TASMANIA.A111_TASMANIA.T63	107.52	TASMANIA.T63	11	ParE_toxin	278.02	38.67	TASMANIA.A111	PhdYeFM_antitox	492.22	21.84
2	TASMANIA.A81_TASMANIA.T63	53.9	TASMANIA.T63	11	ParE_toxin	278.02	19.39	TASMANIA.A81	PhdYeFM_antitox	535.5	10.07
3	TASMANIA.A42_TASMANIA.T63	27.58	TASMANIA.T63	11	ParE_toxin	278.02	9.92	TASMANIA.A42	RHH_1	628.09	4.39
4	TASMANIA.A59_TASMANIA.T63	23.42	TASMANIA.T63	11	ParE_toxin	278.02	8.42	TASMANIA.A59	PhdYeFM_antitox	42.81	54.71
5	TASMANIA.A105_TASMANIA.T63	22.77	TASMANIA.T63	11	ParE_toxin	278.02	8.19	TASMANIA.A105	ParD_antitoxin	442.83	5.14
6	TASMANIA.A104_TASMANIA.T63	21.97	TASMANIA.T63	11	ParE_toxin	278.02	7.9	TASMANIA.A104	ParD_antitoxin	621.1	3.54
7	TASMANIA.A9_TASMANIA.T63	20.06	TASMANIA.T63	11	ParE_toxin	278.02	7.22	TASMANIA.A9	PhdYeFM_antitox	689.67	2.91
8	TASMANIA.A121_TASMANIA.T63	0.53	TASMANIA.T63	11	ParE_toxin	278.02	0.19	TASMANIA.A121	RHH_1	307.44	0.17
9	TASMANIA.A56_TASMANIA.T63	0.19	TASMANIA.T63	11	ParE_toxin	278.02	0.07	TASMANIA.A56	PhdYeFM_antitox	231.18	0.08
10	TASMANIA.A119_TASMANIA.T63	0.06	TASMANIA.T63	11	ParE_toxin	278.02	0.02	TASMANIA.A119	PhdYeFM_antitox	228.19	0.03
11	TASMANIA.A48_TASMANIA.T63	0.03	TASMANIA.T63	11	ParE_toxin	278.02	0.01	TASMANIA.A48	RelB	772.07	0
1	TASMANIA.A121_TASMANIA.T64	225.76	TASMANIA.T64	13	ParE_toxin	283.42	79.66	TASMANIA.A121	RHH_1	307.44	73.43
2	TASMANIA.A36_TASMANIA.T64	54.9	TASMANIA.T64	13	ParE_toxin	283.42	19.37	TASMANIA.A36	RHH_1	135.08	40.64
3	TASMANIA.A42_TASMANIA.T64	1.41	TASMANIA.T64	13	ParE_toxin	283.42	0.5	TASMANIA.A42	RHH_1	628.09	0.22
4	TASMANIA.A111_TASMANIA.T64	0.42	TASMANIA.T64	13	ParE_toxin	283.42	0.15	TASMANIA.A111	PhdYeFM_antitox	492.22	0.09
5	TASMANIA.A37_TASMANIA.T64	0.43	TASMANIA.T64	13	ParE_toxin	283.42	0.15	TASMANIA.A37	HicB	16.56	2.6
6	TASMANIA.T64_TASMANIA.A1	0.13	TASMANIA.T64	13	ParE_toxin	283.42	0.05	TASMANIA.A1	ParBc	84.78	0.15
7	TASMANIA.A105_TASMANIA.T64	0.15	TASMANIA.T64	13	ParE_toxin	283.42	0.05	TASMANIA.A105	ParD_antitoxin	442.83	0.03
8	TASMANIA.A104_TASMANIA.T64	0.05	TASMANIA.T64	13	ParE_toxin	283.42	0.02	TASMANIA.A104	ParD_antitoxin	621.1	0.01
9	TASMANIA.A56_TASMANIA.T64	0.05	TASMANIA.T64	13	ParE_toxin	283.42	0.02	TASMANIA.A56	PhdYeFM_antitox	231.18	0.02
10	TASMANIA.T64_TASMANIA.A11	0.03	TASMANIA.T64	13	ParE_toxin	283.42	0.01	TASMANIA.A11	RelB	200.14	0.01
11	TASMANIA.A116_TASMANIA.T64	0.03	TASMANIA.T64	13	ParE_toxin	283.42	0.01	TASMANIA.A116	RelB	399.98	0.01
12	TASMANIA.A119_TASMANIA.T64	0.03	TASMANIA.T64	13	ParE_toxin	283.42	0.01	TASMANIA.A119	PhdYeFM_antitox	228.19	0.01
13	TASMANIA.A81_TASMANIA.T64	0.03	TASMANIA.T64	13	ParE_toxin	283.42	0.01	TASMANIA.A81	PhdYeFM_antitox	535.5	0.01
1	TASMANIA.A66_TASMANIA.T65	113.07	TASMANIA.T65	23	PIN	344	32.87	TASMANIA.A66	PhdYeFM_antitox	553.74	20.42
2	TASMANIA.A74_TASMANIA.T65	71.52	TASMANIA.T65	23	PIN	344	20.79	TASMANIA.A74	PhdYeFM_antitox	161.05	44.41
3	TASMANIA.A53_TASMANIA.T65	63.52	TASMANIA.T65	23	PIN	344	18.47	TASMANIA.A53	RHH_3	279.46	22.73
4	TASMANIA.A101_TASMANIA.T65	31.8	TASMANIA.T65	23	PIN	344	9.24	TASMANIA.A101	Repressor_Mnt	217.25	14.64
5	TASMANIA.A31_TASMANIA.T65	20.03	TASMANIA.T65	23	PIN	344	5.82	TASMANIA.A31	Arc	35.99	55.65
6	TASMANIA.A54_TASMANIA.T65	15.17	TASMANIA.T65	23	PIN	344	4.41	TASMANIA.A54	RelB	82.13	18.47
7	TASMANIA.A72_TASMANIA.T65	8.76	TASMANIA.T65	23	PIN	344	2.55	TASMANIA.A72	Arc	202.63	4.32
8	TASMANIA.A26_TASMANIA.T65	6.67	TASMANIA.T65	23	PIN	344	1.94	TASMANIA.A26	VapB_antitoxin	591.31	1.13
9	TASMANIA.A119_TASMANIA.T65	4.22	TASMANIA.T65	23	PIN	344	1.23	TASMANIA.A119	PhdYeFM_antitox	228.19	1.85
10	TASMANIA.A125_TASMANIA.T65	2.67	TASMANIA.T65	23	PIN	344	0.78	TASMANIA.A125	VapB_antitoxin	284.93	0.94
11	TASMANIA.A100_TASMANIA.T65	2.01	TASMANIA.T65	23	PIN	344	0.58	TASMANIA.A100	PhdYeFM_antitox	1039.08	0.19
12	TASMANIA.A94_TASMANIA.T65	1.77	TASMANIA.T65	23	PIN	344	0.51	TASMANIA.A94	PhdYeFM_antitox	358.27	0.49
13	TASMANIA.A5_TASMANIA.T65	1.29	TASMANIA.T65	23	PIN	344	0.38	TASMANIA.A5	NikR_C	360.48	0.36
14	TASMANIA.A112_TASMANIA.T65	0.57	TASMANIA.T65	23	PIN	344	0.17	TASMANIA.A112	Arc	31.23	1.83
15	TASMANIA.A42_TASMANIA.T65	0.39	TASMANIA.T65	23	PIN	344	0.11	TASMANIA.A42	RHH_1	628.09	0.06
16	TASMANIA.A11_TASMANIA.T65	0.16	TASMANIA.T65	23	PIN	344	0.05	TASMANIA.A11	RelB	200.14	0.08
17	TASMANIA.A117_TASMANIA.T65	0.11	TASMANIA.T65	23	PIN	344	0.03	TASMANIA.A117	MazE_antitoxin	593.51	0.02
18	TASMANIA.A18_TASMANIA.T65	0.08	TASMANIA.T65	23	PIN	344	0.02	TASMANIA.A18	MazE_antitoxin	221.47	0.04
19	TASMANIA.A50_TASMANIA.T65	0.08	TASMANIA.T65	23	PIN	344	0.02	TASMANIA.A50	Arc	1.32	6.06
20	TASMANIA.A13_TASMANIA.T65	0.03	TASMANIA.T65	23	PIN	344	0.01	TASMANIA.A13	HicB	28.28	0.11
21	TASMANIA.A41_TASMANIA.T65	0.05	TASMANIA.T65	23	PIN	344	0.01	TASMANIA.A41	ParD_like	1.46	3.42
22	TASMANIA.A8_TASMANIA.T65	0.03	TASMANIA.T65	23	PIN	344	0.01	TASMANIA.A8	MazE_antitoxin	1514.59	0
23	TASMANIA.A93_TASMANIA.T65	0.03	TASMANIA.T65	23	PIN	344	0.01	TASMANIA.A93	RHH_1	200.28	0.01
1	TASMANIA.A66_TASMANIA.T66	275.87	TASMANIA.T66	24	PIN	805.24	34.26	TASMANIA.A66	PhdYeFM_antitox	553.74	49.82
2	TASMANIA.A94_TASMANIA.T66	143.64	TASMANIA.T66	24	PIN	805.24	17.84	TASMANIA.A94	PhdYeFM_antitox	358.27	40.09
3	TASMANIA.A30_TASMANIA.T66	104.2	TASMANIA.T66	24	PIN	805.24	12.94	TASMANIA.A30	MazE_antitoxin	278.11	37.47
4	TASMANIA.A33_TASMANIA.T66	101.23	TASMANIA.T66	24	PIN	805.24	12.57	TASMANIA.A33	PrlF_antitoxin	489.78	20.67
5	TASMANIA.A100_TASMANIA.T66	62.54	TASMANIA.T66	24	PIN	805.24	7.77	TASMANIA.A100	PhdYeFM_antitox	1039.08	6.02
6	TASMANIA.A5_TASMANIA.T66	33.33	TASMANIA.T66	24	PIN	805.24	4.14	TASMANIA.A5	NikR_C	360.48	9.25
7	TASMANIA.A110_TASMANIA.T66	23.67	TASMANIA.T66	24	PIN	805.24	2.94	TASMANIA.A110	PhdYeFM_antitox	233.25	10.15
8	TASMANIA.A9_TASMANIA.T66	20.03	TASMANIA.T66	24	PIN	805.24	2.49	TASMANIA.A9	PhdYeFM_antitox	689.67	2.9
9	TASMANIA.A8_TASMANIA.T66	8.36	TASMANIA.T66	24	PIN	805.24	1.04	TASMANIA.A8	MazE_antitoxin	1514.59	0.55
10	TASMANIA.A18_TASMANIA.T66	8.33	TASMANIA.T66	24	PIN	805.24	1.03	TASMANIA.A18	MazE_antitoxin	221.47	3.76
11	TASMANIA.A2_TASMANIA.T66	5.16	TASMANIA.T66	24	PIN	805.24	0.64	TASMANIA.A2	MraZ	228.8	2.26
12	TASMANIA.A91_TASMANIA.T66	5.16	TASMANIA.T66	24	PIN	805.24	0.64	TASMANIA.A91	SpoVT_C	360.97	1.43
13	TASMANIA.A117_TASMANIA.T66	4.88	TASMANIA.T66	24	PIN	805.24	0.61	TASMANIA.A117	MazE_antitoxin	593.51	0.82
14	TASMANIA.A11_TASMANIA.T66	1.54	TASMANIA.T66	24	PIN	805.24	0.19	TASMANIA.A11	RelB	200.14	0.77
15	TASMANIA.A119_TASMANIA.T66	1.36	TASMANIA.T66	24	PIN	805.24	0.17	TASMANIA.A119	PhdYeFM_antitox	228.19	0.6
16	TASMANIA.A27_TASMANIA.T66	1.38	TASMANIA.T66	24	PIN	805.24	0.17	TASMANIA.A27	PhdYeFM_antitox	567.58	0.24
17	TASMANIA.A74_TASMANIA.T66	1.33	TASMANIA.T66	24	PIN	805.24	0.17	TASMANIA.A74	PhdYeFM_antitox	161.05	0.83
18	TASMANIA.A56_TASMANIA.T66	1.19	TASMANIA.T66	24	PIN	805.24	0.15	TASMANIA.A56	PhdYeFM_antitox	231.18	0.51
19	TASMANIA.A111_TASMANIA.T66	1.01	TASMANIA.T66	24	PIN	805.24	0.13	TASMANIA.A111	PhdYeFM_antitox	492.22	0.21
20	TASMANIA.A90_TASMANIA.T66	0.85	TASMANIA.T66	24	PIN	805.24	0.11	TASMANIA.A90	PhdYeFM_antitox	194.39	0.44
21	TASMANIA.A120_TASMANIA.T66	0.05	TASMANIA.T66	24	PIN	805.24	0.01	TASMANIA.A120	MazE_antitoxin	477.52	0.01
22	TASMANIA.A98_TASMANIA.T66	0.08	TASMANIA.T66	24	PIN	805.24	0.01	TASMANIA.A98	PhdYeFM_antitox	83.63	0.1
23	TASMANIA.A127_TASMANIA.T66	0.03	TASMANIA.T66	24	PIN	805.24	0	TASMANIA.A127	RelB	185.87	0.02
24	TASMANIA.A81_TASMANIA.T66	0.03	TASMANIA.T66	24	PIN	805.24	0	TASMANIA.A81	PhdYeFM_antitox	535.5	0.01
1	TASMANIA.T67_TASMANIA.A23	460.17	TASMANIA.T67	18	HigB-like_toxin	1264.58	36.39	TASMANIA.A23	HTH_3	1009.64	45.58
2	TASMANIA.T67_TASMANIA.A77	251.5	TASMANIA.T67	18	HigB-like_toxin	1264.58	19.89	TASMANIA.A77	HTH_3	320.33	78.51
3	TASMANIA.A93_TASMANIA.T67	165.22	TASMANIA.T67	18	HigB-like_toxin	1264.58	13.07	TASMANIA.A93	RHH_1	200.28	82.49
4	TASMANIA.T67_TASMANIA.A40	110.02	TASMANIA.T67	18	HigB-like_toxin	1264.58	8.7	TASMANIA.A40	HTH_3	137.62	79.94
5	TASMANIA.A76_TASMANIA.T67	100	TASMANIA.T67	18	HigB-like_toxin	1264.58	7.91	TASMANIA.A76	RHH_1	508.56	19.66
6	TASMANIA.A104_TASMANIA.T67	74.29	TASMANIA.T67	18	HigB-like_toxin	1264.58	5.87	TASMANIA.A104	ParD_antitoxin	621.1	11.96
7	TASMANIA.A105_TASMANIA.T67	66.67	TASMANIA.T67	18	HigB-like_toxin	1264.58	5.27	TASMANIA.A105	ParD_antitoxin	442.83	15.06
8	TASMANIA.A111_TASMANIA.T67	16.73	TASMANIA.T67	18	HigB-like_toxin	1264.58	1.32	TASMANIA.A111	PhdYeFM_antitox	492.22	3.4
9	TASMANIA.A37_TASMANIA.T67	9.26	TASMANIA.T67	18	HigB-like_toxin	1264.58	0.73	TASMANIA.A37	HicB	16.56	55.92
10	TASMANIA.A8_TASMANIA.T67	6.67	TASMANIA.T67	18	HigB-like_toxin	1264.58	0.53	TASMANIA.A8	MazE_antitoxin	1514.59	0.44
11	TASMANIA.A48_TASMANIA.T67	1.85	TASMANIA.T67	18	HigB-like_toxin	1264.58	0.15	TASMANIA.A48	RelB	772.07	0.24
12	TASMANIA.A74_TASMANIA.T67	0.9	TASMANIA.T67	18	HigB-like_toxin	1264.58	0.07	TASMANIA.A74	PhdYeFM_antitox	161.05	0.56
13	TASMANIA.A9_TASMANIA.T67	0.85	TASMANIA.T67	18	HigB-like_toxin	1264.58	0.07	TASMANIA.A9	PhdYeFM_antitox	689.67	0.12
14	TASMANIA.T67_TASMANIA.A78	0.26	TASMANIA.T67	18	HigB-like_toxin	1264.58	0.02	TASMANIA.A78	HTH_3	73.83	0.35
15	TASMANIA.A119_TASMANIA.T67	0.11	TASMANIA.T67	18	HigB-like_toxin	1264.58	0.01	TASMANIA.A119	PhdYeFM_antitox	228.19	0.05
16	TASMANIA.T67_TASMANIA.A32	0.05	TASMANIA.T67	18	HigB-like_toxin	1264.58	0	TASMANIA.A32	HTH_3	1802.43	0
17	TASMANIA.A81_TASMANIA.T67	0.03	TASMANIA.T67	18	HigB-like_toxin	1264.58	0	TASMANIA.A81	PhdYeFM_antitox	535.5	0.01
18	TASMANIA.T67_TASMANIA.A87	0.03	TASMANIA.T67	18	HigB-like_toxin	1264.58	0	TASMANIA.A87	YdaS_antitoxin	115.43	0.03
1	TASMANIA.A105_TASMANIA.T68	117.4	TASMANIA.T68	9	ParE_toxin	227.94	51.5	TASMANIA.A105	ParD_antitoxin	442.83	26.51
2	TASMANIA.A104_TASMANIA.T68	102.23	TASMANIA.T68	9	ParE_toxin	227.94	44.85	TASMANIA.A104	ParD_antitoxin	621.1	16.46
3	TASMANIA.A81_TASMANIA.T68	2.7	TASMANIA.T68	9	ParE_toxin	227.94	1.18	TASMANIA.A81	PhdYeFM_antitox	535.5	0.5
4	TASMANIA.A85_TASMANIA.T68	2.17	TASMANIA.T68	9	ParE_toxin	227.94	0.95	TASMANIA.A85	ParD	71	3.06
5	TASMANIA.A119_TASMANIA.T68	2.04	TASMANIA.T68	9	ParE_toxin	227.94	0.89	TASMANIA.A119	PhdYeFM_antitox	228.19	0.89
6	TASMANIA.A5_TASMANIA.T68	1.19	TASMANIA.T68	9	ParE_toxin	227.94	0.52	TASMANIA.A5	NikR_C	360.48	0.33
7	TASMANIA.A59_TASMANIA.T68	0.13	TASMANIA.T68	9	ParE_toxin	227.94	0.06	TASMANIA.A59	PhdYeFM_antitox	42.81	0.3
8	TASMANIA.A76_TASMANIA.T68	0.05	TASMANIA.T68	9	ParE_toxin	227.94	0.02	TASMANIA.A76	RHH_1	508.56	0.01
9	TASMANIA.A130_TASMANIA.T68	0.03	TASMANIA.T68	9	ParE_toxin	227.94	0.01	TASMANIA.A130	RHH_1	80.22	0.04
1	TASMANIA.A32_TASMANIA.T69	2.84	TASMANIA.T69	2	Couple_hipA	3.59	79.11	TASMANIA.A32	HTH_3	1802.43	0.16
2	TASMANIA.A34_TASMANIA.T69	0.75	TASMANIA.T69	2	Couple_hipA	3.59	20.89	TASMANIA.A34	Rep_trans	85.59	0.88
1	TASMANIA.A49_TASMANIA.T70	45.86	TASMANIA.T70	7	Zeta_toxin	48.49	94.58	TASMANIA.A49	ParD_like	50.85	90.19
2	TASMANIA.A123_TASMANIA.T70	2.42	TASMANIA.T70	7	Zeta_toxin	48.49	4.99	TASMANIA.A123	ParD_like	2.47	97.98
3	TASMANIA.A66_TASMANIA.T70	0.08	TASMANIA.T70	7	Zeta_toxin	48.49	0.16	TASMANIA.A66	PhdYeFM_antitox	553.74	0.01
4	TASMANIA.A41_TASMANIA.T70	0.05	TASMANIA.T70	7	Zeta_toxin	48.49	0.1	TASMANIA.A41	ParD_like	1.46	3.42
5	TASMANIA.A1_TASMANIA.T70	0.03	TASMANIA.T70	7	Zeta_toxin	48.49	0.06	TASMANIA.A1	ParBc	84.78	0.04
6	TASMANIA.A46_TASMANIA.T70	0.03	TASMANIA.T70	7	Zeta_toxin	48.49	0.06	TASMANIA.A46	CcdA	385.4	0.01
7	TASMANIA.A74_TASMANIA.T70	0.03	TASMANIA.T70	7	Zeta_toxin	48.49	0.06	TASMANIA.A74	PhdYeFM_antitox	161.05	0.02
1	TASMANIA.A33_TASMANIA.T71	30.1	TASMANIA.T71	7	PemK_toxin	38.37	78.45	TASMANIA.A33	PrlF_antitoxin	489.78	6.15
2	TASMANIA.A114_TASMANIA.T71	6.73	TASMANIA.T71	7	PemK_toxin	38.37	17.54	TASMANIA.A114	RelB	31.27	21.52
3	TASMANIA.A48_TASMANIA.T71	1.05	TASMANIA.T71	7	PemK_toxin	38.37	2.74	TASMANIA.A48	RelB	772.07	0.14
4	TASMANIA.A116_TASMANIA.T71	0.41	TASMANIA.T71	7	PemK_toxin	38.37	1.07	TASMANIA.A116	RelB	399.98	0.1
5	TASMANIA.A121_TASMANIA.T71	0.03	TASMANIA.T71	7	PemK_toxin	38.37	0.08	TASMANIA.A121	RHH_1	307.44	0.01
6	TASMANIA.A42_TASMANIA.T71	0.03	TASMANIA.T71	7	PemK_toxin	38.37	0.08	TASMANIA.A42	RHH_1	628.09	0
7	TASMANIA.A91_TASMANIA.T71	0.03	TASMANIA.T71	7	PemK_toxin	38.37	0.08	TASMANIA.A91	SpoVT_C	360.97	0.01
1	TASMANIA.A10_TASMANIA.T72	3.09	TASMANIA.T72	4	AbiEii	4.15	74.46	TASMANIA.A10	AbiEi_4	688.61	0.45
2	TASMANIA.A16_TASMANIA.T72	0.96	TASMANIA.T72	4	AbiEii	4.15	23.13	TASMANIA.A16	DUF4375	10.78	8.91
3	TASMANIA.A60_TASMANIA.T72	0.08	TASMANIA.T72	4	AbiEii	4.15	1.93	TASMANIA.A60	AbiEi_4	365.05	0.02
4	TASMANIA.A18_TASMANIA.T72	0.03	TASMANIA.T72	4	AbiEii	4.15	0.72	TASMANIA.A18	MazE_antitoxin	221.47	0.01
1	TASMANIA.A46_TASMANIA.T73	1.61	TASMANIA.T73	1	CcdB	1.61	100	TASMANIA.A46	CcdA	385.4	0.42
1	TASMANIA.A128_TASMANIA.T74	193.11	TASMANIA.T74	7	PIN	350.91	55.03	TASMANIA.A128	RHH_1	1139.65	16.94
2	TASMANIA.A8_TASMANIA.T74	100	TASMANIA.T74	7	PIN	350.91	28.5	TASMANIA.A8	MazE_antitoxin	1514.59	6.6
3	TASMANIA.A26_TASMANIA.T74	25	TASMANIA.T74	7	PIN	350.91	7.12	TASMANIA.A26	VapB_antitoxin	591.31	4.23
4	TASMANIA.A85_TASMANIA.T74	25	TASMANIA.T74	7	PIN	350.91	7.12	TASMANIA.A85	ParD	71	35.21
5	TASMANIA.A13_TASMANIA.T74	7.69	TASMANIA.T74	7	PIN	350.91	2.19	TASMANIA.A13	HicB	28.28	27.19
6	TASMANIA.A116_TASMANIA.T74	0.08	TASMANIA.T74	7	PIN	350.91	0.02	TASMANIA.A116	RelB	399.98	0.02
7	TASMANIA.A80_TASMANIA.T74	0.03	TASMANIA.T74	7	PIN	350.91	0.01	TASMANIA.A80	RHH_1	269.54	0.01
1	TASMANIA.A80_TASMANIA.T75	190.43	TASMANIA.T75	6	PIN	213.19	89.32	TASMANIA.A80	RHH_1	269.54	70.65
2	TASMANIA.A8_TASMANIA.T75	19.64	TASMANIA.T75	6	PIN	213.19	9.21	TASMANIA.A8	MazE_antitoxin	1514.59	1.3
3	TASMANIA.A91_TASMANIA.T75	1.98	TASMANIA.T75	6	PIN	213.19	0.93	TASMANIA.A91	SpoVT_C	360.97	0.55
4	TASMANIA.A128_TASMANIA.T75	0.97	TASMANIA.T75	6	PIN	213.19	0.45	TASMANIA.A128	RHH_1	1139.65	0.09
5	TASMANIA.A37_TASMANIA.T75	0.08	TASMANIA.T75	6	PIN	213.19	0.04	TASMANIA.A37	HicB	16.56	0.48
6	TASMANIA.A42_TASMANIA.T75	0.08	TASMANIA.T75	6	PIN	213.19	0.04	TASMANIA.A42	RHH_1	628.09	0.01
1	TASMANIA.A105_TASMANIA.T76	1.33	TASMANIA.T76	6	ParE_toxin	2.52	52.78	TASMANIA.A105	ParD_antitoxin	442.83	0.3
2	TASMANIA.T76_TASMANIA.A43	0.93	TASMANIA.T76	6	ParE_toxin	2.52	36.9	TASMANIA.A43	Arc	127.58	0.73
3	TASMANIA.A42_TASMANIA.T76	0.13	TASMANIA.T76	6	ParE_toxin	2.52	5.16	TASMANIA.A42	RHH_1	628.09	0.02
4	TASMANIA.A36_TASMANIA.T76	0.08	TASMANIA.T76	6	ParE_toxin	2.52	3.17	TASMANIA.A36	RHH_1	135.08	0.06
5	TASMANIA.A121_TASMANIA.T76	0.03	TASMANIA.T76	6	ParE_toxin	2.52	1.19	TASMANIA.A121	RHH_1	307.44	0.01
6	TASMANIA.A30_TASMANIA.T76	0.03	TASMANIA.T76	6	ParE_toxin	2.52	1.19	TASMANIA.A30	MazE_antitoxin	278.11	0.01
1	TASMANIA.A32_TASMANIA.T77	11.88	TASMANIA.T77	2	PemK_toxin	11.91	99.75	TASMANIA.A32	HTH_3	1802.43	0.66
2	TASMANIA.T77_TASMANIA.A9	0.03	TASMANIA.T77	2	PemK_toxin	11.91	0.25	TASMANIA.A9	PhdYeFM_antitox	689.67	0
1	TASMANIA.A27_TASMANIA.T78	110.18	TASMANIA.T78	41	ParE_toxin	617.66	17.84	TASMANIA.A27	PhdYeFM_antitox	567.58	19.41
2	TASMANIA.A76_TASMANIA.T78	104.95	TASMANIA.T78	41	ParE_toxin	617.66	16.99	TASMANIA.A76	RHH_1	508.56	20.64
3	TASMANIA.A119_TASMANIA.T78	89.29	TASMANIA.T78	41	ParE_toxin	617.66	14.46	TASMANIA.A119	PhdYeFM_antitox	228.19	39.13
4	TASMANIA.A9_TASMANIA.T78	51.38	TASMANIA.T78	41	ParE_toxin	617.66	8.32	TASMANIA.A9	PhdYeFM_antitox	689.67	7.45
5	TASMANIA.A81_TASMANIA.T78	43.07	TASMANIA.T78	41	ParE_toxin	617.66	6.97	TASMANIA.A81	PhdYeFM_antitox	535.5	8.04
6	TASMANIA.A98_TASMANIA.T78	39.07	TASMANIA.T78	41	ParE_toxin	617.66	6.33	TASMANIA.A98	PhdYeFM_antitox	83.63	46.72
7	TASMANIA.A90_TASMANIA.T78	34.26	TASMANIA.T78	41	ParE_toxin	617.66	5.55	TASMANIA.A90	PhdYeFM_antitox	194.39	17.62
8	TASMANIA.A24_TASMANIA.T78	32.34	TASMANIA.T78	41	ParE_toxin	617.66	5.24	TASMANIA.A24	PhdYeFM_antitox	212.15	15.24
9	TASMANIA.A74_TASMANIA.T78	21.89	TASMANIA.T78	41	ParE_toxin	617.66	3.54	TASMANIA.A74	PhdYeFM_antitox	161.05	13.59
10	TASMANIA.A5_TASMANIA.T78	21.78	TASMANIA.T78	41	ParE_toxin	617.66	3.53	TASMANIA.A5	NikR_C	360.48	6.04
11	TASMANIA.A52_TASMANIA.T78	20	TASMANIA.T78	41	ParE_toxin	617.66	3.24	TASMANIA.A52	RelB	283.7	7.05
12	TASMANIA.A29_TASMANIA.T78	10.47	TASMANIA.T78	41	ParE_toxin	617.66	1.7	TASMANIA.A29	RHH_1	81.73	12.81
13	TASMANIA.A80_TASMANIA.T78	7.92	TASMANIA.T78	41	ParE_toxin	617.66	1.28	TASMANIA.A80	RHH_1	269.54	2.94
14	TASMANIA.A66_TASMANIA.T78	4.49	TASMANIA.T78	41	ParE_toxin	617.66	0.73	TASMANIA.A66	PhdYeFM_antitox	553.74	0.81
15	TASMANIA.A11_TASMANIA.T78	3.85	TASMANIA.T78	41	ParE_toxin	617.66	0.62	TASMANIA.A11	RelB	200.14	1.92
16	TASMANIA.A46_TASMANIA.T78	3.85	TASMANIA.T78	41	ParE_toxin	617.66	0.62	TASMANIA.A46	CcdA	385.4	1
17	TASMANIA.A111_TASMANIA.T78	3.15	TASMANIA.T78	41	ParE_toxin	617.66	0.51	TASMANIA.A111	PhdYeFM_antitox	492.22	0.64
18	TASMANIA.A85_TASMANIA.T78	3.17	TASMANIA.T78	41	ParE_toxin	617.66	0.51	TASMANIA.A85	ParD	71	4.46
19	TASMANIA.A130_TASMANIA.T78	2.97	TASMANIA.T78	41	ParE_toxin	617.66	0.48	TASMANIA.A130	RHH_1	80.22	3.7
20	TASMANIA.T78_TASMANIA.A24	1.7	TASMANIA.T78	41	ParE_toxin	617.66	0.28	TASMANIA.A24	PhdYeFM_antitox	212.15	0.8
21	TASMANIA.A94_TASMANIA.T78	1.46	TASMANIA.T78	41	ParE_toxin	617.66	0.24	TASMANIA.A94	PhdYeFM_antitox	358.27	0.41
22	TASMANIA.A42_TASMANIA.T78	1.04	TASMANIA.T78	41	ParE_toxin	617.66	0.17	TASMANIA.A42	RHH_1	628.09	0.17
23	TASMANIA.A14_TASMANIA.T78	0.99	TASMANIA.T78	41	ParE_toxin	617.66	0.16	TASMANIA.A14	SeqA	11.93	8.3
24	TASMANIA.A31_TASMANIA.T78	0.99	TASMANIA.T78	41	ParE_toxin	617.66	0.16	TASMANIA.A31	Arc	35.99	2.75
25	TASMANIA.A72_TASMANIA.T78	1.01	TASMANIA.T78	41	ParE_toxin	617.66	0.16	TASMANIA.A72	Arc	202.63	0.5
26	TASMANIA.T78_TASMANIA.A32	0.73	TASMANIA.T78	41	ParE_toxin	617.66	0.12	TASMANIA.A32	HTH_3	1802.43	0.04
27	TASMANIA.T78_TASMANIA.A23	0.45	TASMANIA.T78	41	ParE_toxin	617.66	0.07	TASMANIA.A23	HTH_3	1009.64	0.04
28	TASMANIA.T78_TASMANIA.A34	0.4	TASMANIA.T78	41	ParE_toxin	617.66	0.06	TASMANIA.A34	Rep_trans	85.59	0.47
29	TASMANIA.T78_TASMANIA.A1	0.33	TASMANIA.T78	41	ParE_toxin	617.66	0.05	TASMANIA.A1	ParBc	84.78	0.39
30	TASMANIA.T78_TASMANIA.A66	0.11	TASMANIA.T78	41	ParE_toxin	617.66	0.02	TASMANIA.A66	PhdYeFM_antitox	553.74	0.02
31	TASMANIA.A100_TASMANIA.T78	0.08	TASMANIA.T78	41	ParE_toxin	617.66	0.01	TASMANIA.A100	PhdYeFM_antitox	1039.08	0.01
32	TASMANIA.A126_TASMANIA.T78	0.05	TASMANIA.T78	41	ParE_toxin	617.66	0.01	TASMANIA.A126	RHH_1	35.39	0.14
33	TASMANIA.T78_TASMANIA.A2	0.05	TASMANIA.T78	41	ParE_toxin	617.66	0.01	TASMANIA.A2	MraZ	228.8	0.02
34	TASMANIA.A36_TASMANIA.T78	0.05	TASMANIA.T78	41	ParE_toxin	617.66	0.01	TASMANIA.A36	RHH_1	135.08	0.04
35	TASMANIA.T78_TASMANIA.A74	0.05	TASMANIA.T78	41	ParE_toxin	617.66	0.01	TASMANIA.A74	PhdYeFM_antitox	161.05	0.03
36	TASMANIA.A128_TASMANIA.T78	0.03	TASMANIA.T78	41	ParE_toxin	617.66	0	TASMANIA.A128	RHH_1	1139.65	0
37	TASMANIA.A33_TASMANIA.T78	0.03	TASMANIA.T78	41	ParE_toxin	617.66	0	TASMANIA.A33	PrlF_antitoxin	489.78	0.01
38	TASMANIA.A35_TASMANIA.T78	0.03	TASMANIA.T78	41	ParE_toxin	617.66	0	TASMANIA.A35	CcdA	12.54	0.24
39	TASMANIA.A53_TASMANIA.T78	0.03	TASMANIA.T78	41	ParE_toxin	617.66	0	TASMANIA.A53	RHH_3	279.46	0.01
40	TASMANIA.T78_TASMANIA.A81	0.03	TASMANIA.T78	41	ParE_toxin	617.66	0	TASMANIA.A81	PhdYeFM_antitox	535.5	0.01
41	TASMANIA.T78_TASMANIA.A92	0.03	TASMANIA.T78	41	ParE_toxin	617.66	0	TASMANIA.A92	YdaS_antitoxin	0.03	100
1	TASMANIA.T80_TASMANIA.A101	104.88	TASMANIA.T80	31	PIN_3	346.64	30.26	TASMANIA.A101	Repressor_Mnt	217.25	48.28
2	TASMANIA.A56_TASMANIA.T80	60	TASMANIA.T80	31	PIN_3	346.64	17.31	TASMANIA.A56	PhdYeFM_antitox	231.18	25.95
3	TASMANIA.A8_TASMANIA.T80	29.91	TASMANIA.T80	31	PIN_3	346.64	8.63	TASMANIA.A8	MazE_antitoxin	1514.59	1.97
4	TASMANIA.T80_TASMANIA.A42	29	TASMANIA.T80	31	PIN_3	346.64	8.37	TASMANIA.A42	RHH_1	628.09	4.62
5	TASMANIA.T80_TASMANIA.A43	28.6	TASMANIA.T80	31	PIN_3	346.64	8.25	TASMANIA.A43	Arc	127.58	22.42
6	TASMANIA.T80_TASMANIA.A84	25	TASMANIA.T80	31	PIN_3	346.64	7.21	TASMANIA.A84	RHH_1	30.19	82.81
7	TASMANIA.A128_TASMANIA.T80	20.55	TASMANIA.T80	31	PIN_3	346.64	5.93	TASMANIA.A128	RHH_1	1139.65	1.8
8	TASMANIA.A117_TASMANIA.T80	15.38	TASMANIA.T80	31	PIN_3	346.64	4.44	TASMANIA.A117	MazE_antitoxin	593.51	2.59
9	TASMANIA.A2_TASMANIA.T80	7.69	TASMANIA.T80	31	PIN_3	346.64	2.22	TASMANIA.A2	MraZ	228.8	3.36
10	TASMANIA.T80_TASMANIA.A29	5.33	TASMANIA.T80	31	PIN_3	346.64	1.54	TASMANIA.A29	RHH_1	81.73	6.52
11	TASMANIA.T80_TASMANIA.A31	4.27	TASMANIA.T80	31	PIN_3	346.64	1.23	TASMANIA.A31	Arc	35.99	11.86
12	TASMANIA.T80_TASMANIA.A69	4.05	TASMANIA.T80	31	PIN_3	346.64	1.17	TASMANIA.A69	HicB	81.82	4.95
13	TASMANIA.A30_TASMANIA.T80	3.85	TASMANIA.T80	31	PIN_3	346.64	1.11	TASMANIA.A30	MazE_antitoxin	278.11	1.38
14	TASMANIA.T80_TASMANIA.A85	2.72	TASMANIA.T80	31	PIN_3	346.64	0.78	TASMANIA.A85	ParD	71	3.83
15	TASMANIA.A36_TASMANIA.T80	1.33	TASMANIA.T80	31	PIN_3	346.64	0.38	TASMANIA.A36	RHH_1	135.08	0.98
16	TASMANIA.A47_TASMANIA.T80	1.33	TASMANIA.T80	31	PIN_3	346.64	0.38	TASMANIA.A47	MazE_antitoxin	236.5	0.56
17	TASMANIA.A130_TASMANIA.T80	0.99	TASMANIA.T80	31	PIN_3	346.64	0.29	TASMANIA.A130	RHH_1	80.22	1.23
18	TASMANIA.A100_TASMANIA.T80	0.96	TASMANIA.T80	31	PIN_3	346.64	0.28	TASMANIA.A100	PhdYeFM_antitox	1039.08	0.09
19	TASMANIA.A87_TASMANIA.T80	0.24	TASMANIA.T80	31	PIN_3	346.64	0.07	TASMANIA.A87	YdaS_antitoxin	115.43	0.21
20	TASMANIA.A1_TASMANIA.T80	0.11	TASMANIA.T80	31	PIN_3	346.64	0.03	TASMANIA.A1	ParBc	84.78	0.13
21	TASMANIA.T80_TASMANIA.A37	0.1	TASMANIA.T80	31	PIN_3	346.64	0.03	TASMANIA.A37	HicB	16.56	0.6
22	TASMANIA.T80_TASMANIA.A32	0.06	TASMANIA.T80	31	PIN_3	346.64	0.02	TASMANIA.A32	HTH_3	1802.43	0
23	TASMANIA.A116_TASMANIA.T80	0.03	TASMANIA.T80	31	PIN_3	346.64	0.01	TASMANIA.A116	RelB	399.98	0.01
24	TASMANIA.A20_TASMANIA.T80	0.03	TASMANIA.T80	31	PIN_3	346.64	0.01	TASMANIA.A20	MazE_antitoxin	165.87	0.02
25	TASMANIA.A3_TASMANIA.T80	0.03	TASMANIA.T80	31	PIN_3	346.64	0.01	TASMANIA.A3	ParBc	0.39	7.69
26	TASMANIA.A48_TASMANIA.T80	0.03	TASMANIA.T80	31	PIN_3	346.64	0.01	TASMANIA.A48	RelB	772.07	0
27	TASMANIA.T80_TASMANIA.A50	0.05	TASMANIA.T80	31	PIN_3	346.64	0.01	TASMANIA.A50	Arc	1.32	3.79
28	TASMANIA.T80_TASMANIA.A62	0.03	TASMANIA.T80	31	PIN_3	346.64	0.01	TASMANIA.A62	RHH_1	196.27	0.02
29	TASMANIA.T80_TASMANIA.A88	0.03	TASMANIA.T80	31	PIN_3	346.64	0.01	TASMANIA.A88	HTH_3	564.78	0.01
30	TASMANIA.A9_TASMANIA.T80	0.03	TASMANIA.T80	31	PIN_3	346.64	0.01	TASMANIA.A9	PhdYeFM_antitox	689.67	0
31	TASMANIA.A94_TASMANIA.T80	0.03	TASMANIA.T80	31	PIN_3	346.64	0.01	TASMANIA.A94	PhdYeFM_antitox	358.27	0.01
1	TASMANIA.A117_TASMANIA.T81	107.69	TASMANIA.T81	9	PIN	218.28	49.34	TASMANIA.A117	MazE_antitoxin	593.51	18.14
2	TASMANIA.A33_TASMANIA.T81	101.33	TASMANIA.T81	9	PIN	218.28	46.42	TASMANIA.A33	PrlF_antitoxin	489.78	20.69
3	TASMANIA.A2_TASMANIA.T81	6.93	TASMANIA.T81	9	PIN	218.28	3.17	TASMANIA.A2	MraZ	228.8	3.03
4	TASMANIA.A125_TASMANIA.T81	1.87	TASMANIA.T81	9	PIN	218.28	0.86	TASMANIA.A125	VapB_antitoxin	284.93	0.66
5	TASMANIA.A13_TASMANIA.T81	0.24	TASMANIA.T81	9	PIN	218.28	0.11	TASMANIA.A13	HicB	28.28	0.85
6	TASMANIA.A26_TASMANIA.T81	0.08	TASMANIA.T81	9	PIN	218.28	0.04	TASMANIA.A26	VapB_antitoxin	591.31	0.01
7	TASMANIA.A37_TASMANIA.T81	0.08	TASMANIA.T81	9	PIN	218.28	0.04	TASMANIA.A37	HicB	16.56	0.48
8	TASMANIA.A18_TASMANIA.T81	0.03	TASMANIA.T81	9	PIN	218.28	0.01	TASMANIA.A18	MazE_antitoxin	221.47	0.01
9	TASMANIA.A23_TASMANIA.T81	0.03	TASMANIA.T81	9	PIN	218.28	0.01	TASMANIA.A23	HTH_3	1009.64	0
1	TASMANIA.A113_TASMANIA.T82	131.1	TASMANIA.T82	9	HicA_toxin	296.34	44.24	TASMANIA.A113	HicB_lk_antitox	2348.02	5.58
2	TASMANIA.T82_TASMANIA.A95	122.48	TASMANIA.T82	9	HicA_toxin	296.34	41.33	TASMANIA.A95	HicB_lk_antitox	742.51	16.5
3	TASMANIA.T82_TASMANIA.A12	37.7	TASMANIA.T82	9	HicA_toxin	296.34	12.72	TASMANIA.A12	HicB_lk_antitox	376.97	10
4	TASMANIA.A12_TASMANIA.T82	2.67	TASMANIA.T82	9	HicA_toxin	296.34	0.9	TASMANIA.A12	HicB_lk_antitox	376.97	0.71
5	TASMANIA.T82_TASMANIA.A113	1.3	TASMANIA.T82	9	HicA_toxin	296.34	0.44	TASMANIA.A113	HicB_lk_antitox	2348.02	0.06
6	TASMANIA.A95_TASMANIA.T82	0.99	TASMANIA.T82	9	HicA_toxin	296.34	0.33	TASMANIA.A95	HicB_lk_antitox	742.51	0.13
7	TASMANIA.T82_TASMANIA.A107	0.05	TASMANIA.T82	9	HicA_toxin	296.34	0.02	TASMANIA.A107	HicB	38.77	0.13
8	TASMANIA.T82_TASMANIA.A23	0.03	TASMANIA.T82	9	HicA_toxin	296.34	0.01	TASMANIA.A23	HTH_3	1009.64	0
9	TASMANIA.T82_TASMANIA.A99	0.03	TASMANIA.T82	9	HicA_toxin	296.34	0.01	TASMANIA.A99	HicB	79.7	0.04
1	TASMANIA.A26_TASMANIA.T83	116.22	TASMANIA.T83	3	PIN	131.22	88.57	TASMANIA.A26	VapB_antitoxin	591.31	19.65
2	TASMANIA.A91_TASMANIA.T83	8.33	TASMANIA.T83	3	PIN	131.22	6.35	TASMANIA.A91	SpoVT_C	360.97	2.31
3	TASMANIA.T83_TASMANIA.A100	6.67	TASMANIA.T83	3	PIN	131.22	5.08	TASMANIA.A100	PhdYeFM_antitox	1039.08	0.64
1	TASMANIA.A81_TASMANIA.T84	100.06	TASMANIA.T84	8	ParE_toxin	109.63	91.27	TASMANIA.A81	PhdYeFM_antitox	535.5	18.69
2	TASMANIA.A104_TASMANIA.T84	6.81	TASMANIA.T84	8	ParE_toxin	109.63	6.21	TASMANIA.A104	ParD_antitoxin	621.1	1.1
3	TASMANIA.A105_TASMANIA.T84	2.06	TASMANIA.T84	8	ParE_toxin	109.63	1.88	TASMANIA.A105	ParD_antitoxin	442.83	0.47
4	TASMANIA.A76_TASMANIA.T84	0.31	TASMANIA.T84	8	ParE_toxin	109.63	0.28	TASMANIA.A76	RHH_1	508.56	0.06
5	TASMANIA.A116_TASMANIA.T84	0.24	TASMANIA.T84	8	ParE_toxin	109.63	0.22	TASMANIA.A116	RelB	399.98	0.06
6	TASMANIA.A119_TASMANIA.T84	0.08	TASMANIA.T84	8	ParE_toxin	109.63	0.07	TASMANIA.A119	PhdYeFM_antitox	228.19	0.04
7	TASMANIA.A121_TASMANIA.T84	0.03	TASMANIA.T84	8	ParE_toxin	109.63	0.03	TASMANIA.A121	RHH_1	307.44	0.01
8	TASMANIA.A52_TASMANIA.T84	0.03	TASMANIA.T84	8	ParE_toxin	109.63	0.03	TASMANIA.A52	RelB	283.7	0.01
1	TASMANIA.T85_TASMANIA.A32	198.11	TASMANIA.T85	13	Gp49	365.2	54.25	TASMANIA.A32	HTH_3	1802.43	10.99
2	TASMANIA.T85_TASMANIA.A95	121.46	TASMANIA.T85	13	Gp49	365.2	33.26	TASMANIA.A95	HicB_lk_antitox	742.51	16.36
3	TASMANIA.T85_TASMANIA.A21	16.73	TASMANIA.T85	13	Gp49	365.2	4.58	TASMANIA.A21	ParB	44.58	37.53
4	TASMANIA.T85_TASMANIA.A34	13.53	TASMANIA.T85	13	Gp49	365.2	3.7	TASMANIA.A34	Rep_trans	85.59	15.81
5	TASMANIA.T85_TASMANIA.A87	4.82	TASMANIA.T85	13	Gp49	365.2	1.32	TASMANIA.A87	YdaS_antitoxin	115.43	4.18
6	TASMANIA.T85_TASMANIA.A23	4.49	TASMANIA.T85	13	Gp49	365.2	1.23	TASMANIA.A23	HTH_3	1009.64	0.44
7	TASMANIA.T85_TASMANIA.A1	3.53	TASMANIA.T85	13	Gp49	365.2	0.97	TASMANIA.A1	ParBc	84.78	4.16
8	TASMANIA.T85_TASMANIA.A77	0.88	TASMANIA.T85	13	Gp49	365.2	0.24	TASMANIA.A77	HTH_3	320.33	0.27
9	TASMANIA.A87_TASMANIA.T85	0.78	TASMANIA.T85	13	Gp49	365.2	0.21	TASMANIA.A87	YdaS_antitoxin	115.43	0.68
10	TASMANIA.T85_TASMANIA.A40	0.49	TASMANIA.T85	13	Gp49	365.2	0.13	TASMANIA.A40	HTH_3	137.62	0.36
11	TASMANIA.T85_TASMANIA.A88	0.3	TASMANIA.T85	13	Gp49	365.2	0.08	TASMANIA.A88	HTH_3	564.78	0.05
12	TASMANIA.T85_TASMANIA.A3	0.09	TASMANIA.T85	13	Gp49	365.2	0.02	TASMANIA.A3	ParBc	0.39	23.08
13	TASMANIA.T85_TASMANIA.A26	0.03	TASMANIA.T85	13	Gp49	365.2	0.01	TASMANIA.A26	VapB_antitoxin	591.31	0.01
1	TASMANIA.A32_TASMANIA.T86	50	TASMANIA.T86	8	ParE_toxin	55	90.91	TASMANIA.A32	HTH_3	1802.43	2.77
2	TASMANIA.A47_TASMANIA.T86	3.65	TASMANIA.T86	8	ParE_toxin	55	6.64	TASMANIA.A47	MazE_antitoxin	236.5	1.54
3	TASMANIA.A9_TASMANIA.T86	0.85	TASMANIA.T86	8	ParE_toxin	55	1.55	TASMANIA.A9	PhdYeFM_antitox	689.67	0.12
4	TASMANIA.A30_TASMANIA.T86	0.18	TASMANIA.T86	8	ParE_toxin	55	0.33	TASMANIA.A30	MazE_antitoxin	278.11	0.06
5	TASMANIA.A111_TASMANIA.T86	0.14	TASMANIA.T86	8	ParE_toxin	55	0.25	TASMANIA.A111	PhdYeFM_antitox	492.22	0.03
6	TASMANIA.A81_TASMANIA.T86	0.12	TASMANIA.T86	8	ParE_toxin	55	0.22	TASMANIA.A81	PhdYeFM_antitox	535.5	0.02
7	TASMANIA.A74_TASMANIA.T86	0.03	TASMANIA.T86	8	ParE_toxin	55	0.05	TASMANIA.A74	PhdYeFM_antitox	161.05	0.02
8	TASMANIA.A87_TASMANIA.T86	0.03	TASMANIA.T86	8	ParE_toxin	55	0.05	TASMANIA.A87	YdaS_antitoxin	115.43	0.03
1	TASMANIA.A23_TASMANIA.T87	2.71	TASMANIA.T87	3	AbiEii	3.01	90.03	TASMANIA.A23	HTH_3	1009.64	0.27
2	TASMANIA.A32_TASMANIA.T87	0.23	TASMANIA.T87	3	AbiEii	3.01	7.64	TASMANIA.A32	HTH_3	1802.43	0.01
3	TASMANIA.A34_TASMANIA.T87	0.08	TASMANIA.T87	3	AbiEii	3.01	2.66	TASMANIA.A34	Rep_trans	85.59	0.09
1	TASMANIA.A91_TASMANIA.T88	52.96	TASMANIA.T88	4	PIN	84.61	62.59	TASMANIA.A91	SpoVT_C	360.97	14.67
2	TASMANIA.A8_TASMANIA.T88	27.65	TASMANIA.T88	4	PIN	84.61	32.68	TASMANIA.A8	MazE_antitoxin	1514.59	1.83
3	TASMANIA.A120_TASMANIA.T88	2.67	TASMANIA.T88	4	PIN	84.61	3.16	TASMANIA.A120	MazE_antitoxin	477.52	0.56
4	TASMANIA.A13_TASMANIA.T88	1.33	TASMANIA.T88	4	PIN	84.61	1.57	TASMANIA.A13	HicB	28.28	4.7
1	TASMANIA.A117_TASMANIA.T89	127.02	TASMANIA.T89	26	PIN	378.58	33.55	TASMANIA.A117	MazE_antitoxin	593.51	21.4
2	TASMANIA.A8_TASMANIA.T89	105.37	TASMANIA.T89	26	PIN	378.58	27.83	TASMANIA.A8	MazE_antitoxin	1514.59	6.96
3	TASMANIA.A2_TASMANIA.T89	100	TASMANIA.T89	26	PIN	378.58	26.41	TASMANIA.A2	MraZ	228.8	43.71
4	TASMANIA.A30_TASMANIA.T89	14.32	TASMANIA.T89	26	PIN	378.58	3.78	TASMANIA.A30	MazE_antitoxin	278.11	5.15
5	TASMANIA.A128_TASMANIA.T89	12.58	TASMANIA.T89	26	PIN	378.58	3.32	TASMANIA.A128	RHH_1	1139.65	1.1
6	TASMANIA.A33_TASMANIA.T89	4.9	TASMANIA.T89	26	PIN	378.58	1.29	TASMANIA.A33	PrlF_antitoxin	489.78	1
7	TASMANIA.A91_TASMANIA.T89	4.06	TASMANIA.T89	26	PIN	378.58	1.07	TASMANIA.A91	SpoVT_C	360.97	1.12
8	TASMANIA.A11_TASMANIA.T89	2.46	TASMANIA.T89	26	PIN	378.58	0.65	TASMANIA.A11	RelB	200.14	1.23
9	TASMANIA.A26_TASMANIA.T89	1.55	TASMANIA.T89	26	PIN	378.58	0.41	TASMANIA.A26	VapB_antitoxin	591.31	0.26
10	TASMANIA.A47_TASMANIA.T89	1.33	TASMANIA.T89	26	PIN	378.58	0.35	TASMANIA.A47	MazE_antitoxin	236.5	0.56
11	TASMANIA.A76_TASMANIA.T89	0.99	TASMANIA.T89	26	PIN	378.58	0.26	TASMANIA.A76	RHH_1	508.56	0.19
12	TASMANIA.A29_TASMANIA.T89	0.78	TASMANIA.T89	26	PIN	378.58	0.21	TASMANIA.A29	RHH_1	81.73	0.95
13	TASMANIA.A110_TASMANIA.T89	0.45	TASMANIA.T89	26	PIN	378.58	0.12	TASMANIA.A110	PhdYeFM_antitox	233.25	0.19
14	TASMANIA.A49_TASMANIA.T89	0.42	TASMANIA.T89	26	PIN	378.58	0.11	TASMANIA.A49	ParD_like	50.85	0.83
15	TASMANIA.A100_TASMANIA.T89	0.39	TASMANIA.T89	26	PIN	378.58	0.1	TASMANIA.A100	PhdYeFM_antitox	1039.08	0.04
16	TASMANIA.A54_TASMANIA.T89	0.39	TASMANIA.T89	26	PIN	378.58	0.1	TASMANIA.A54	RelB	82.13	0.47
17	TASMANIA.A58_TASMANIA.T89	0.39	TASMANIA.T89	26	PIN	378.58	0.1	TASMANIA.A58	RelB	40.89	0.95
18	TASMANIA.A80_TASMANIA.T89	0.39	TASMANIA.T89	26	PIN	378.58	0.1	TASMANIA.A80	RHH_1	269.54	0.14
19	TASMANIA.A84_TASMANIA.T89	0.39	TASMANIA.T89	26	PIN	378.58	0.1	TASMANIA.A84	RHH_1	30.19	1.29
20	TASMANIA.A108_TASMANIA.T89	0.14	TASMANIA.T89	26	PIN	378.58	0.04	TASMANIA.A108	MazE_antitoxin	257.98	0.05
21	TASMANIA.A114_TASMANIA.T89	0.06	TASMANIA.T89	26	PIN	378.58	0.02	TASMANIA.A114	RelB	31.27	0.19
22	TASMANIA.A48_TASMANIA.T89	0.08	TASMANIA.T89	26	PIN	378.58	0.02	TASMANIA.A48	RelB	772.07	0.01
23	TASMANIA.A111_TASMANIA.T89	0.05	TASMANIA.T89	26	PIN	378.58	0.01	TASMANIA.A111	PhdYeFM_antitox	492.22	0.01
24	TASMANIA.A126_TASMANIA.T89	0.03	TASMANIA.T89	26	PIN	378.58	0.01	TASMANIA.A126	RHH_1	35.39	0.08
25	TASMANIA.A37_TASMANIA.T89	0.03	TASMANIA.T89	26	PIN	378.58	0.01	TASMANIA.A37	HicB	16.56	0.18
26	TASMANIA.A42_TASMANIA.T89	0.03	TASMANIA.T89	26	PIN	378.58	0.01	TASMANIA.A42	RHH_1	628.09	0
1	TASMANIA.A66_TASMANIA.T90	5.14	TASMANIA.T90	8	Zeta_toxin	9.13	56.3	TASMANIA.A66	PhdYeFM_antitox	553.74	0.93
2	TASMANIA.A111_TASMANIA.T90	1.72	TASMANIA.T90	8	Zeta_toxin	9.13	18.84	TASMANIA.A111	PhdYeFM_antitox	492.22	0.35
3	TASMANIA.A32_TASMANIA.T90	0.85	TASMANIA.T90	8	Zeta_toxin	9.13	9.31	TASMANIA.A32	HTH_3	1802.43	0.05
4	TASMANIA.A9_TASMANIA.T90	0.78	TASMANIA.T90	8	Zeta_toxin	9.13	8.54	TASMANIA.A9	PhdYeFM_antitox	689.67	0.11
5	TASMANIA.A11_TASMANIA.T90	0.39	TASMANIA.T90	8	Zeta_toxin	9.13	4.27	TASMANIA.A11	RelB	200.14	0.19
6	TASMANIA.A74_TASMANIA.T90	0.18	TASMANIA.T90	8	Zeta_toxin	9.13	1.97	TASMANIA.A74	PhdYeFM_antitox	161.05	0.11
7	TASMANIA.A119_TASMANIA.T90	0.05	TASMANIA.T90	8	Zeta_toxin	9.13	0.55	TASMANIA.A119	PhdYeFM_antitox	228.19	0.02
8	TASMANIA.A91_TASMANIA.T90	0.03	TASMANIA.T90	8	Zeta_toxin	9.13	0.33	TASMANIA.A91	SpoVT_C	360.97	0.01
1	TASMANIA.A42_TASMANIA.T91	1.65	TASMANIA.T91	6	ParE_toxin	2.15	76.74	TASMANIA.A42	RHH_1	628.09	0.26
2	TASMANIA.A50_TASMANIA.T91	0.32	TASMANIA.T91	6	ParE_toxin	2.15	14.88	TASMANIA.A50	Arc	1.32	24.24
3	TASMANIA.A105_TASMANIA.T91	0.08	TASMANIA.T91	6	ParE_toxin	2.15	3.72	TASMANIA.A105	ParD_antitoxin	442.83	0.02
4	TASMANIA.A37_TASMANIA.T91	0.05	TASMANIA.T91	6	ParE_toxin	2.15	2.33	TASMANIA.A37	HicB	16.56	0.3
5	TASMANIA.A36_TASMANIA.T91	0.03	TASMANIA.T91	6	ParE_toxin	2.15	1.4	TASMANIA.A36	RHH_1	135.08	0.02
6	TASMANIA.A5_TASMANIA.T91	0.03	TASMANIA.T91	6	ParE_toxin	2.15	1.4	TASMANIA.A5	NikR_C	360.48	0.01
1	TASMANIA.A90_TASMANIA.T92	95.41	TASMANIA.T92	8	YoeB_toxin	162.68	58.65	TASMANIA.A90	PhdYeFM_antitox	194.39	49.08
2	TASMANIA.A105_TASMANIA.T92	50.93	TASMANIA.T92	8	YoeB_toxin	162.68	31.31	TASMANIA.A105	ParD_antitoxin	442.83	11.5
3	TASMANIA.A76_TASMANIA.T92	14.29	TASMANIA.T92	8	YoeB_toxin	162.68	8.78	TASMANIA.A76	RHH_1	508.56	2.81
4	TASMANIA.A24_TASMANIA.T92	1.85	TASMANIA.T92	8	YoeB_toxin	162.68	1.14	TASMANIA.A24	PhdYeFM_antitox	212.15	0.87
5	TASMANIA.A9_TASMANIA.T92	0.09	TASMANIA.T92	8	YoeB_toxin	162.68	0.06	TASMANIA.A9	PhdYeFM_antitox	689.67	0.01
6	TASMANIA.A37_TASMANIA.T92	0.05	TASMANIA.T92	8	YoeB_toxin	162.68	0.03	TASMANIA.A37	HicB	16.56	0.3
7	TASMANIA.A18_TASMANIA.T92	0.03	TASMANIA.T92	8	YoeB_toxin	162.68	0.02	TASMANIA.A18	MazE_antitoxin	221.47	0.01
8	TASMANIA.A34_TASMANIA.T92	0.03	TASMANIA.T92	8	YoeB_toxin	162.68	0.02	TASMANIA.A34	Rep_trans	85.59	0.04
1	TASMANIA.A10_TASMANIA.T93	233.42	TASMANIA.T93	4	AbiEii	241.59	96.62	TASMANIA.A10	AbiEi_4	688.61	33.9
2	TASMANIA.A16_TASMANIA.T93	7.77	TASMANIA.T93	4	AbiEii	241.59	3.22	TASMANIA.A16	DUF4375	10.78	72.08
3	TASMANIA.A60_TASMANIA.T93	0.24	TASMANIA.T93	4	AbiEii	241.59	0.1	TASMANIA.A60	AbiEi_4	365.05	0.07
4	TASMANIA.T93_TASMANIA.A1	0.16	TASMANIA.T93	4	AbiEii	241.59	0.07	TASMANIA.A1	ParBc	84.78	0.19
1	TASMANIA.A102_TASMANIA.T94	9.07	TASMANIA.T94	14	GidB	20.56	44.11	TASMANIA.A102	RelB	131.36	6.9
2	TASMANIA.A116_TASMANIA.T94	6.91	TASMANIA.T94	14	GidB	20.56	33.61	TASMANIA.A116	RelB	399.98	1.73
3	TASMANIA.A114_TASMANIA.T94	1.59	TASMANIA.T94	14	GidB	20.56	7.73	TASMANIA.A114	RelB	31.27	5.08
4	TASMANIA.A69_TASMANIA.T94	1.33	TASMANIA.T94	14	GidB	20.56	6.47	TASMANIA.A69	HicB	81.82	1.63
5	TASMANIA.A52_TASMANIA.T94	0.88	TASMANIA.T94	14	GidB	20.56	4.28	TASMANIA.A52	RelB	283.7	0.31
6	TASMANIA.A42_TASMANIA.T94	0.39	TASMANIA.T94	14	GidB	20.56	1.9	TASMANIA.A42	RHH_1	628.09	0.06
7	TASMANIA.A11_TASMANIA.T94	0.06	TASMANIA.T94	14	GidB	20.56	0.29	TASMANIA.A11	RelB	200.14	0.03
8	TASMANIA.A117_TASMANIA.T94	0.06	TASMANIA.T94	14	GidB	20.56	0.29	TASMANIA.A117	MazE_antitoxin	593.51	0.01
9	TASMANIA.A119_TASMANIA.T94	0.06	TASMANIA.T94	14	GidB	20.56	0.29	TASMANIA.A119	PhdYeFM_antitox	228.19	0.03
10	TASMANIA.A30_TASMANIA.T94	0.06	TASMANIA.T94	14	GidB	20.56	0.29	TASMANIA.A30	MazE_antitoxin	278.11	0.02
11	TASMANIA.A91_TASMANIA.T94	0.06	TASMANIA.T94	14	GidB	20.56	0.29	TASMANIA.A91	SpoVT_C	360.97	0.02
12	TASMANIA.A5_TASMANIA.T94	0.03	TASMANIA.T94	14	GidB	20.56	0.15	TASMANIA.A5	NikR_C	360.48	0.01
13	TASMANIA.A8_TASMANIA.T94	0.03	TASMANIA.T94	14	GidB	20.56	0.15	TASMANIA.A8	MazE_antitoxin	1514.59	0
14	TASMANIA.A9_TASMANIA.T94	0.03	TASMANIA.T94	14	GidB	20.56	0.15	TASMANIA.A9	PhdYeFM_antitox	689.67	0
1	TASMANIA.A110_TASMANIA.T95	25	TASMANIA.T95	9	PIN	69.11	36.17	TASMANIA.A110	PhdYeFM_antitox	233.25	10.72
2	TASMANIA.A8_TASMANIA.T95	18.38	TASMANIA.T95	9	PIN	69.11	26.6	TASMANIA.A8	MazE_antitoxin	1514.59	1.21
3	TASMANIA.A100_TASMANIA.T95	17.44	TASMANIA.T95	9	PIN	69.11	25.24	TASMANIA.A100	PhdYeFM_antitox	1039.08	1.68
4	TASMANIA.A30_TASMANIA.T95	6.67	TASMANIA.T95	9	PIN	69.11	9.65	TASMANIA.A30	MazE_antitoxin	278.11	2.4
5	TASMANIA.A94_TASMANIA.T95	1.41	TASMANIA.T95	9	PIN	69.11	2.04	TASMANIA.A94	PhdYeFM_antitox	358.27	0.39
6	TASMANIA.A27_TASMANIA.T95	0.14	TASMANIA.T95	9	PIN	69.11	0.2	TASMANIA.A27	PhdYeFM_antitox	567.58	0.02
7	TASMANIA.A26_TASMANIA.T95	0.03	TASMANIA.T95	9	PIN	69.11	0.04	TASMANIA.A26	VapB_antitoxin	591.31	0.01
8	TASMANIA.A32_TASMANIA.T95	0.03	TASMANIA.T95	9	PIN	69.11	0.04	TASMANIA.A32	HTH_3	1802.43	0
9	TASMANIA.A33_TASMANIA.T95	0.03	TASMANIA.T95	9	PIN	69.11	0.04	TASMANIA.A33	PrlF_antitoxin	489.78	0.01
1	TASMANIA.A2_TASMANIA.T96	100	TASMANIA.T96	9	PIN	204.08	49	TASMANIA.A2	MraZ	228.8	43.71
2	TASMANIA.A117_TASMANIA.T96	46.83	TASMANIA.T96	9	PIN	204.08	22.95	TASMANIA.A117	MazE_antitoxin	593.51	7.89
3	TASMANIA.A33_TASMANIA.T96	28.57	TASMANIA.T96	9	PIN	204.08	14	TASMANIA.A33	PrlF_antitoxin	489.78	5.83
4	TASMANIA.A128_TASMANIA.T96	20.16	TASMANIA.T96	9	PIN	204.08	9.88	TASMANIA.A128	RHH_1	1139.65	1.77
5	TASMANIA.A91_TASMANIA.T96	5.19	TASMANIA.T96	9	PIN	204.08	2.54	TASMANIA.A91	SpoVT_C	360.97	1.44
6	TASMANIA.A100_TASMANIA.T96	1.33	TASMANIA.T96	9	PIN	204.08	0.65	TASMANIA.A100	PhdYeFM_antitox	1039.08	0.13
7	TASMANIA.A30_TASMANIA.T96	0.99	TASMANIA.T96	9	PIN	204.08	0.49	TASMANIA.A30	MazE_antitoxin	278.11	0.36
8	TASMANIA.A8_TASMANIA.T96	0.99	TASMANIA.T96	9	PIN	204.08	0.49	TASMANIA.A8	MazE_antitoxin	1514.59	0.07
9	TASMANIA.A94_TASMANIA.T96	0.03	TASMANIA.T96	9	PIN	204.08	0.01	TASMANIA.A94	PhdYeFM_antitox	358.27	0.01
1	TASMANIA.A81_TASMANIA.T97	48.74	TASMANIA.T97	17	ParE_toxin	102.09	47.74	TASMANIA.A81	PhdYeFM_antitox	535.5	9.1
2	TASMANIA.A119_TASMANIA.T97	28.38	TASMANIA.T97	17	ParE_toxin	102.09	27.8	TASMANIA.A119	PhdYeFM_antitox	228.19	12.44
3	TASMANIA.A52_TASMANIA.T97	14.61	TASMANIA.T97	17	ParE_toxin	102.09	14.31	TASMANIA.A52	RelB	283.7	5.15
4	TASMANIA.A116_TASMANIA.T97	2.56	TASMANIA.T97	17	ParE_toxin	102.09	2.51	TASMANIA.A116	RelB	399.98	0.64
5	TASMANIA.A74_TASMANIA.T97	1.91	TASMANIA.T97	17	ParE_toxin	102.09	1.87	TASMANIA.A74	PhdYeFM_antitox	161.05	1.19
6	TASMANIA.A105_TASMANIA.T97	1.33	TASMANIA.T97	17	ParE_toxin	102.09	1.3	TASMANIA.A105	ParD_antitoxin	442.83	0.3
7	TASMANIA.A84_TASMANIA.T97	1.33	TASMANIA.T97	17	ParE_toxin	102.09	1.3	TASMANIA.A84	RHH_1	30.19	4.41
8	TASMANIA.A9_TASMANIA.T97	0.97	TASMANIA.T97	17	ParE_toxin	102.09	0.95	TASMANIA.A9	PhdYeFM_antitox	689.67	0.14
9	TASMANIA.A111_TASMANIA.T97	0.83	TASMANIA.T97	17	ParE_toxin	102.09	0.81	TASMANIA.A111	PhdYeFM_antitox	492.22	0.17
10	TASMANIA.A54_TASMANIA.T97	0.5	TASMANIA.T97	17	ParE_toxin	102.09	0.49	TASMANIA.A54	RelB	82.13	0.61
11	TASMANIA.A48_TASMANIA.T97	0.39	TASMANIA.T97	17	ParE_toxin	102.09	0.38	TASMANIA.A48	RelB	772.07	0.05
12	TASMANIA.A59_TASMANIA.T97	0.24	TASMANIA.T97	17	ParE_toxin	102.09	0.24	TASMANIA.A59	PhdYeFM_antitox	42.81	0.56
13	TASMANIA.A102_TASMANIA.T97	0.09	TASMANIA.T97	17	ParE_toxin	102.09	0.09	TASMANIA.A102	RelB	131.36	0.07
14	TASMANIA.A104_TASMANIA.T97	0.08	TASMANIA.T97	17	ParE_toxin	102.09	0.08	TASMANIA.A104	ParD_antitoxin	621.1	0.01
15	TASMANIA.T97_TASMANIA.A87	0.05	TASMANIA.T97	17	ParE_toxin	102.09	0.05	TASMANIA.A87	YdaS_antitoxin	115.43	0.04
16	TASMANIA.A114_TASMANIA.T97	0.03	TASMANIA.T97	17	ParE_toxin	102.09	0.03	TASMANIA.A114	RelB	31.27	0.1
17	TASMANIA.A90_TASMANIA.T97	0.03	TASMANIA.T97	17	ParE_toxin	102.09	0.03	TASMANIA.A90	PhdYeFM_antitox	194.39	0.02
1	TASMANIA.A45_TASMANIA.T98	2.5	TASMANIA.T98	7	YafQ_toxin	4.37	57.21	TASMANIA.A45	PhdYeFM_antitox	89.11	2.81
2	TASMANIA.A114_TASMANIA.T98	0.8	TASMANIA.T98	7	YafQ_toxin	4.37	18.31	TASMANIA.A114	RelB	31.27	2.56
3	TASMANIA.A52_TASMANIA.T98	0.52	TASMANIA.T98	7	YafQ_toxin	4.37	11.9	TASMANIA.A52	RelB	283.7	0.18
4	TASMANIA.A9_TASMANIA.T98	0.27	TASMANIA.T98	7	YafQ_toxin	4.37	6.18	TASMANIA.A9	PhdYeFM_antitox	689.67	0.04
5	TASMANIA.A49_TASMANIA.T98	0.18	TASMANIA.T98	7	YafQ_toxin	4.37	4.12	TASMANIA.A49	ParD_like	50.85	0.35
6	TASMANIA.A102_TASMANIA.T98	0.08	TASMANIA.T98	7	YafQ_toxin	4.37	1.83	TASMANIA.A102	RelB	131.36	0.06
7	TASMANIA.A54_TASMANIA.T98	0.03	TASMANIA.T98	7	YafQ_toxin	4.37	0.69	TASMANIA.A54	RelB	82.13	0.04
1	TASMANIA.A32_TASMANIA.T99	33.54	TASMANIA.T99	2	AAA_33	33.57	99.91	TASMANIA.A32	HTH_3	1802.43	1.86
2	TASMANIA.A1_TASMANIA.T99	0.03	TASMANIA.T99	2	AAA_33	33.57	0.09	TASMANIA.A1	ParBc	84.78	0.04
1	TASMANIA.A33_TASMANIA.T100	100.12	TASMANIA.T100	12	PIN	307.83	32.52	TASMANIA.A33	PrlF_antitoxin	489.78	20.44
2	TASMANIA.A91_TASMANIA.T100	100	TASMANIA.T100	12	PIN	307.83	32.49	TASMANIA.A91	SpoVT_C	360.97	27.7
3	TASMANIA.A117_TASMANIA.T100	45.11	TASMANIA.T100	12	PIN	307.83	14.65	TASMANIA.A117	MazE_antitoxin	593.51	7.6
4	TASMANIA.A8_TASMANIA.T100	34.35	TASMANIA.T100	12	PIN	307.83	11.16	TASMANIA.A8	MazE_antitoxin	1514.59	2.27
5	TASMANIA.A94_TASMANIA.T100	15.22	TASMANIA.T100	12	PIN	307.83	4.94	TASMANIA.A94	PhdYeFM_antitox	358.27	4.25
6	TASMANIA.A46_TASMANIA.T100	6.67	TASMANIA.T100	12	PIN	307.83	2.17	TASMANIA.A46	CcdA	385.4	1.73
7	TASMANIA.A57_TASMANIA.T100	3.85	TASMANIA.T100	12	PIN	307.83	1.25	TASMANIA.A57	DUF1778	3.88	99.23
8	TASMANIA.A53_TASMANIA.T100	2	TASMANIA.T100	12	PIN	307.83	0.65	TASMANIA.A53	RHH_3	279.46	0.72
9	TASMANIA.A126_TASMANIA.T100	0.23	TASMANIA.T100	12	PIN	307.83	0.07	TASMANIA.A126	RHH_1	35.39	0.65
10	TASMANIA.A128_TASMANIA.T100	0.16	TASMANIA.T100	12	PIN	307.83	0.05	TASMANIA.A128	RHH_1	1139.65	0.01
11	TASMANIA.A26_TASMANIA.T100	0.11	TASMANIA.T100	12	PIN	307.83	0.04	TASMANIA.A26	VapB_antitoxin	591.31	0.02
12	TASMANIA.A130_TASMANIA.T100	0.03	TASMANIA.T100	12	PIN	307.83	0.01	TASMANIA.A130	RHH_1	80.22	0.04
1	TASMANIA.A8_TASMANIA.T101	205.3	TASMANIA.T101	5	PIN	206.42	99.46	TASMANIA.A8	MazE_antitoxin	1514.59	13.55
2	TASMANIA.A43_TASMANIA.T101	0.99	TASMANIA.T101	5	PIN	206.42	0.48	TASMANIA.A43	Arc	127.58	0.78
3	TASMANIA.A117_TASMANIA.T101	0.08	TASMANIA.T101	5	PIN	206.42	0.04	TASMANIA.A117	MazE_antitoxin	593.51	0.01
4	TASMANIA.A1_TASMANIA.T101	0.03	TASMANIA.T101	5	PIN	206.42	0.01	TASMANIA.A1	ParBc	84.78	0.04
5	TASMANIA.A94_TASMANIA.T101	0.03	TASMANIA.T101	5	PIN	206.42	0.01	TASMANIA.A94	PhdYeFM_antitox	358.27	0.01
1	TASMANIA.A113_TASMANIA.T102	1633.63	TASMANIA.T102	13	HicA_toxin	2284.47	71.51	TASMANIA.A113	HicB_lk_antitox	2348.02	69.57
2	TASMANIA.T102_TASMANIA.A113	163.33	TASMANIA.T102	13	HicA_toxin	2284.47	7.15	TASMANIA.A113	HicB_lk_antitox	2348.02	6.96
3	TASMANIA.A12_TASMANIA.T102	154.66	TASMANIA.T102	13	HicA_toxin	2284.47	6.77	TASMANIA.A12	HicB_lk_antitox	376.97	41.03
4	TASMANIA.A95_TASMANIA.T102	136.19	TASMANIA.T102	13	HicA_toxin	2284.47	5.96	TASMANIA.A95	HicB_lk_antitox	742.51	18.34
5	TASMANIA.T102_TASMANIA.A12	109.89	TASMANIA.T102	13	HicA_toxin	2284.47	4.81	TASMANIA.A12	HicB_lk_antitox	376.97	29.15
6	TASMANIA.T102_TASMANIA.A95	60.05	TASMANIA.T102	13	HicA_toxin	2284.47	2.63	TASMANIA.A95	HicB_lk_antitox	742.51	8.09
7	TASMANIA.A99_TASMANIA.T102	15.58	TASMANIA.T102	13	HicA_toxin	2284.47	0.68	TASMANIA.A99	HicB	79.7	19.55
8	TASMANIA.T102_TASMANIA.A118	8.3	TASMANIA.T102	13	HicA_toxin	2284.47	0.36	TASMANIA.A118	HicB_lk_antitox	8.32	99.76
9	TASMANIA.T102_TASMANIA.A99	1.39	TASMANIA.T102	13	HicA_toxin	2284.47	0.06	TASMANIA.A99	HicB	79.7	1.74
10	TASMANIA.T102_TASMANIA.A107	0.91	TASMANIA.T102	13	HicA_toxin	2284.47	0.04	TASMANIA.A107	HicB	38.77	2.35
11	TASMANIA.A126_TASMANIA.T102	0.41	TASMANIA.T102	13	HicA_toxin	2284.47	0.02	TASMANIA.A126	RHH_1	35.39	1.16
12	TASMANIA.T102_TASMANIA.A23	0.03	TASMANIA.T102	13	HicA_toxin	2284.47	0	TASMANIA.A23	HTH_3	1009.64	0
13	TASMANIA.T102_TASMANIA.A46	0.09	TASMANIA.T102	13	HicA_toxin	2284.47	0	TASMANIA.A46	CcdA	385.4	0.02
1	TASMANIA.A81_TASMANIA.T103	0.03	TASMANIA.T103	1	ParE_toxin	0.03	100	TASMANIA.A81	PhdYeFM_antitox	535.5	0.01
1	TASMANIA.T104_TASMANIA.A3	0.16	TASMANIA.T104	3	SymE_toxin	0.29	55.17	TASMANIA.A3	ParBc	0.39	41.03
2	TASMANIA.A9_TASMANIA.T104	0.1	TASMANIA.T104	3	SymE_toxin	0.29	34.48	TASMANIA.A9	PhdYeFM_antitox	689.67	0.01
3	TASMANIA.T104_TASMANIA.A109	0.03	TASMANIA.T104	3	SymE_toxin	0.29	10.34	TASMANIA.A109	RHH_1	4.03	0.74
1	TASMANIA.A120_TASMANIA.T105	249.94	TASMANIA.T105	9	PemK_toxin	317.01	78.84	TASMANIA.A120	MazE_antitoxin	477.52	52.34
2	TASMANIA.A108_TASMANIA.T105	57.84	TASMANIA.T105	9	PemK_toxin	317.01	18.25	TASMANIA.A108	MazE_antitoxin	257.98	22.42
3	TASMANIA.A30_TASMANIA.T105	7.69	TASMANIA.T105	9	PemK_toxin	317.01	2.43	TASMANIA.A30	MazE_antitoxin	278.11	2.77
4	TASMANIA.A18_TASMANIA.T105	1.33	TASMANIA.T105	9	PemK_toxin	317.01	0.42	TASMANIA.A18	MazE_antitoxin	221.47	0.6
5	TASMANIA.A5_TASMANIA.T105	0.08	TASMANIA.T105	9	PemK_toxin	317.01	0.03	TASMANIA.A5	NikR_C	360.48	0.02
6	TASMANIA.A20_TASMANIA.T105	0.03	TASMANIA.T105	9	PemK_toxin	317.01	0.01	TASMANIA.A20	MazE_antitoxin	165.87	0.02
7	TASMANIA.A33_TASMANIA.T105	0.03	TASMANIA.T105	9	PemK_toxin	317.01	0.01	TASMANIA.A33	PrlF_antitoxin	489.78	0.01
8	TASMANIA.A41_TASMANIA.T105	0.03	TASMANIA.T105	9	PemK_toxin	317.01	0.01	TASMANIA.A41	ParD_like	1.46	2.05
9	TASMANIA.A47_TASMANIA.T105	0.03	TASMANIA.T105	9	PemK_toxin	317.01	0.01	TASMANIA.A47	MazE_antitoxin	236.5	0.01
1	TASMANIA.A113_TASMANIA.T106	223.24	TASMANIA.T106	8	HicA_toxin	286.76	77.85	TASMANIA.A113	HicB_lk_antitox	2348.02	9.51
2	TASMANIA.A99_TASMANIA.T106	42.75	TASMANIA.T106	8	HicA_toxin	286.76	14.91	TASMANIA.A99	HicB	79.7	53.64
3	TASMANIA.T106_TASMANIA.A113	11.76	TASMANIA.T106	8	HicA_toxin	286.76	4.1	TASMANIA.A113	HicB_lk_antitox	2348.02	0.5
4	TASMANIA.T106_TASMANIA.A99	7.07	TASMANIA.T106	8	HicA_toxin	286.76	2.47	TASMANIA.A99	HicB	79.7	8.87
5	TASMANIA.A12_TASMANIA.T106	0.99	TASMANIA.T106	8	HicA_toxin	286.76	0.35	TASMANIA.A12	HicB_lk_antitox	376.97	0.26
6	TASMANIA.T106_TASMANIA.A107	0.85	TASMANIA.T106	8	HicA_toxin	286.76	0.3	TASMANIA.A107	HicB	38.77	2.19
7	TASMANIA.T106_TASMANIA.A12	0.09	TASMANIA.T106	8	HicA_toxin	286.76	0.03	TASMANIA.A12	HicB_lk_antitox	376.97	0.02
8	TASMANIA.A95_TASMANIA.T106	0.03	TASMANIA.T106	8	HicA_toxin	286.76	0.01	TASMANIA.A95	HicB_lk_antitox	742.51	0
1	TASMANIA.A60_TASMANIA.T107	75.31	TASMANIA.T107	2	AbiEii	75.34	99.96	TASMANIA.A60	AbiEi_4	365.05	20.63
2	TASMANIA.A34_TASMANIA.T107	0.03	TASMANIA.T107	2	AbiEii	75.34	0.04	TASMANIA.A34	Rep_trans	85.59	0.04
1	TASMANIA.A32_TASMANIA.T108	0.03	TASMANIA.T108	1	SymE_toxin	0.03	100	TASMANIA.A32	HTH_3	1802.43	0
1	TASMANIA.A72_TASMANIA.T109	147.69	TASMANIA.T109	23	PIN	540.85	27.31	TASMANIA.A72	Arc	202.63	72.89
2	TASMANIA.A46_TASMANIA.T109	138.49	TASMANIA.T109	23	PIN	540.85	25.61	TASMANIA.A46	CcdA	385.4	35.93
3	TASMANIA.A111_TASMANIA.T109	80.96	TASMANIA.T109	23	PIN	540.85	14.97	TASMANIA.A111	PhdYeFM_antitox	492.22	16.45
4	TASMANIA.A94_TASMANIA.T109	67.29	TASMANIA.T109	23	PIN	540.85	12.44	TASMANIA.A94	PhdYeFM_antitox	358.27	18.78
5	TASMANIA.A11_TASMANIA.T109	45.64	TASMANIA.T109	23	PIN	540.85	8.44	TASMANIA.A11	RelB	200.14	22.8
6	TASMANIA.A112_TASMANIA.T109	27.7	TASMANIA.T109	23	PIN	540.85	5.12	TASMANIA.A112	Arc	31.23	88.7
7	TASMANIA.A5_TASMANIA.T109	8.38	TASMANIA.T109	23	PIN	540.85	1.55	TASMANIA.A5	NikR_C	360.48	2.32
8	TASMANIA.A100_TASMANIA.T109	6.7	TASMANIA.T109	23	PIN	540.85	1.24	TASMANIA.A100	PhdYeFM_antitox	1039.08	0.64
9	TASMANIA.A54_TASMANIA.T109	6.67	TASMANIA.T109	23	PIN	540.85	1.23	TASMANIA.A54	RelB	82.13	8.12
10	TASMANIA.A117_TASMANIA.T109	2.86	TASMANIA.T109	23	PIN	540.85	0.53	TASMANIA.A117	MazE_antitoxin	593.51	0.48
11	TASMANIA.A128_TASMANIA.T109	2.67	TASMANIA.T109	23	PIN	540.85	0.49	TASMANIA.A128	RHH_1	1139.65	0.23
12	TASMANIA.A101_TASMANIA.T109	2.26	TASMANIA.T109	23	PIN	540.85	0.42	TASMANIA.A101	Repressor_Mnt	217.25	1.04
13	TASMANIA.A66_TASMANIA.T109	1.36	TASMANIA.T109	23	PIN	540.85	0.25	TASMANIA.A66	PhdYeFM_antitox	553.74	0.25
14	TASMANIA.A85_TASMANIA.T109	0.93	TASMANIA.T109	23	PIN	540.85	0.17	TASMANIA.A85	ParD	71	1.31
15	TASMANIA.A126_TASMANIA.T109	0.39	TASMANIA.T109	23	PIN	540.85	0.07	TASMANIA.A126	RHH_1	35.39	1.1
16	TASMANIA.A43_TASMANIA.T109	0.32	TASMANIA.T109	23	PIN	540.85	0.06	TASMANIA.A43	Arc	127.58	0.25
17	TASMANIA.A37_TASMANIA.T109	0.24	TASMANIA.T109	23	PIN	540.85	0.04	TASMANIA.A37	HicB	16.56	1.45
18	TASMANIA.T109_TASMANIA.A32	0.08	TASMANIA.T109	23	PIN	540.85	0.01	TASMANIA.A32	HTH_3	1802.43	0
19	TASMANIA.A42_TASMANIA.T109	0.08	TASMANIA.T109	23	PIN	540.85	0.01	TASMANIA.A42	RHH_1	628.09	0.01
20	TASMANIA.A59_TASMANIA.T109	0.03	TASMANIA.T109	23	PIN	540.85	0.01	TASMANIA.A59	PhdYeFM_antitox	42.81	0.07
21	TASMANIA.A74_TASMANIA.T109	0.03	TASMANIA.T109	23	PIN	540.85	0.01	TASMANIA.A74	PhdYeFM_antitox	161.05	0.02
22	TASMANIA.A8_TASMANIA.T109	0.05	TASMANIA.T109	23	PIN	540.85	0.01	TASMANIA.A8	MazE_antitoxin	1514.59	0
23	TASMANIA.T109_TASMANIA.A9	0.05	TASMANIA.T109	23	PIN	540.85	0.01	TASMANIA.A9	PhdYeFM_antitox	689.67	0.01
1	TASMANIA.A8_TASMANIA.T111	126.39	TASMANIA.T111	33	PIN_3	718.31	17.6	TASMANIA.A8	MazE_antitoxin	1514.59	8.34
2	TASMANIA.A53_TASMANIA.T111	114.29	TASMANIA.T111	33	PIN_3	718.31	15.91	TASMANIA.A53	RHH_3	279.46	40.9
3	TASMANIA.A42_TASMANIA.T111	104.41	TASMANIA.T111	33	PIN_3	718.31	14.54	TASMANIA.A42	RHH_1	628.09	16.62
4	TASMANIA.A5_TASMANIA.T111	94.87	TASMANIA.T111	33	PIN_3	718.31	13.21	TASMANIA.A5	NikR_C	360.48	26.32
5	TASMANIA.A119_TASMANIA.T111	79.45	TASMANIA.T111	33	PIN_3	718.31	11.06	TASMANIA.A119	PhdYeFM_antitox	228.19	34.82
6	TASMANIA.A9_TASMANIA.T111	32.45	TASMANIA.T111	33	PIN_3	718.31	4.52	TASMANIA.A9	PhdYeFM_antitox	689.67	4.71
7	TASMANIA.A111_TASMANIA.T111	25.12	TASMANIA.T111	33	PIN_3	718.31	3.5	TASMANIA.A111	PhdYeFM_antitox	492.22	5.1
8	TASMANIA.A18_TASMANIA.T111	25	TASMANIA.T111	33	PIN_3	718.31	3.48	TASMANIA.A18	MazE_antitoxin	221.47	11.29
9	TASMANIA.A43_TASMANIA.T111	25	TASMANIA.T111	33	PIN_3	718.31	3.48	TASMANIA.A43	Arc	127.58	19.6
10	TASMANIA.A104_TASMANIA.T111	21.33	TASMANIA.T111	33	PIN_3	718.31	2.97	TASMANIA.A104	ParD_antitoxin	621.1	3.43
11	TASMANIA.A108_TASMANIA.T111	16.81	TASMANIA.T111	33	PIN_3	718.31	2.34	TASMANIA.A108	MazE_antitoxin	257.98	6.52
12	TASMANIA.A98_TASMANIA.T111	15.25	TASMANIA.T111	33	PIN_3	718.31	2.12	TASMANIA.A98	PhdYeFM_antitox	83.63	18.24
13	TASMANIA.A80_TASMANIA.T111	12.5	TASMANIA.T111	33	PIN_3	718.31	1.74	TASMANIA.A80	RHH_1	269.54	4.64
14	TASMANIA.T111_TASMANIA.A31	5.13	TASMANIA.T111	33	PIN_3	718.31	0.71	TASMANIA.A31	Arc	35.99	14.25
15	TASMANIA.A117_TASMANIA.T111	4.05	TASMANIA.T111	33	PIN_3	718.31	0.56	TASMANIA.A117	MazE_antitoxin	593.51	0.68
16	TASMANIA.A31_TASMANIA.T111	2.67	TASMANIA.T111	33	PIN_3	718.31	0.37	TASMANIA.A31	Arc	35.99	7.42
17	TASMANIA.A109_TASMANIA.T111	2.56	TASMANIA.T111	33	PIN_3	718.31	0.36	TASMANIA.A109	RHH_1	4.03	63.52
18	TASMANIA.A37_TASMANIA.T111	2.56	TASMANIA.T111	33	PIN_3	718.31	0.36	TASMANIA.A37	HicB	16.56	15.46
19	TASMANIA.A12_TASMANIA.T111	1.98	TASMANIA.T111	33	PIN_3	718.31	0.28	TASMANIA.A12	HicB_lk_antitox	376.97	0.53
20	TASMANIA.A76_TASMANIA.T111	1.98	TASMANIA.T111	33	PIN_3	718.31	0.28	TASMANIA.A76	RHH_1	508.56	0.39
21	TASMANIA.A30_TASMANIA.T111	1.38	TASMANIA.T111	33	PIN_3	718.31	0.19	TASMANIA.A30	MazE_antitoxin	278.11	0.5
22	TASMANIA.A93_TASMANIA.T111	0.93	TASMANIA.T111	33	PIN_3	718.31	0.13	TASMANIA.A93	RHH_1	200.28	0.46
23	TASMANIA.A36_TASMANIA.T111	0.85	TASMANIA.T111	33	PIN_3	718.31	0.12	TASMANIA.A36	RHH_1	135.08	0.63
24	TASMANIA.A11_TASMANIA.T111	0.78	TASMANIA.T111	33	PIN_3	718.31	0.11	TASMANIA.A11	RelB	200.14	0.39
25	TASMANIA.A128_TASMANIA.T111	0.24	TASMANIA.T111	33	PIN_3	718.31	0.03	TASMANIA.A128	RHH_1	1139.65	0.02
26	TASMANIA.A100_TASMANIA.T111	0.11	TASMANIA.T111	33	PIN_3	718.31	0.02	TASMANIA.A100	PhdYeFM_antitox	1039.08	0.01
27	TASMANIA.A94_TASMANIA.T111	0.06	TASMANIA.T111	33	PIN_3	718.31	0.01	TASMANIA.A94	PhdYeFM_antitox	358.27	0.02
28	TASMANIA.A110_TASMANIA.T111	0.03	TASMANIA.T111	33	PIN_3	718.31	0	TASMANIA.A110	PhdYeFM_antitox	233.25	0.01
29	TASMANIA.A116_TASMANIA.T111	0.03	TASMANIA.T111	33	PIN_3	718.31	0	TASMANIA.A116	RelB	399.98	0.01
30	TASMANIA.A33_TASMANIA.T111	0.03	TASMANIA.T111	33	PIN_3	718.31	0	TASMANIA.A33	PrlF_antitoxin	489.78	0.01
31	TASMANIA.T111_TASMANIA.A50	0.03	TASMANIA.T111	33	PIN_3	718.31	0	TASMANIA.A50	Arc	1.32	2.27
32	TASMANIA.A66_TASMANIA.T111	0.03	TASMANIA.T111	33	PIN_3	718.31	0	TASMANIA.A66	PhdYeFM_antitox	553.74	0.01
33	TASMANIA.A74_TASMANIA.T111	0.03	TASMANIA.T111	33	PIN_3	718.31	0	TASMANIA.A74	PhdYeFM_antitox	161.05	0.02
1	TASMANIA.T112_TASMANIA.A95	1.94	TASMANIA.T112	3	Gp49	1.99	97.49	TASMANIA.A95	HicB_lk_antitox	742.51	0.26
2	TASMANIA.T112_TASMANIA.A34	0.03	TASMANIA.T112	3	Gp49	1.99	1.51	TASMANIA.A34	Rep_trans	85.59	0.04
3	TASMANIA.A49_TASMANIA.T112	0.03	TASMANIA.T112	3	Gp49	1.99	1.51	TASMANIA.A49	ParD_like	50.85	0.06
1	TASMANIA.A8_TASMANIA.T113	114.66	TASMANIA.T113	22	PIN	273.16	41.98	TASMANIA.A8	MazE_antitoxin	1514.59	7.57
2	TASMANIA.A29_TASMANIA.T113	33.33	TASMANIA.T113	22	PIN	273.16	12.2	TASMANIA.A29	RHH_1	81.73	40.78
3	TASMANIA.A91_TASMANIA.T113	22.71	TASMANIA.T113	22	PIN	273.16	8.31	TASMANIA.A91	SpoVT_C	360.97	6.29
4	TASMANIA.A120_TASMANIA.T113	20	TASMANIA.T113	22	PIN	273.16	7.32	TASMANIA.A120	MazE_antitoxin	477.52	4.19
5	TASMANIA.A117_TASMANIA.T113	14.29	TASMANIA.T113	22	PIN	273.16	5.23	TASMANIA.A117	MazE_antitoxin	593.51	2.41
6	TASMANIA.A13_TASMANIA.T113	14.29	TASMANIA.T113	22	PIN	273.16	5.23	TASMANIA.A13	HicB	28.28	50.53
7	TASMANIA.A105_TASMANIA.T113	12.5	TASMANIA.T113	22	PIN	273.16	4.58	TASMANIA.A105	ParD_antitoxin	442.83	2.82
8	TASMANIA.A90_TASMANIA.T113	11.76	TASMANIA.T113	22	PIN	273.16	4.31	TASMANIA.A90	PhdYeFM_antitox	194.39	6.05
9	TASMANIA.A108_TASMANIA.T113	10.24	TASMANIA.T113	22	PIN	273.16	3.75	TASMANIA.A108	MazE_antitoxin	257.98	3.97
10	TASMANIA.A128_TASMANIA.T113	7.69	TASMANIA.T113	22	PIN	273.16	2.82	TASMANIA.A128	RHH_1	1139.65	0.67
11	TASMANIA.A33_TASMANIA.T113	2.97	TASMANIA.T113	22	PIN	273.16	1.09	TASMANIA.A33	PrlF_antitoxin	489.78	0.61
12	TASMANIA.A54_TASMANIA.T113	1.98	TASMANIA.T113	22	PIN	273.16	0.72	TASMANIA.A54	RelB	82.13	2.41
13	TASMANIA.A31_TASMANIA.T113	1.33	TASMANIA.T113	22	PIN	273.16	0.49	TASMANIA.A31	Arc	35.99	3.7
14	TASMANIA.A46_TASMANIA.T113	1.33	TASMANIA.T113	22	PIN	273.16	0.49	TASMANIA.A46	CcdA	385.4	0.35
15	TASMANIA.A2_TASMANIA.T113	1.02	TASMANIA.T113	22	PIN	273.16	0.37	TASMANIA.A2	MraZ	228.8	0.45
16	TASMANIA.A27_TASMANIA.T113	0.99	TASMANIA.T113	22	PIN	273.16	0.36	TASMANIA.A27	PhdYeFM_antitox	567.58	0.17
17	TASMANIA.A36_TASMANIA.T113	0.93	TASMANIA.T113	22	PIN	273.16	0.34	TASMANIA.A36	RHH_1	135.08	0.69
18	TASMANIA.A62_TASMANIA.T113	0.93	TASMANIA.T113	22	PIN	273.16	0.34	TASMANIA.A62	RHH_1	196.27	0.47
19	TASMANIA.A53_TASMANIA.T113	0.09	TASMANIA.T113	22	PIN	273.16	0.03	TASMANIA.A53	RHH_3	279.46	0.03
20	TASMANIA.A11_TASMANIA.T113	0.05	TASMANIA.T113	22	PIN	273.16	0.02	TASMANIA.A11	RelB	200.14	0.02
21	TASMANIA.A126_TASMANIA.T113	0.05	TASMANIA.T113	22	PIN	273.16	0.02	TASMANIA.A126	RHH_1	35.39	0.14
22	TASMANIA.A85_TASMANIA.T113	0.03	TASMANIA.T113	22	PIN	273.16	0.01	TASMANIA.A85	ParD	71	0.04
1	TASMANIA.A125_TASMANIA.T114	218.68	TASMANIA.T114	7	PIN	337.82	64.73	TASMANIA.A125	VapB_antitoxin	284.93	76.75
2	TASMANIA.A26_TASMANIA.T114	112.65	TASMANIA.T114	7	PIN	337.82	33.35	TASMANIA.A26	VapB_antitoxin	591.31	19.05
3	TASMANIA.A130_TASMANIA.T114	4.17	TASMANIA.T114	7	PIN	337.82	1.23	TASMANIA.A130	RHH_1	80.22	5.2
4	TASMANIA.A43_TASMANIA.T114	1.33	TASMANIA.T114	7	PIN	337.82	0.39	TASMANIA.A43	Arc	127.58	1.04
5	TASMANIA.A69_TASMANIA.T114	0.85	TASMANIA.T114	7	PIN	337.82	0.25	TASMANIA.A69	HicB	81.82	1.04
6	TASMANIA.A8_TASMANIA.T114	0.08	TASMANIA.T114	7	PIN	337.82	0.02	TASMANIA.A8	MazE_antitoxin	1514.59	0.01
7	TASMANIA.A117_TASMANIA.T114	0.05	TASMANIA.T114	7	PIN	337.82	0.01	TASMANIA.A117	MazE_antitoxin	593.51	0.01
1	TASMANIA.A26_TASMANIA.T115	253.79	TASMANIA.T115	7	PIN	294.08	86.3	TASMANIA.A26	VapB_antitoxin	591.31	42.92
2	TASMANIA.A125_TASMANIA.T115	27.55	TASMANIA.T115	7	PIN	294.08	9.37	TASMANIA.A125	VapB_antitoxin	284.93	9.67
3	TASMANIA.A9_TASMANIA.T115	8.33	TASMANIA.T115	7	PIN	294.08	2.83	TASMANIA.A9	PhdYeFM_antitox	689.67	1.21
4	TASMANIA.A8_TASMANIA.T115	4.17	TASMANIA.T115	7	PIN	294.08	1.42	TASMANIA.A8	MazE_antitoxin	1514.59	0.28
5	TASMANIA.A100_TASMANIA.T115	0.08	TASMANIA.T115	7	PIN	294.08	0.03	TASMANIA.A100	PhdYeFM_antitox	1039.08	0.01
6	TASMANIA.A117_TASMANIA.T115	0.08	TASMANIA.T115	7	PIN	294.08	0.03	TASMANIA.A117	MazE_antitoxin	593.51	0.01
7	TASMANIA.A46_TASMANIA.T115	0.08	TASMANIA.T115	7	PIN	294.08	0.03	TASMANIA.A46	CcdA	385.4	0.02
1	TASMANIA.A101_TASMANIA.T116	20	TASMANIA.T116	17	PIN_2	43.72	45.75	TASMANIA.A101	Repressor_Mnt	217.25	9.21
2	TASMANIA.A74_TASMANIA.T116	6.67	TASMANIA.T116	17	PIN_2	43.72	15.26	TASMANIA.A74	PhdYeFM_antitox	161.05	4.14
3	TASMANIA.T116_TASMANIA.A9	6.67	TASMANIA.T116	17	PIN_2	43.72	15.26	TASMANIA.A9	PhdYeFM_antitox	689.67	0.97
4	TASMANIA.A85_TASMANIA.T116	4.95	TASMANIA.T116	17	PIN_2	43.72	11.32	TASMANIA.A85	ParD	71	6.97
5	TASMANIA.A46_TASMANIA.T116	2.97	TASMANIA.T116	17	PIN_2	43.72	6.79	TASMANIA.A46	CcdA	385.4	0.77
6	TASMANIA.A31_TASMANIA.T116	1.33	TASMANIA.T116	17	PIN_2	43.72	3.04	TASMANIA.A31	Arc	35.99	3.7
7	TASMANIA.A72_TASMANIA.T116	0.44	TASMANIA.T116	17	PIN_2	43.72	1.01	TASMANIA.A72	Arc	202.63	0.22
8	TASMANIA.A94_TASMANIA.T116	0.18	TASMANIA.T116	17	PIN_2	43.72	0.41	TASMANIA.A94	PhdYeFM_antitox	358.27	0.05
9	TASMANIA.A42_TASMANIA.T116	0.16	TASMANIA.T116	17	PIN_2	43.72	0.37	TASMANIA.A42	RHH_1	628.09	0.03
10	TASMANIA.A100_TASMANIA.T116	0.08	TASMANIA.T116	17	PIN_2	43.72	0.18	TASMANIA.A100	PhdYeFM_antitox	1039.08	0.01
11	TASMANIA.A25_TASMANIA.T116	0.08	TASMANIA.T116	17	PIN_2	43.72	0.18	TASMANIA.A25	ParBc	4.08	1.96
12	TASMANIA.A37_TASMANIA.T116	0.08	TASMANIA.T116	17	PIN_2	43.72	0.18	TASMANIA.A37	HicB	16.56	0.48
13	TASMANIA.A112_TASMANIA.T116	0.03	TASMANIA.T116	17	PIN_2	43.72	0.07	TASMANIA.A112	Arc	31.23	0.1
14	TASMANIA.A120_TASMANIA.T116	0.03	TASMANIA.T116	17	PIN_2	43.72	0.07	TASMANIA.A120	MazE_antitoxin	477.52	0.01
15	TASMANIA.A18_TASMANIA.T116	0.03	TASMANIA.T116	17	PIN_2	43.72	0.07	TASMANIA.A18	MazE_antitoxin	221.47	0.01
16	TASMANIA.A5_TASMANIA.T116	0.03	TASMANIA.T116	17	PIN_2	43.72	0.07	TASMANIA.A5	NikR_C	360.48	0.01
17	TASMANIA.A8_TASMANIA.T116	0.03	TASMANIA.T116	17	PIN_2	43.72	0.07	TASMANIA.A8	MazE_antitoxin	1514.59	0
1	TASMANIA.A53_TASMANIA.T117	13.64	TASMANIA.T117	5	PIN	15.84	86.11	TASMANIA.A53	RHH_3	279.46	4.88
2	TASMANIA.A108_TASMANIA.T117	0.99	TASMANIA.T117	5	PIN	15.84	6.25	TASMANIA.A108	MazE_antitoxin	257.98	0.38
3	TASMANIA.A91_TASMANIA.T117	0.99	TASMANIA.T117	5	PIN	15.84	6.25	TASMANIA.A91	SpoVT_C	360.97	0.27
4	TASMANIA.A112_TASMANIA.T117	0.16	TASMANIA.T117	5	PIN	15.84	1.01	TASMANIA.A112	Arc	31.23	0.51
5	TASMANIA.A47_TASMANIA.T117	0.05	TASMANIA.T117	5	PIN	15.84	0.32	TASMANIA.A47	MazE_antitoxin	236.5	0.02
1	TASMANIA.A110_TASMANIA.T118	183.44	TASMANIA.T118	13	PIN	447.62	40.98	TASMANIA.A110	PhdYeFM_antitox	233.25	78.65
2	TASMANIA.A117_TASMANIA.T118	100.49	TASMANIA.T118	13	PIN	447.62	22.45	TASMANIA.A117	MazE_antitoxin	593.51	16.93
3	TASMANIA.A100_TASMANIA.T118	95.95	TASMANIA.T118	13	PIN	447.62	21.44	TASMANIA.A100	PhdYeFM_antitox	1039.08	9.23
4	TASMANIA.A111_TASMANIA.T118	28.92	TASMANIA.T118	13	PIN	447.62	6.46	TASMANIA.A111	PhdYeFM_antitox	492.22	5.88
5	TASMANIA.A8_TASMANIA.T118	28.69	TASMANIA.T118	13	PIN	447.62	6.41	TASMANIA.A8	MazE_antitoxin	1514.59	1.89
6	TASMANIA.A98_TASMANIA.T118	6.67	TASMANIA.T118	13	PIN	447.62	1.49	TASMANIA.A98	PhdYeFM_antitox	83.63	7.98
7	TASMANIA.A94_TASMANIA.T118	1.36	TASMANIA.T118	13	PIN	447.62	0.3	TASMANIA.A94	PhdYeFM_antitox	358.27	0.38
8	TASMANIA.A91_TASMANIA.T118	1.02	TASMANIA.T118	13	PIN	447.62	0.23	TASMANIA.A91	SpoVT_C	360.97	0.28
9	TASMANIA.A81_TASMANIA.T118	0.88	TASMANIA.T118	13	PIN	447.62	0.2	TASMANIA.A81	PhdYeFM_antitox	535.5	0.16
10	TASMANIA.A33_TASMANIA.T118	0.11	TASMANIA.T118	13	PIN	447.62	0.02	TASMANIA.A33	PrlF_antitoxin	489.78	0.02
11	TASMANIA.A53_TASMANIA.T118	0.03	TASMANIA.T118	13	PIN	447.62	0.01	TASMANIA.A53	RHH_3	279.46	0.01
12	TASMANIA.A66_TASMANIA.T118	0.03	TASMANIA.T118	13	PIN	447.62	0.01	TASMANIA.A66	PhdYeFM_antitox	553.74	0.01
13	TASMANIA.A9_TASMANIA.T118	0.03	TASMANIA.T118	13	PIN	447.62	0.01	TASMANIA.A9	PhdYeFM_antitox	689.67	0
1	TASMANIA.T120_TASMANIA.A124	0.03	TASMANIA.T120	1	DUF1918	0.03	100	TASMANIA.A124	BrnA_antitoxin	341.56	0.01
1	TASMANIA.A24_TASMANIA.T121	0.38	TASMANIA.T121	2	YafO_toxin	0.4	95	TASMANIA.A24	PhdYeFM_antitox	212.15	0.18
2	TASMANIA.A1_TASMANIA.T121	0.03	TASMANIA.T121	2	YafO_toxin	0.4	7.5	TASMANIA.A1	ParBc	84.78	0.04
1	TASMANIA.A62_TASMANIA.T122	190.46	TASMANIA.T122	13	PemK_toxin	204.46	93.15	TASMANIA.A62	RHH_1	196.27	97.04
2	TASMANIA.T122_TASMANIA.A1	7.69	TASMANIA.T122	13	PemK_toxin	204.46	3.76	TASMANIA.A1	ParBc	84.78	9.07
3	TASMANIA.A26_TASMANIA.T122	3.73	TASMANIA.T122	13	PemK_toxin	204.46	1.82	TASMANIA.A26	VapB_antitoxin	591.31	0.63
4	TASMANIA.A103_TASMANIA.T122	1.33	TASMANIA.T122	13	PemK_toxin	204.46	0.65	TASMANIA.A103	DUF433	1.57	84.71
5	TASMANIA.A76_TASMANIA.T122	0.41	TASMANIA.T122	13	PemK_toxin	204.46	0.2	TASMANIA.A76	RHH_1	508.56	0.08
6	TASMANIA.A12_TASMANIA.T122	0.32	TASMANIA.T122	13	PemK_toxin	204.46	0.16	TASMANIA.A12	HicB_lk_antitox	376.97	0.08
7	TASMANIA.A104_TASMANIA.T122	0.08	TASMANIA.T122	13	PemK_toxin	204.46	0.04	TASMANIA.A104	ParD_antitoxin	621.1	0.01
8	TASMANIA.A126_TASMANIA.T122	0.08	TASMANIA.T122	13	PemK_toxin	204.46	0.04	TASMANIA.A126	RHH_1	35.39	0.23
9	TASMANIA.A42_TASMANIA.T122	0.08	TASMANIA.T122	13	PemK_toxin	204.46	0.04	TASMANIA.A42	RHH_1	628.09	0.01
10	TASMANIA.A43_TASMANIA.T122	0.08	TASMANIA.T122	13	PemK_toxin	204.46	0.04	TASMANIA.A43	Arc	127.58	0.06
11	TASMANIA.A5_TASMANIA.T122	0.09	TASMANIA.T122	13	PemK_toxin	204.46	0.04	TASMANIA.A5	NikR_C	360.48	0.02
12	TASMANIA.A93_TASMANIA.T122	0.08	TASMANIA.T122	13	PemK_toxin	204.46	0.04	TASMANIA.A93	RHH_1	200.28	0.04
13	TASMANIA.A98_TASMANIA.T122	0.03	TASMANIA.T122	13	PemK_toxin	204.46	0.01	TASMANIA.A98	PhdYeFM_antitox	83.63	0.04
1	TASMANIA.A27_TASMANIA.T123	198.39	TASMANIA.T123	13	ParE_toxin	209.66	94.62	TASMANIA.A27	PhdYeFM_antitox	567.58	34.95
2	TASMANIA.A9_TASMANIA.T123	5.13	TASMANIA.T123	13	ParE_toxin	209.66	2.45	TASMANIA.A9	PhdYeFM_antitox	689.67	0.74
3	TASMANIA.A98_TASMANIA.T123	3.08	TASMANIA.T123	13	ParE_toxin	209.66	1.47	TASMANIA.A98	PhdYeFM_antitox	83.63	3.68
4	TASMANIA.A5_TASMANIA.T123	1.98	TASMANIA.T123	13	ParE_toxin	209.66	0.94	TASMANIA.A5	NikR_C	360.48	0.55
5	TASMANIA.A24_TASMANIA.T123	0.48	TASMANIA.T123	13	ParE_toxin	209.66	0.23	TASMANIA.A24	PhdYeFM_antitox	212.15	0.23
6	TASMANIA.A111_TASMANIA.T123	0.24	TASMANIA.T123	13	ParE_toxin	209.66	0.11	TASMANIA.A111	PhdYeFM_antitox	492.22	0.05
7	TASMANIA.A81_TASMANIA.T123	0.11	TASMANIA.T123	13	ParE_toxin	209.66	0.05	TASMANIA.A81	PhdYeFM_antitox	535.5	0.02
8	TASMANIA.A72_TASMANIA.T123	0.08	TASMANIA.T123	13	ParE_toxin	209.66	0.04	TASMANIA.A72	Arc	202.63	0.04
9	TASMANIA.T123_TASMANIA.A32	0.05	TASMANIA.T123	13	ParE_toxin	209.66	0.02	TASMANIA.A32	HTH_3	1802.43	0
10	TASMANIA.A37_TASMANIA.T123	0.05	TASMANIA.T123	13	ParE_toxin	209.66	0.02	TASMANIA.A37	HicB	16.56	0.3
11	TASMANIA.A108_TASMANIA.T123	0.03	TASMANIA.T123	13	ParE_toxin	209.66	0.01	TASMANIA.A108	MazE_antitoxin	257.98	0.01
12	TASMANIA.A53_TASMANIA.T123	0.03	TASMANIA.T123	13	ParE_toxin	209.66	0.01	TASMANIA.A53	RHH_3	279.46	0.01
13	TASMANIA.T123_TASMANIA.A66	0.03	TASMANIA.T123	13	ParE_toxin	209.66	0.01	TASMANIA.A66	PhdYeFM_antitox	553.74	0.01
1	TASMANIA.A100_TASMANIA.T124	201.4	TASMANIA.T124	12	PIN	211.19	95.36	TASMANIA.A100	PhdYeFM_antitox	1039.08	19.38
2	TASMANIA.A5_TASMANIA.T124	4.17	TASMANIA.T124	12	PIN	211.19	1.97	TASMANIA.A5	NikR_C	360.48	1.16
3	TASMANIA.A120_TASMANIA.T124	1.38	TASMANIA.T124	12	PIN	211.19	0.65	TASMANIA.A120	MazE_antitoxin	477.52	0.29
4	TASMANIA.A94_TASMANIA.T124	1.12	TASMANIA.T124	12	PIN	211.19	0.53	TASMANIA.A94	PhdYeFM_antitox	358.27	0.31
5	TASMANIA.A24_TASMANIA.T124	1.01	TASMANIA.T124	12	PIN	211.19	0.48	TASMANIA.A24	PhdYeFM_antitox	212.15	0.48
6	TASMANIA.A18_TASMANIA.T124	0.85	TASMANIA.T124	12	PIN	211.19	0.4	TASMANIA.A18	MazE_antitoxin	221.47	0.38
7	TASMANIA.A43_TASMANIA.T124	0.49	TASMANIA.T124	12	PIN	211.19	0.23	TASMANIA.A43	Arc	127.58	0.38
8	TASMANIA.A66_TASMANIA.T124	0.41	TASMANIA.T124	12	PIN	211.19	0.19	TASMANIA.A66	PhdYeFM_antitox	553.74	0.07
9	TASMANIA.A110_TASMANIA.T124	0.16	TASMANIA.T124	12	PIN	211.19	0.08	TASMANIA.A110	PhdYeFM_antitox	233.25	0.07
10	TASMANIA.A30_TASMANIA.T124	0.08	TASMANIA.T124	12	PIN	211.19	0.04	TASMANIA.A30	MazE_antitoxin	278.11	0.03
11	TASMANIA.A42_TASMANIA.T124	0.08	TASMANIA.T124	12	PIN	211.19	0.04	TASMANIA.A42	RHH_1	628.09	0.01
12	TASMANIA.A117_TASMANIA.T124	0.03	TASMANIA.T124	12	PIN	211.19	0.01	TASMANIA.A117	MazE_antitoxin	593.51	0.01
1	TASMANIA.A56_TASMANIA.T125	138.28	TASMANIA.T125	18	PIN	235.66	58.68	TASMANIA.A56	PhdYeFM_antitox	231.18	59.81
2	TASMANIA.A100_TASMANIA.T125	85.95	TASMANIA.T125	18	PIN	235.66	36.47	TASMANIA.A100	PhdYeFM_antitox	1039.08	8.27
3	TASMANIA.A82_TASMANIA.T125	7.69	TASMANIA.T125	18	PIN	235.66	3.26	TASMANIA.A82	RHH_5	10.06	76.44
4	TASMANIA.A66_TASMANIA.T125	1.74	TASMANIA.T125	18	PIN	235.66	0.74	TASMANIA.A66	PhdYeFM_antitox	553.74	0.31
5	TASMANIA.A98_TASMANIA.T125	0.85	TASMANIA.T125	18	PIN	235.66	0.36	TASMANIA.A98	PhdYeFM_antitox	83.63	1.02
6	TASMANIA.A94_TASMANIA.T125	0.43	TASMANIA.T125	18	PIN	235.66	0.18	TASMANIA.A94	PhdYeFM_antitox	358.27	0.12
7	TASMANIA.A110_TASMANIA.T125	0.26	TASMANIA.T125	18	PIN	235.66	0.11	TASMANIA.A110	PhdYeFM_antitox	233.25	0.11
8	TASMANIA.A101_TASMANIA.T125	0.08	TASMANIA.T125	18	PIN	235.66	0.03	TASMANIA.A101	Repressor_Mnt	217.25	0.04
9	TASMANIA.A111_TASMANIA.T125	0.06	TASMANIA.T125	18	PIN	235.66	0.03	TASMANIA.A111	PhdYeFM_antitox	492.22	0.01
10	TASMANIA.A72_TASMANIA.T125	0.08	TASMANIA.T125	18	PIN	235.66	0.03	TASMANIA.A72	Arc	202.63	0.04
11	TASMANIA.A30_TASMANIA.T125	0.05	TASMANIA.T125	18	PIN	235.66	0.02	TASMANIA.A30	MazE_antitoxin	278.11	0.02
12	TASMANIA.A108_TASMANIA.T125	0.03	TASMANIA.T125	18	PIN	235.66	0.01	TASMANIA.A108	MazE_antitoxin	257.98	0.01
13	TASMANIA.T125_TASMANIA.A109	0.03	TASMANIA.T125	18	PIN	235.66	0.01	TASMANIA.A109	RHH_1	4.03	0.74
14	TASMANIA.A120_TASMANIA.T125	0.03	TASMANIA.T125	18	PIN	235.66	0.01	TASMANIA.A120	MazE_antitoxin	477.52	0.01
15	TASMANIA.A16_TASMANIA.T125	0.03	TASMANIA.T125	18	PIN	235.66	0.01	TASMANIA.A16	DUF4375	10.78	0.28
16	TASMANIA.A24_TASMANIA.T125	0.03	TASMANIA.T125	18	PIN	235.66	0.01	TASMANIA.A24	PhdYeFM_antitox	212.15	0.01
17	TASMANIA.A74_TASMANIA.T125	0.03	TASMANIA.T125	18	PIN	235.66	0.01	TASMANIA.A74	PhdYeFM_antitox	161.05	0.02
18	TASMANIA.A8_TASMANIA.T125	0.03	TASMANIA.T125	18	PIN	235.66	0.01	TASMANIA.A8	MazE_antitoxin	1514.59	0
1	TASMANIA.A10_TASMANIA.T126	334.32	TASMANIA.T126	6	AbiEii	407.4	82.06	TASMANIA.A10	AbiEi_4	688.61	48.55
2	TASMANIA.A60_TASMANIA.T126	54.27	TASMANIA.T126	6	AbiEii	407.4	13.32	TASMANIA.A60	AbiEi_4	365.05	14.87
3	TASMANIA.T126_TASMANIA.A32	16.67	TASMANIA.T126	6	AbiEii	407.4	4.09	TASMANIA.A32	HTH_3	1802.43	0.92
4	TASMANIA.A23_TASMANIA.T126	1.16	TASMANIA.T126	6	AbiEii	407.4	0.28	TASMANIA.A23	HTH_3	1009.64	0.11
5	TASMANIA.A8_TASMANIA.T126	0.93	TASMANIA.T126	6	AbiEii	407.4	0.23	TASMANIA.A8	MazE_antitoxin	1514.59	0.06
6	TASMANIA.A16_TASMANIA.T126	0.08	TASMANIA.T126	6	AbiEii	407.4	0.02	TASMANIA.A16	DUF4375	10.78	0.74
1	TASMANIA.A59_TASMANIA.T127	18.04	TASMANIA.T127	4	ParE_toxin	18.23	98.96	TASMANIA.A59	PhdYeFM_antitox	42.81	42.14
2	TASMANIA.A87_TASMANIA.T127	0.08	TASMANIA.T127	4	ParE_toxin	18.23	0.44	TASMANIA.A87	YdaS_antitoxin	115.43	0.07
3	TASMANIA.A32_TASMANIA.T127	0.06	TASMANIA.T127	4	ParE_toxin	18.23	0.33	TASMANIA.A32	HTH_3	1802.43	0
4	TASMANIA.A81_TASMANIA.T127	0.06	TASMANIA.T127	4	ParE_toxin	18.23	0.33	TASMANIA.A81	PhdYeFM_antitox	535.5	0.01
1	TASMANIA.A32_TASMANIA.T128	0.38	TASMANIA.T128	3	SymE_toxin	0.46	82.61	TASMANIA.A32	HTH_3	1802.43	0.02
2	TASMANIA.T128_TASMANIA.A26	0.06	TASMANIA.T128	3	SymE_toxin	0.46	13.04	TASMANIA.A26	VapB_antitoxin	591.31	0.01
3	TASMANIA.A82_TASMANIA.T128	0.03	TASMANIA.T128	3	SymE_toxin	0.46	6.52	TASMANIA.A82	RHH_5	10.06	0.3
1	TASMANIA.A46_TASMANIA.T129	201.36	TASMANIA.T129	13	PIN	277.28	72.62	TASMANIA.A46	CcdA	385.4	52.25
2	TASMANIA.A100_TASMANIA.T129	38.83	TASMANIA.T129	13	PIN	277.28	14	TASMANIA.A100	PhdYeFM_antitox	1039.08	3.74
3	TASMANIA.A101_TASMANIA.T129	25	TASMANIA.T129	13	PIN	277.28	9.02	TASMANIA.A101	Repressor_Mnt	217.25	11.51
4	TASMANIA.A5_TASMANIA.T129	8.33	TASMANIA.T129	13	PIN	277.28	3	TASMANIA.A5	NikR_C	360.48	2.31
5	TASMANIA.A112_TASMANIA.T129	1.33	TASMANIA.T129	13	PIN	277.28	0.48	TASMANIA.A112	Arc	31.23	4.26
6	TASMANIA.A41_TASMANIA.T129	1.33	TASMANIA.T129	13	PIN	277.28	0.48	TASMANIA.A41	ParD_like	1.46	91.1
7	TASMANIA.A72_TASMANIA.T129	0.32	TASMANIA.T129	13	PIN	277.28	0.12	TASMANIA.A72	Arc	202.63	0.16
8	TASMANIA.A85_TASMANIA.T129	0.24	TASMANIA.T129	13	PIN	277.28	0.09	TASMANIA.A85	ParD	71	0.34
9	TASMANIA.A94_TASMANIA.T129	0.25	TASMANIA.T129	13	PIN	277.28	0.09	TASMANIA.A94	PhdYeFM_antitox	358.27	0.07
10	TASMANIA.A128_TASMANIA.T129	0.08	TASMANIA.T129	13	PIN	277.28	0.03	TASMANIA.A128	RHH_1	1139.65	0.01
11	TASMANIA.A66_TASMANIA.T129	0.08	TASMANIA.T129	13	PIN	277.28	0.03	TASMANIA.A66	PhdYeFM_antitox	553.74	0.01
12	TASMANIA.A96_TASMANIA.T129	0.08	TASMANIA.T129	13	PIN	277.28	0.03	TASMANIA.A96	RelB	8.69	0.92
13	TASMANIA.A1_TASMANIA.T129	0.03	TASMANIA.T129	13	PIN	277.28	0.01	TASMANIA.A1	ParBc	84.78	0.04
1	TASMANIA.A105_TASMANIA.T130	14.29	TASMANIA.T130	10	YafQ_toxin	18.86	75.77	TASMANIA.A105	ParD_antitoxin	442.83	3.23
2	TASMANIA.A96_TASMANIA.T130	2.22	TASMANIA.T130	10	YafQ_toxin	18.86	11.77	TASMANIA.A96	RelB	8.69	25.55
3	TASMANIA.A116_TASMANIA.T130	1.8	TASMANIA.T130	10	YafQ_toxin	18.86	9.54	TASMANIA.A116	RelB	399.98	0.45
4	TASMANIA.A94_TASMANIA.T130	0.16	TASMANIA.T130	10	YafQ_toxin	18.86	0.85	TASMANIA.A94	PhdYeFM_antitox	358.27	0.04
5	TASMANIA.A102_TASMANIA.T130	0.12	TASMANIA.T130	10	YafQ_toxin	18.86	0.64	TASMANIA.A102	RelB	131.36	0.09
6	TASMANIA.A127_TASMANIA.T130	0.09	TASMANIA.T130	10	YafQ_toxin	18.86	0.48	TASMANIA.A127	RelB	185.87	0.05
7	TASMANIA.A48_TASMANIA.T130	0.09	TASMANIA.T130	10	YafQ_toxin	18.86	0.48	TASMANIA.A48	RelB	772.07	0.01
8	TASMANIA.A11_TASMANIA.T130	0.03	TASMANIA.T130	10	YafQ_toxin	18.86	0.16	TASMANIA.A11	RelB	200.14	0.01
9	TASMANIA.A52_TASMANIA.T130	0.03	TASMANIA.T130	10	YafQ_toxin	18.86	0.16	TASMANIA.A52	RelB	283.7	0.01
10	TASMANIA.A7_TASMANIA.T130	0.03	TASMANIA.T130	10	YafQ_toxin	18.86	0.16	TASMANIA.A7	ParBc	8.86	0.34
1	TASMANIA.A8_TASMANIA.T131	345.95	TASMANIA.T131	7	PIN	391.13	88.45	TASMANIA.A8	MazE_antitoxin	1514.59	22.84
2	TASMANIA.A33_TASMANIA.T131	24.09	TASMANIA.T131	7	PIN	391.13	6.16	TASMANIA.A33	PrlF_antitoxin	489.78	4.92
3	TASMANIA.A117_TASMANIA.T131	15.46	TASMANIA.T131	7	PIN	391.13	3.95	TASMANIA.A117	MazE_antitoxin	593.51	2.6
4	TASMANIA.A91_TASMANIA.T131	4.2	TASMANIA.T131	7	PIN	391.13	1.07	TASMANIA.A91	SpoVT_C	360.97	1.16
5	TASMANIA.A30_TASMANIA.T131	1.33	TASMANIA.T131	7	PIN	391.13	0.34	TASMANIA.A30	MazE_antitoxin	278.11	0.48
6	TASMANIA.A11_TASMANIA.T131	0.08	TASMANIA.T131	7	PIN	391.13	0.02	TASMANIA.A11	RelB	200.14	0.04
7	TASMANIA.A2_TASMANIA.T131	0.03	TASMANIA.T131	7	PIN	391.13	0.01	TASMANIA.A2	MraZ	228.8	0.01
1	TASMANIA.A128_TASMANIA.T132	188.65	TASMANIA.T132	21	PIN	340.45	55.41	TASMANIA.A128	RHH_1	1139.65	16.55
2	TASMANIA.A80_TASMANIA.T132	46.15	TASMANIA.T132	21	PIN	340.45	13.56	TASMANIA.A80	RHH_1	269.54	17.12
3	TASMANIA.A8_TASMANIA.T132	30.16	TASMANIA.T132	21	PIN	340.45	8.86	TASMANIA.A8	MazE_antitoxin	1514.59	1.99
4	TASMANIA.A5_TASMANIA.T132	23.96	TASMANIA.T132	21	PIN	340.45	7.04	TASMANIA.A5	NikR_C	360.48	6.65
5	TASMANIA.A26_TASMANIA.T132	16.67	TASMANIA.T132	21	PIN	340.45	4.9	TASMANIA.A26	VapB_antitoxin	591.31	2.82
6	TASMANIA.A42_TASMANIA.T132	16.27	TASMANIA.T132	21	PIN	340.45	4.78	TASMANIA.A42	RHH_1	628.09	2.59
7	TASMANIA.A117_TASMANIA.T132	4.62	TASMANIA.T132	21	PIN	340.45	1.36	TASMANIA.A117	MazE_antitoxin	593.51	0.78
8	TASMANIA.A25_TASMANIA.T132	4	TASMANIA.T132	21	PIN	340.45	1.17	TASMANIA.A25	ParBc	4.08	98.04
9	TASMANIA.A85_TASMANIA.T132	2.67	TASMANIA.T132	21	PIN	340.45	0.78	TASMANIA.A85	ParD	71	3.76
10	TASMANIA.A11_TASMANIA.T132	1.36	TASMANIA.T132	21	PIN	340.45	0.4	TASMANIA.A11	RelB	200.14	0.68
11	TASMANIA.A104_TASMANIA.T132	1.33	TASMANIA.T132	21	PIN	340.45	0.39	TASMANIA.A104	ParD_antitoxin	621.1	0.21
12	TASMANIA.A82_TASMANIA.T132	1.33	TASMANIA.T132	21	PIN	340.45	0.39	TASMANIA.A82	RHH_5	10.06	13.22
13	TASMANIA.A27_TASMANIA.T132	0.99	TASMANIA.T132	21	PIN	340.45	0.29	TASMANIA.A27	PhdYeFM_antitox	567.58	0.17
14	TASMANIA.A101_TASMANIA.T132	0.85	TASMANIA.T132	21	PIN	340.45	0.25	TASMANIA.A101	Repressor_Mnt	217.25	0.39
15	TASMANIA.A100_TASMANIA.T132	0.73	TASMANIA.T132	21	PIN	340.45	0.21	TASMANIA.A100	PhdYeFM_antitox	1039.08	0.07
16	TASMANIA.A43_TASMANIA.T132	0.41	TASMANIA.T132	21	PIN	340.45	0.12	TASMANIA.A43	Arc	127.58	0.32
17	TASMANIA.A18_TASMANIA.T132	0.16	TASMANIA.T132	21	PIN	340.45	0.05	TASMANIA.A18	MazE_antitoxin	221.47	0.07
18	TASMANIA.A33_TASMANIA.T132	0.08	TASMANIA.T132	21	PIN	340.45	0.02	TASMANIA.A33	PrlF_antitoxin	489.78	0.02
19	TASMANIA.A32_TASMANIA.T132	0.03	TASMANIA.T132	21	PIN	340.45	0.01	TASMANIA.A32	HTH_3	1802.43	0
20	TASMANIA.A48_TASMANIA.T132	0.03	TASMANIA.T132	21	PIN	340.45	0.01	TASMANIA.A48	RelB	772.07	0
21	TASMANIA.A84_TASMANIA.T132	0.03	TASMANIA.T132	21	PIN	340.45	0.01	TASMANIA.A84	RHH_1	30.19	0.1
1	TASMANIA.A8_TASMANIA.T133	106.72	TASMANIA.T133	17	PIN	388.63	27.46	TASMANIA.A8	MazE_antitoxin	1514.59	7.05
2	TASMANIA.A26_TASMANIA.T133	50.08	TASMANIA.T133	17	PIN	388.63	12.89	TASMANIA.A26	VapB_antitoxin	591.31	8.47
3	TASMANIA.A66_TASMANIA.T133	43.7	TASMANIA.T133	17	PIN	388.63	11.24	TASMANIA.A66	PhdYeFM_antitox	553.74	7.89
4	TASMANIA.A94_TASMANIA.T133	42.94	TASMANIA.T133	17	PIN	388.63	11.05	TASMANIA.A94	PhdYeFM_antitox	358.27	11.99
5	TASMANIA.A15_TASMANIA.T133	42.86	TASMANIA.T133	17	PIN	388.63	11.03	TASMANIA.A15	BrnA_antitoxin	300.84	14.25
6	TASMANIA.A100_TASMANIA.T133	40.21	TASMANIA.T133	17	PIN	388.63	10.35	TASMANIA.A100	PhdYeFM_antitox	1039.08	3.87
7	TASMANIA.A53_TASMANIA.T133	31.86	TASMANIA.T133	17	PIN	388.63	8.2	TASMANIA.A53	RHH_3	279.46	11.4
8	TASMANIA.A43_TASMANIA.T133	25	TASMANIA.T133	17	PIN	388.63	6.43	TASMANIA.A43	Arc	127.58	19.6
9	TASMANIA.A84_TASMANIA.T133	3.24	TASMANIA.T133	17	PIN	388.63	0.83	TASMANIA.A84	RHH_1	30.19	10.73
10	TASMANIA.A126_TASMANIA.T133	1.33	TASMANIA.T133	17	PIN	388.63	0.34	TASMANIA.A126	RHH_1	35.39	3.76
11	TASMANIA.A29_TASMANIA.T133	0.24	TASMANIA.T133	17	PIN	388.63	0.06	TASMANIA.A29	RHH_1	81.73	0.29
12	TASMANIA.A130_TASMANIA.T133	0.16	TASMANIA.T133	17	PIN	388.63	0.04	TASMANIA.A130	RHH_1	80.22	0.2
13	TASMANIA.A117_TASMANIA.T133	0.12	TASMANIA.T133	17	PIN	388.63	0.03	TASMANIA.A117	MazE_antitoxin	593.51	0.02
14	TASMANIA.A42_TASMANIA.T133	0.09	TASMANIA.T133	17	PIN	388.63	0.02	TASMANIA.A42	RHH_1	628.09	0.01
15	TASMANIA.A36_TASMANIA.T133	0.03	TASMANIA.T133	17	PIN	388.63	0.01	TASMANIA.A36	RHH_1	135.08	0.02
16	TASMANIA.T133_TASMANIA.A45	0.03	TASMANIA.T133	17	PIN	388.63	0.01	TASMANIA.A45	PhdYeFM_antitox	89.11	0.03
17	TASMANIA.A98_TASMANIA.T133	0.03	TASMANIA.T133	17	PIN	388.63	0.01	TASMANIA.A98	PhdYeFM_antitox	83.63	0.04
1	TASMANIA.A42_TASMANIA.T134	25	TASMANIA.T134	7	PIN	52.75	47.39	TASMANIA.A42	RHH_1	628.09	3.98
2	TASMANIA.A53_TASMANIA.T134	20	TASMANIA.T134	7	PIN	52.75	37.91	TASMANIA.A53	RHH_3	279.46	7.16
3	TASMANIA.A8_TASMANIA.T134	4.95	TASMANIA.T134	7	PIN	52.75	9.38	TASMANIA.A8	MazE_antitoxin	1514.59	0.33
4	TASMANIA.A117_TASMANIA.T134	1.84	TASMANIA.T134	7	PIN	52.75	3.49	TASMANIA.A117	MazE_antitoxin	593.51	0.31
5	TASMANIA.A26_TASMANIA.T134	0.85	TASMANIA.T134	7	PIN	52.75	1.61	TASMANIA.A26	VapB_antitoxin	591.31	0.14
6	TASMANIA.A128_TASMANIA.T134	0.08	TASMANIA.T134	7	PIN	52.75	0.15	TASMANIA.A128	RHH_1	1139.65	0.01
7	TASMANIA.A33_TASMANIA.T134	0.03	TASMANIA.T134	7	PIN	52.75	0.06	TASMANIA.A33	PrlF_antitoxin	489.78	0.01
1	TASMANIA.T135_TASMANIA.A88	117.47	TASMANIA.T135	2	Gp49	117.5	99.97	TASMANIA.A88	HTH_3	564.78	20.8
2	TASMANIA.T135_TASMANIA.A95	0.03	TASMANIA.T135	2	Gp49	117.5	0.03	TASMANIA.A95	HicB_lk_antitox	742.51	0
1	TASMANIA.A42_TASMANIA.T136	8.65	TASMANIA.T136	8	ParE_toxin	14.64	59.08	TASMANIA.A42	RHH_1	628.09	1.38
2	TASMANIA.A54_TASMANIA.T136	3	TASMANIA.T136	8	ParE_toxin	14.64	20.49	TASMANIA.A54	RelB	82.13	3.65
3	TASMANIA.A48_TASMANIA.T136	1.19	TASMANIA.T136	8	ParE_toxin	14.64	8.13	TASMANIA.A48	RelB	772.07	0.15
4	TASMANIA.A109_TASMANIA.T136	1.08	TASMANIA.T136	8	ParE_toxin	14.64	7.38	TASMANIA.A109	RHH_1	4.03	26.8
5	TASMANIA.A43_TASMANIA.T136	0.43	TASMANIA.T136	8	ParE_toxin	14.64	2.94	TASMANIA.A43	Arc	127.58	0.34
6	TASMANIA.A121_TASMANIA.T136	0.13	TASMANIA.T136	8	ParE_toxin	14.64	0.89	TASMANIA.A121	RHH_1	307.44	0.04
7	TASMANIA.A81_TASMANIA.T136	0.12	TASMANIA.T136	8	ParE_toxin	14.64	0.82	TASMANIA.A81	PhdYeFM_antitox	535.5	0.02
8	TASMANIA.A98_TASMANIA.T136	0.05	TASMANIA.T136	8	ParE_toxin	14.64	0.34	TASMANIA.A98	PhdYeFM_antitox	83.63	0.06
1	TASMANIA.A1_TASMANIA.T137	7.69	TASMANIA.T137	7	PemK_toxin	8.37	91.88	TASMANIA.A1	ParBc	84.78	9.07
2	TASMANIA.A96_TASMANIA.T137	0.39	TASMANIA.T137	7	PemK_toxin	8.37	4.66	TASMANIA.A96	RelB	8.69	4.49
3	TASMANIA.A101_TASMANIA.T137	0.08	TASMANIA.T137	7	PemK_toxin	8.37	0.96	TASMANIA.A101	Repressor_Mnt	217.25	0.04
4	TASMANIA.A26_TASMANIA.T137	0.08	TASMANIA.T137	7	PemK_toxin	8.37	0.96	TASMANIA.A26	VapB_antitoxin	591.31	0.01
5	TASMANIA.A43_TASMANIA.T137	0.08	TASMANIA.T137	7	PemK_toxin	8.37	0.96	TASMANIA.A43	Arc	127.58	0.06
6	TASMANIA.T137_TASMANIA.A2	0.03	TASMANIA.T137	7	PemK_toxin	8.37	0.36	TASMANIA.A2	MraZ	228.8	0.01
7	TASMANIA.A76_TASMANIA.T137	0.03	TASMANIA.T137	7	PemK_toxin	8.37	0.36	TASMANIA.A76	RHH_1	508.56	0.01
1	TASMANIA.T138_TASMANIA.A7	1.63	TASMANIA.T138	6	AbiEii	4.61	35.36	TASMANIA.A7	ParBc	8.86	18.4
2	TASMANIA.A60_TASMANIA.T138	1.38	TASMANIA.T138	6	AbiEii	4.61	29.93	TASMANIA.A60	AbiEi_4	365.05	0.38
3	TASMANIA.A34_TASMANIA.T138	1.33	TASMANIA.T138	6	AbiEii	4.61	28.85	TASMANIA.A34	Rep_trans	85.59	1.55
4	TASMANIA.A32_TASMANIA.T138	0.16	TASMANIA.T138	6	AbiEii	4.61	3.47	TASMANIA.A32	HTH_3	1802.43	0.01
5	TASMANIA.A72_TASMANIA.T138	0.08	TASMANIA.T138	6	AbiEii	4.61	1.74	TASMANIA.A72	Arc	202.63	0.04
6	TASMANIA.T138_TASMANIA.A11	0.03	TASMANIA.T138	6	AbiEii	4.61	0.65	TASMANIA.A11	RelB	200.14	0.01
1	TASMANIA.A6_TASMANIA.T139	0.43	TASMANIA.T139	6	DUF1738	0.69	62.32	TASMANIA.A6	ParBc	0.73	58.9
2	TASMANIA.T139_TASMANIA.A6	0.15	TASMANIA.T139	6	DUF1738	0.69	21.74	TASMANIA.A6	ParBc	0.73	20.55
3	TASMANIA.T139_TASMANIA.A1	0.03	TASMANIA.T139	6	DUF1738	0.69	4.35	TASMANIA.A1	ParBc	84.78	0.04
4	TASMANIA.A119_TASMANIA.T139	0.03	TASMANIA.T139	6	DUF1738	0.69	4.35	TASMANIA.A119	PhdYeFM_antitox	228.19	0.01
5	TASMANIA.A46_TASMANIA.T139	0.03	TASMANIA.T139	6	DUF1738	0.69	4.35	TASMANIA.A46	CcdA	385.4	0.01
6	TASMANIA.T139_TASMANIA.A62	0.03	TASMANIA.T139	6	DUF1738	0.69	4.35	TASMANIA.A62	RHH_1	196.27	0.02
1	TASMANIA.T141_TASMANIA.A88	57.04	TASMANIA.T141	7	Gp49	64.53	88.39	TASMANIA.A88	HTH_3	564.78	10.1
2	TASMANIA.A20_TASMANIA.T141	2.32	TASMANIA.T141	7	Gp49	64.53	3.6	TASMANIA.A20	MazE_antitoxin	165.87	1.4
3	TASMANIA.T141_TASMANIA.A1	1.98	TASMANIA.T141	7	Gp49	64.53	3.07	TASMANIA.A1	ParBc	84.78	2.34
4	TASMANIA.T141_TASMANIA.A32	1.55	TASMANIA.T141	7	Gp49	64.53	2.4	TASMANIA.A32	HTH_3	1802.43	0.09
5	TASMANIA.T141_TASMANIA.A95	1.16	TASMANIA.T141	7	Gp49	64.53	1.8	TASMANIA.A95	HicB_lk_antitox	742.51	0.16
6	TASMANIA.T141_TASMANIA.A7	0.45	TASMANIA.T141	7	Gp49	64.53	0.7	TASMANIA.A7	ParBc	8.86	5.08
7	TASMANIA.T141_TASMANIA.A12	0.03	TASMANIA.T141	7	Gp49	64.53	0.05	TASMANIA.A12	HicB_lk_antitox	376.97	0.01
1	TASMANIA.A127_TASMANIA.T142	1.21	TASMANIA.T142	4	YafQ_toxin	1.8	67.22	TASMANIA.A127	RelB	185.87	0.65
2	TASMANIA.A48_TASMANIA.T142	0.53	TASMANIA.T142	4	YafQ_toxin	1.8	29.44	TASMANIA.A48	RelB	772.07	0.07
3	TASMANIA.A116_TASMANIA.T142	0.03	TASMANIA.T142	4	YafQ_toxin	1.8	1.67	TASMANIA.A116	RelB	399.98	0.01
4	TASMANIA.A52_TASMANIA.T142	0.03	TASMANIA.T142	4	YafQ_toxin	1.8	1.67	TASMANIA.A52	RelB	283.7	0.01
1	TASMANIA.A32_TASMANIA.T143	0.09	TASMANIA.T143	1	PemK_toxin	0.09	100	TASMANIA.A32	HTH_3	1802.43	0
1	TASMANIA.T144_TASMANIA.A113	48.9	TASMANIA.T144	10	HicA_toxin	158.9	30.77	TASMANIA.A113	HicB_lk_antitox	2348.02	2.08
2	TASMANIA.A113_TASMANIA.T144	42.86	TASMANIA.T144	10	HicA_toxin	158.9	26.97	TASMANIA.A113	HicB_lk_antitox	2348.02	1.83
3	TASMANIA.T144_TASMANIA.A69	38.46	TASMANIA.T144	10	HicA_toxin	158.9	24.2	TASMANIA.A69	HicB	81.82	47.01
4	TASMANIA.T144_TASMANIA.A99	10.55	TASMANIA.T144	10	HicA_toxin	158.9	6.64	TASMANIA.A99	HicB	79.7	13.24
5	TASMANIA.A12_TASMANIA.T144	10	TASMANIA.T144	10	HicA_toxin	158.9	6.29	TASMANIA.A12	HicB_lk_antitox	376.97	2.65
6	TASMANIA.T144_TASMANIA.A107	4.41	TASMANIA.T144	10	HicA_toxin	158.9	2.78	TASMANIA.A107	HicB	38.77	11.37
7	TASMANIA.T144_TASMANIA.A12	1.75	TASMANIA.T144	10	HicA_toxin	158.9	1.1	TASMANIA.A12	HicB_lk_antitox	376.97	0.46
8	TASMANIA.T144_TASMANIA.A95	1.46	TASMANIA.T144	10	HicA_toxin	158.9	0.92	TASMANIA.A95	HicB_lk_antitox	742.51	0.2
9	TASMANIA.T144_TASMANIA.A32	0.49	TASMANIA.T144	10	HicA_toxin	158.9	0.31	TASMANIA.A32	HTH_3	1802.43	0.03
10	TASMANIA.T144_TASMANIA.A128	0.03	TASMANIA.T144	10	HicA_toxin	158.9	0.02	TASMANIA.A128	RHH_1	1139.65	0
1	TASMANIA.A32_TASMANIA.T145	4.76	TASMANIA.T145	5	PemK_toxin	4.89	97.34	TASMANIA.A32	HTH_3	1802.43	0.26
2	TASMANIA.A1_TASMANIA.T145	0.03	TASMANIA.T145	5	PemK_toxin	4.89	0.61	TASMANIA.A1	ParBc	84.78	0.04
3	TASMANIA.T145_TASMANIA.A33	0.03	TASMANIA.T145	5	PemK_toxin	4.89	0.61	TASMANIA.A33	PrlF_antitoxin	489.78	0.01
4	TASMANIA.A34_TASMANIA.T145	0.03	TASMANIA.T145	5	PemK_toxin	4.89	0.61	TASMANIA.A34	Rep_trans	85.59	0.04
5	TASMANIA.T145_TASMANIA.A9	0.03	TASMANIA.T145	5	PemK_toxin	4.89	0.61	TASMANIA.A9	PhdYeFM_antitox	689.67	0
1	TASMANIA.A42_TASMANIA.T146	16.9	TASMANIA.T146	3	ParE_toxin	17	99.41	TASMANIA.A42	RHH_1	628.09	2.69
2	TASMANIA.A36_TASMANIA.T146	0.08	TASMANIA.T146	3	ParE_toxin	17	0.47	TASMANIA.A36	RHH_1	135.08	0.06
3	TASMANIA.A5_TASMANIA.T146	0.03	TASMANIA.T146	3	ParE_toxin	17	0.18	TASMANIA.A5	NikR_C	360.48	0.01
1	TASMANIA.A8_TASMANIA.T147	100	TASMANIA.T147	22	PIN	173.54	57.62	TASMANIA.A8	MazE_antitoxin	1514.59	6.6
2	TASMANIA.A100_TASMANIA.T147	50.71	TASMANIA.T147	22	PIN	173.54	29.22	TASMANIA.A100	PhdYeFM_antitox	1039.08	4.88
3	TASMANIA.A80_TASMANIA.T147	7.81	TASMANIA.T147	22	PIN	173.54	4.5	TASMANIA.A80	RHH_1	269.54	2.9
4	TASMANIA.A128_TASMANIA.T147	7.72	TASMANIA.T147	22	PIN	173.54	4.45	TASMANIA.A128	RHH_1	1139.65	0.68
5	TASMANIA.A54_TASMANIA.T147	3.47	TASMANIA.T147	22	PIN	173.54	2	TASMANIA.A54	RelB	82.13	4.23
6	TASMANIA.A120_TASMANIA.T147	1.19	TASMANIA.T147	22	PIN	173.54	0.69	TASMANIA.A120	MazE_antitoxin	477.52	0.25
7	TASMANIA.A48_TASMANIA.T147	0.88	TASMANIA.T147	22	PIN	173.54	0.51	TASMANIA.A48	RelB	772.07	0.11
8	TASMANIA.A108_TASMANIA.T147	0.45	TASMANIA.T147	22	PIN	173.54	0.26	TASMANIA.A108	MazE_antitoxin	257.98	0.17
9	TASMANIA.A124_TASMANIA.T147	0.39	TASMANIA.T147	22	PIN	173.54	0.22	TASMANIA.A124	BrnA_antitoxin	341.56	0.11
10	TASMANIA.A31_TASMANIA.T147	0.24	TASMANIA.T147	22	PIN	173.54	0.14	TASMANIA.A31	Arc	35.99	0.67
11	TASMANIA.A30_TASMANIA.T147	0.1	TASMANIA.T147	22	PIN	173.54	0.06	TASMANIA.A30	MazE_antitoxin	278.11	0.04
12	TASMANIA.A110_TASMANIA.T147	0.08	TASMANIA.T147	22	PIN	173.54	0.05	TASMANIA.A110	PhdYeFM_antitox	233.25	0.03
13	TASMANIA.A24_TASMANIA.T147	0.08	TASMANIA.T147	22	PIN	173.54	0.05	TASMANIA.A24	PhdYeFM_antitox	212.15	0.04
14	TASMANIA.A26_TASMANIA.T147	0.08	TASMANIA.T147	22	PIN	173.54	0.05	TASMANIA.A26	VapB_antitoxin	591.31	0.01
15	TASMANIA.A42_TASMANIA.T147	0.08	TASMANIA.T147	22	PIN	173.54	0.05	TASMANIA.A42	RHH_1	628.09	0.01
16	TASMANIA.T147_TASMANIA.A42	0.08	TASMANIA.T147	22	PIN	173.54	0.05	TASMANIA.A42	RHH_1	628.09	0.01
17	TASMANIA.A66_TASMANIA.T147	0.05	TASMANIA.T147	22	PIN	173.54	0.03	TASMANIA.A66	PhdYeFM_antitox	553.74	0.01
18	TASMANIA.A98_TASMANIA.T147	0.05	TASMANIA.T147	22	PIN	173.54	0.03	TASMANIA.A98	PhdYeFM_antitox	83.63	0.06
19	TASMANIA.A101_TASMANIA.T147	0.03	TASMANIA.T147	22	PIN	173.54	0.02	TASMANIA.A101	Repressor_Mnt	217.25	0.01
20	TASMANIA.A11_TASMANIA.T147	0.03	TASMANIA.T147	22	PIN	173.54	0.02	TASMANIA.A11	RelB	200.14	0.01
21	TASMANIA.A121_TASMANIA.T147	0.03	TASMANIA.T147	22	PIN	173.54	0.02	TASMANIA.A121	RHH_1	307.44	0.01
22	TASMANIA.A46_TASMANIA.T147	0.03	TASMANIA.T147	22	PIN	173.54	0.02	TASMANIA.A46	CcdA	385.4	0.01
1	TASMANIA.A27_TASMANIA.T148	37.84	TASMANIA.T148	14	ParE_toxin	121.71	31.09	TASMANIA.A27	PhdYeFM_antitox	567.58	6.67
2	TASMANIA.A111_TASMANIA.T148	25	TASMANIA.T148	14	ParE_toxin	121.71	20.54	TASMANIA.A111	PhdYeFM_antitox	492.22	5.08
3	TASMANIA.A9_TASMANIA.T148	25	TASMANIA.T148	14	ParE_toxin	121.71	20.54	TASMANIA.A9	PhdYeFM_antitox	689.67	3.62
4	TASMANIA.A85_TASMANIA.T148	16.67	TASMANIA.T148	14	ParE_toxin	121.71	13.7	TASMANIA.A85	ParD	71	23.48
5	TASMANIA.A126_TASMANIA.T148	7.69	TASMANIA.T148	14	ParE_toxin	121.71	6.32	TASMANIA.A126	RHH_1	35.39	21.73
6	TASMANIA.A96_TASMANIA.T148	3.85	TASMANIA.T148	14	ParE_toxin	121.71	3.16	TASMANIA.A96	RelB	8.69	44.3
7	TASMANIA.A81_TASMANIA.T148	1.85	TASMANIA.T148	14	ParE_toxin	121.71	1.52	TASMANIA.A81	PhdYeFM_antitox	535.5	0.35
8	TASMANIA.A121_TASMANIA.T148	1	TASMANIA.T148	14	ParE_toxin	121.71	0.82	TASMANIA.A121	RHH_1	307.44	0.33
9	TASMANIA.A8_TASMANIA.T148	0.93	TASMANIA.T148	14	ParE_toxin	121.71	0.76	TASMANIA.A8	MazE_antitoxin	1514.59	0.06
10	TASMANIA.A90_TASMANIA.T148	0.93	TASMANIA.T148	14	ParE_toxin	121.71	0.76	TASMANIA.A90	PhdYeFM_antitox	194.39	0.48
11	TASMANIA.A49_TASMANIA.T148	0.85	TASMANIA.T148	14	ParE_toxin	121.71	0.7	TASMANIA.A49	ParD_like	50.85	1.67
12	TASMANIA.A15_TASMANIA.T148	0.05	TASMANIA.T148	14	ParE_toxin	121.71	0.04	TASMANIA.A15	BrnA_antitoxin	300.84	0.02
13	TASMANIA.A29_TASMANIA.T148	0.03	TASMANIA.T148	14	ParE_toxin	121.71	0.02	TASMANIA.A29	RHH_1	81.73	0.04
14	TASMANIA.A60_TASMANIA.T148	0.03	TASMANIA.T148	14	ParE_toxin	121.71	0.02	TASMANIA.A60	AbiEi_4	365.05	0.01
1	TASMANIA.A32_TASMANIA.T149	1.31	TASMANIA.T149	1	SymE_toxin	1.31	100	TASMANIA.A32	HTH_3	1802.43	0.07
1	TASMANIA.A120_TASMANIA.T150	0.39	TASMANIA.T150	6	Zeta_toxin	0.66	59.09	TASMANIA.A120	MazE_antitoxin	477.52	0.08
2	TASMANIA.A16_TASMANIA.T150	0.08	TASMANIA.T150	6	Zeta_toxin	0.66	12.12	TASMANIA.A16	DUF4375	10.78	0.74
3	TASMANIA.A43_TASMANIA.T150	0.08	TASMANIA.T150	6	Zeta_toxin	0.66	12.12	TASMANIA.A43	Arc	127.58	0.06
4	TASMANIA.A45_TASMANIA.T150	0.06	TASMANIA.T150	6	Zeta_toxin	0.66	9.09	TASMANIA.A45	PhdYeFM_antitox	89.11	0.07
5	TASMANIA.A29_TASMANIA.T150	0.03	TASMANIA.T150	6	Zeta_toxin	0.66	4.55	TASMANIA.A29	RHH_1	81.73	0.04
6	TASMANIA.T150_TASMANIA.A95	0.03	TASMANIA.T150	6	Zeta_toxin	0.66	4.55	TASMANIA.A95	HicB_lk_antitox	742.51	0
1	TASMANIA.A46_TASMANIA.T151	1.24	TASMANIA.T151	2	CcdB	1.29	96.12	TASMANIA.A46	CcdA	385.4	0.32
2	TASMANIA.A119_TASMANIA.T151	0.05	TASMANIA.T151	2	CcdB	1.29	3.88	TASMANIA.A119	PhdYeFM_antitox	228.19	0.02
1	TASMANIA.T152_TASMANIA.A23	429.81	TASMANIA.T152	8	HigB-like_toxin	526.34	81.66	TASMANIA.A23	HTH_3	1009.64	42.57
2	TASMANIA.A105_TASMANIA.T152	42.6	TASMANIA.T152	8	HigB-like_toxin	526.34	8.09	TASMANIA.A105	ParD_antitoxin	442.83	9.62
3	TASMANIA.A5_TASMANIA.T152	30.96	TASMANIA.T152	8	HigB-like_toxin	526.34	5.88	TASMANIA.A5	NikR_C	360.48	8.59
4	TASMANIA.T152_TASMANIA.A78	21.21	TASMANIA.T152	8	HigB-like_toxin	526.34	4.03	TASMANIA.A78	HTH_3	73.83	28.73
5	TASMANIA.T152_TASMANIA.A77	1.62	TASMANIA.T152	8	HigB-like_toxin	526.34	0.31	TASMANIA.A77	HTH_3	320.33	0.51
6	TASMANIA.T152_TASMANIA.A32	0.1	TASMANIA.T152	8	HigB-like_toxin	526.34	0.02	TASMANIA.A32	HTH_3	1802.43	0.01
7	TASMANIA.T152_TASMANIA.A40	0.03	TASMANIA.T152	8	HigB-like_toxin	526.34	0.01	TASMANIA.A40	HTH_3	137.62	0.02
8	TASMANIA.A8_TASMANIA.T152	0.03	TASMANIA.T152	8	HigB-like_toxin	526.34	0.01	TASMANIA.A8	MazE_antitoxin	1514.59	0

## Sheet: antitoxin_centered
n	popTA	popTA_counts_phylumweighted	antitoxin_hmmcluster_id	modularity	antitoxin_nearest_pfam_id	antitoxin_hmmcluster_counts_phylumweighted	popTA_enrichment_in_antitoxin_hmmcluster	toxin_hmmcluster_id	toxin_nearest_pfam_id	toxin_hmmcluster_counts_phylumweighted	popTA_enrichment_in_toxin_hmmcluster
1	TASMANIA.T41_TASMANIA.A1	25.61	TASMANIA.A1	38	ParBc	84.78	30.21	TASMANIA.T41	Gp49	157.56	16.25
2	TASMANIA.T45_TASMANIA.A1	8.62	TASMANIA.A1	38	ParBc	84.78	10.17	TASMANIA.T45	HigB_toxin	142.97	6.03
3	TASMANIA.T7_TASMANIA.A1	7.81	TASMANIA.A1	38	ParBc	84.78	9.21	TASMANIA.T7	Gp49	52.75	14.81
4	TASMANIA.A1_TASMANIA.T137	7.69	TASMANIA.A1	38	ParBc	84.78	9.07	TASMANIA.T137	PemK_toxin	8.37	91.88
5	TASMANIA.T122_TASMANIA.A1	7.69	TASMANIA.A1	38	ParBc	84.78	9.07	TASMANIA.T122	PemK_toxin	204.46	3.76
6	TASMANIA.T48_TASMANIA.A1	5.18	TASMANIA.A1	38	ParBc	84.78	6.11	TASMANIA.T48	Gp49	522.27	0.99
7	TASMANIA.A1_TASMANIA.T29	4.2	TASMANIA.A1	38	ParBc	84.78	4.95	TASMANIA.T29	PIN_5	27.82	15.1
8	TASMANIA.T26_TASMANIA.A1	4.17	TASMANIA.A1	38	ParBc	84.78	4.92	TASMANIA.T26	PIN	103.78	4.02
9	TASMANIA.T53_TASMANIA.A1	3.85	TASMANIA.A1	38	ParBc	84.78	4.54	TASMANIA.T53	Fic	437.55	0.88
10	TASMANIA.T85_TASMANIA.A1	3.53	TASMANIA.A1	38	ParBc	84.78	4.16	TASMANIA.T85	Gp49	365.2	0.97
11	TASMANIA.T141_TASMANIA.A1	1.98	TASMANIA.A1	38	ParBc	84.78	2.34	TASMANIA.T141	Gp49	64.53	3.07
12	TASMANIA.A1_TASMANIA.T6	0.99	TASMANIA.A1	38	ParBc	84.78	1.17	TASMANIA.T6	YoeB_toxin	944.63	0.1
13	TASMANIA.A1_TASMANIA.T14	0.76	TASMANIA.A1	38	ParBc	84.78	0.9	TASMANIA.T14	HipA_C	468.99	0.16
14	TASMANIA.T3_TASMANIA.A1	0.53	TASMANIA.A1	38	ParBc	84.78	0.63	TASMANIA.T3	CbtA_toxin	6.03	8.79
15	TASMANIA.T78_TASMANIA.A1	0.33	TASMANIA.A1	38	ParBc	84.78	0.39	TASMANIA.T78	ParE_toxin	617.66	0.05
16	TASMANIA.T21_TASMANIA.A1	0.28	TASMANIA.A1	38	ParBc	84.78	0.33	TASMANIA.T21	ParE_toxin	270.71	0.1
17	TASMANIA.A1_TASMANIA.T2	0.27	TASMANIA.A1	38	ParBc	84.78	0.32	TASMANIA.T2	HipA_C	131.69	0.21
18	TASMANIA.T22_TASMANIA.A1	0.21	TASMANIA.A1	38	ParBc	84.78	0.25	TASMANIA.T22	HipA_C	0.21	100
19	TASMANIA.A1_TASMANIA.T3	0.18	TASMANIA.A1	38	ParBc	84.78	0.21	TASMANIA.T3	CbtA_toxin	6.03	2.99
20	TASMANIA.T93_TASMANIA.A1	0.16	TASMANIA.A1	38	ParBc	84.78	0.19	TASMANIA.T93	AbiEii	241.59	0.07
21	TASMANIA.T64_TASMANIA.A1	0.13	TASMANIA.A1	38	ParBc	84.78	0.15	TASMANIA.T64	ParE_toxin	283.42	0.05
22	TASMANIA.A1_TASMANIA.T16	0.13	TASMANIA.A1	38	ParBc	84.78	0.15	TASMANIA.T16	HipA_C	182.45	0.07
23	TASMANIA.A1_TASMANIA.T80	0.11	TASMANIA.A1	38	ParBc	84.78	0.13	TASMANIA.T80	PIN_3	346.64	0.03
24	TASMANIA.T61_TASMANIA.A1	0.05	TASMANIA.A1	38	ParBc	84.78	0.06	TASMANIA.T61	ParE_toxin	398.83	0.01
25	TASMANIA.A1_TASMANIA.T99	0.03	TASMANIA.A1	38	ParBc	84.78	0.04	TASMANIA.T99	AAA_33	33.57	0.09
26	TASMANIA.T37_TASMANIA.A1	0.03	TASMANIA.A1	38	ParBc	84.78	0.04	TASMANIA.T37	ParE_toxin	140.26	0.02
27	TASMANIA.T139_TASMANIA.A1	0.03	TASMANIA.A1	38	ParBc	84.78	0.04	TASMANIA.T139	DUF1738	0.69	4.35
28	TASMANIA.T13_TASMANIA.A1	0.03	TASMANIA.A1	38	ParBc	84.78	0.04	TASMANIA.T13	Zeta_toxin	28.12	0.11
29	TASMANIA.A1_TASMANIA.T27	0.03	TASMANIA.A1	38	ParBc	84.78	0.04	TASMANIA.T27	Fic_N	22.5	0.13
30	TASMANIA.T18_TASMANIA.A1	0.03	TASMANIA.A1	38	ParBc	84.78	0.04	TASMANIA.T18	RelE	285.65	0.01
31	TASMANIA.T58_TASMANIA.A1	0.03	TASMANIA.A1	38	ParBc	84.78	0.04	TASMANIA.T58	CcdB	11.43	0.26
32	TASMANIA.A1_TASMANIA.T145	0.03	TASMANIA.A1	38	ParBc	84.78	0.04	TASMANIA.T145	PemK_toxin	4.89	0.61
33	TASMANIA.A1_TASMANIA.T53	0.03	TASMANIA.A1	38	ParBc	84.78	0.04	TASMANIA.T53	Fic	437.55	0.01
34	TASMANIA.A1_TASMANIA.T121	0.03	TASMANIA.A1	38	ParBc	84.78	0.04	TASMANIA.T121	YafO_toxin	0.4	7.5
35	TASMANIA.T9_TASMANIA.A1	0.03	TASMANIA.A1	38	ParBc	84.78	0.04	TASMANIA.T9	ParE_toxin	322.91	0.01
36	TASMANIA.A1_TASMANIA.T129	0.03	TASMANIA.A1	38	ParBc	84.78	0.04	TASMANIA.T129	PIN	277.28	0.01
37	TASMANIA.A1_TASMANIA.T101	0.03	TASMANIA.A1	38	ParBc	84.78	0.04	TASMANIA.T101	PIN	206.42	0.01
38	TASMANIA.A1_TASMANIA.T70	0.03	TASMANIA.A1	38	ParBc	84.78	0.04	TASMANIA.T70	Zeta_toxin	48.49	0.06
1	TASMANIA.A2_TASMANIA.T89	100	TASMANIA.A2	12	MraZ	228.8	43.71	TASMANIA.T89	PIN	378.58	26.41
2	TASMANIA.A2_TASMANIA.T96	100	TASMANIA.A2	12	MraZ	228.8	43.71	TASMANIA.T96	PIN	204.08	49
3	TASMANIA.A2_TASMANIA.T26	7.84	TASMANIA.A2	12	MraZ	228.8	3.43	TASMANIA.T26	PIN	103.78	7.55
4	TASMANIA.A2_TASMANIA.T80	7.69	TASMANIA.A2	12	MraZ	228.8	3.36	TASMANIA.T80	PIN_3	346.64	2.22
5	TASMANIA.A2_TASMANIA.T81	6.93	TASMANIA.A2	12	MraZ	228.8	3.03	TASMANIA.T81	PIN	218.28	3.17
6	TASMANIA.A2_TASMANIA.T66	5.16	TASMANIA.A2	12	MraZ	228.8	2.26	TASMANIA.T66	PIN	805.24	0.64
7	TASMANIA.A2_TASMANIA.T113	1.02	TASMANIA.A2	12	MraZ	228.8	0.45	TASMANIA.T113	PIN	273.16	0.37
8	TASMANIA.T78_TASMANIA.A2	0.05	TASMANIA.A2	12	MraZ	228.8	0.02	TASMANIA.T78	ParE_toxin	617.66	0.01
9	TASMANIA.A2_TASMANIA.T45	0.03	TASMANIA.A2	12	MraZ	228.8	0.01	TASMANIA.T45	HigB_toxin	142.97	0.02
10	TASMANIA.A2_TASMANIA.T131	0.03	TASMANIA.A2	12	MraZ	228.8	0.01	TASMANIA.T131	PIN	391.13	0.01
11	TASMANIA.T137_TASMANIA.A2	0.03	TASMANIA.A2	12	MraZ	228.8	0.01	TASMANIA.T137	PemK_toxin	8.37	0.36
12	TASMANIA.A2_TASMANIA.T4	0.03	TASMANIA.A2	12	MraZ	228.8	0.01	TASMANIA.T4	YafQ_toxin	940.49	0
1	TASMANIA.T104_TASMANIA.A3	0.16	TASMANIA.A3	5	ParBc	0.39	41.03	TASMANIA.T104	SymE_toxin	0.29	55.17
2	TASMANIA.T85_TASMANIA.A3	0.09	TASMANIA.A3	5	ParBc	0.39	23.08	TASMANIA.T85	Gp49	365.2	0.02
3	TASMANIA.A3_TASMANIA.T53	0.08	TASMANIA.A3	5	ParBc	0.39	20.51	TASMANIA.T53	Fic	437.55	0.02
4	TASMANIA.A3_TASMANIA.T80	0.03	TASMANIA.A3	5	ParBc	0.39	7.69	TASMANIA.T80	PIN_3	346.64	0.01
5	TASMANIA.T15_TASMANIA.A3	0.03	TASMANIA.A3	5	ParBc	0.39	7.69	TASMANIA.T15	AbiEii	44.16	0.07
1	TASMANIA.T48_TASMANIA.A4	0.08	TASMANIA.A4	4	ParBc	0.19	42.11	TASMANIA.T48	Gp49	522.27	0.02
2	TASMANIA.A4_TASMANIA.T10	0.05	TASMANIA.A4	4	ParBc	0.19	26.32	TASMANIA.T10	PIN	1210.59	0
3	TASMANIA.T11_TASMANIA.A4	0.03	TASMANIA.A4	4	ParBc	0.19	15.79	TASMANIA.T11	HOK_GEF	0.47	6.38
4	TASMANIA.T41_TASMANIA.A4	0.03	TASMANIA.A4	4	ParBc	0.19	15.79	TASMANIA.T41	Gp49	157.56	0.02
1	TASMANIA.A5_TASMANIA.T111	94.87	TASMANIA.A5	29	NikR_C	360.48	26.32	TASMANIA.T111	PIN_3	718.31	13.21
2	TASMANIA.A5_TASMANIA.T57	34.77	TASMANIA.A5	29	NikR_C	360.48	9.65	TASMANIA.T57	PemK_toxin	657.4	5.29
3	TASMANIA.A5_TASMANIA.T66	33.33	TASMANIA.A5	29	NikR_C	360.48	9.25	TASMANIA.T66	PIN	805.24	4.14
4	TASMANIA.A5_TASMANIA.T18	33.33	TASMANIA.A5	29	NikR_C	360.48	9.25	TASMANIA.T18	RelE	285.65	11.67
5	TASMANIA.A5_TASMANIA.T152	30.96	TASMANIA.A5	29	NikR_C	360.48	8.59	TASMANIA.T152	HigB-like_toxin	526.34	5.88
6	TASMANIA.A5_TASMANIA.T19	25	TASMANIA.A5	29	NikR_C	360.48	6.94	TASMANIA.T19	PIN	406.06	6.16
7	TASMANIA.A5_TASMANIA.T132	23.96	TASMANIA.A5	29	NikR_C	360.48	6.65	TASMANIA.T132	PIN	340.45	7.04
8	TASMANIA.A5_TASMANIA.T78	21.78	TASMANIA.A5	29	NikR_C	360.48	6.04	TASMANIA.T78	ParE_toxin	617.66	3.53
9	TASMANIA.A5_TASMANIA.T21	16.83	TASMANIA.A5	29	NikR_C	360.48	4.67	TASMANIA.T21	ParE_toxin	270.71	6.22
10	TASMANIA.A5_TASMANIA.T6	14.29	TASMANIA.A5	29	NikR_C	360.48	3.96	TASMANIA.T6	YoeB_toxin	944.63	1.51
11	TASMANIA.A5_TASMANIA.T109	8.38	TASMANIA.A5	29	NikR_C	360.48	2.32	TASMANIA.T109	PIN	540.85	1.55
12	TASMANIA.A5_TASMANIA.T129	8.33	TASMANIA.A5	29	NikR_C	360.48	2.31	TASMANIA.T129	PIN	277.28	3
13	TASMANIA.A5_TASMANIA.T124	4.17	TASMANIA.A5	29	NikR_C	360.48	1.16	TASMANIA.T124	PIN	211.19	1.97
14	TASMANIA.A5_TASMANIA.T40	2.71	TASMANIA.A5	29	NikR_C	360.48	0.75	TASMANIA.T40	ParE_toxin	20.88	12.98
15	TASMANIA.A5_TASMANIA.T123	1.98	TASMANIA.A5	29	NikR_C	360.48	0.55	TASMANIA.T123	ParE_toxin	209.66	0.94
16	TASMANIA.A5_TASMANIA.T65	1.29	TASMANIA.A5	29	NikR_C	360.48	0.36	TASMANIA.T65	PIN	344	0.38
17	TASMANIA.A5_TASMANIA.T68	1.19	TASMANIA.A5	29	NikR_C	360.48	0.33	TASMANIA.T68	ParE_toxin	227.94	0.52
18	TASMANIA.A5_TASMANIA.T10	1.02	TASMANIA.A5	29	NikR_C	360.48	0.28	TASMANIA.T10	PIN	1210.59	0.08
19	TASMANIA.A5_TASMANIA.T9	0.93	TASMANIA.A5	29	NikR_C	360.48	0.26	TASMANIA.T9	ParE_toxin	322.91	0.29
20	TASMANIA.A5_TASMANIA.T61	0.85	TASMANIA.A5	29	NikR_C	360.48	0.24	TASMANIA.T61	ParE_toxin	398.83	0.21
21	TASMANIA.A5_TASMANIA.T26	0.11	TASMANIA.A5	29	NikR_C	360.48	0.03	TASMANIA.T26	PIN	103.78	0.11
22	TASMANIA.A5_TASMANIA.T122	0.09	TASMANIA.A5	29	NikR_C	360.48	0.02	TASMANIA.T122	PemK_toxin	204.46	0.04
23	TASMANIA.T34_TASMANIA.A5	0.08	TASMANIA.A5	29	NikR_C	360.48	0.02	TASMANIA.T34	BrnT_toxin	719.22	0.01
24	TASMANIA.A5_TASMANIA.T105	0.08	TASMANIA.A5	29	NikR_C	360.48	0.02	TASMANIA.T105	PemK_toxin	317.01	0.03
25	TASMANIA.A5_TASMANIA.T56	0.05	TASMANIA.A5	29	NikR_C	360.48	0.01	TASMANIA.T56	ParE_toxin	222.16	0.02
26	TASMANIA.A5_TASMANIA.T146	0.03	TASMANIA.A5	29	NikR_C	360.48	0.01	TASMANIA.T146	ParE_toxin	17	0.18
27	TASMANIA.A5_TASMANIA.T94	0.03	TASMANIA.A5	29	NikR_C	360.48	0.01	TASMANIA.T94	GidB	20.56	0.15
28	TASMANIA.A5_TASMANIA.T91	0.03	TASMANIA.A5	29	NikR_C	360.48	0.01	TASMANIA.T91	ParE_toxin	2.15	1.4
29	TASMANIA.A5_TASMANIA.T116	0.03	TASMANIA.A5	29	NikR_C	360.48	0.01	TASMANIA.T116	PIN_2	43.72	0.07
1	TASMANIA.A6_TASMANIA.T139	0.43	TASMANIA.A6	3	ParBc	0.73	58.9	TASMANIA.T139	DUF1738	0.69	62.32
2	TASMANIA.T139_TASMANIA.A6	0.15	TASMANIA.A6	3	ParBc	0.73	20.55	TASMANIA.T139	DUF1738	0.69	21.74
3	TASMANIA.T48_TASMANIA.A6	0.15	TASMANIA.A6	3	ParBc	0.73	20.55	TASMANIA.T48	Gp49	522.27	0.03
1	TASMANIA.A7_TASMANIA.T38	3.85	TASMANIA.A7	19	ParBc	8.86	43.45	TASMANIA.T38	RelE	245.82	1.57
2	TASMANIA.T138_TASMANIA.A7	1.63	TASMANIA.A7	19	ParBc	8.86	18.4	TASMANIA.T138	AbiEii	4.61	35.36
3	TASMANIA.A7_TASMANIA.T25	1.41	TASMANIA.A7	19	ParBc	8.86	15.91	TASMANIA.T25	HigB_toxin	50.78	2.78
4	TASMANIA.A7_TASMANIA.T32	0.93	TASMANIA.A7	19	ParBc	8.86	10.5	TASMANIA.T32	YafQ_toxin	385.39	0.24
5	TASMANIA.T141_TASMANIA.A7	0.45	TASMANIA.A7	19	ParBc	8.86	5.08	TASMANIA.T141	Gp49	64.53	0.7
6	TASMANIA.T27_TASMANIA.A7	0.11	TASMANIA.A7	19	ParBc	8.86	1.24	TASMANIA.T27	Fic_N	22.5	0.49
7	TASMANIA.A7_TASMANIA.T5	0.08	TASMANIA.A7	19	ParBc	8.86	0.9	TASMANIA.T5	Cpta_toxin	0.22	36.36
8	TASMANIA.A7_TASMANIA.T29	0.08	TASMANIA.A7	19	ParBc	8.86	0.9	TASMANIA.T29	PIN_5	27.82	0.29
9	TASMANIA.T40_TASMANIA.A7	0.08	TASMANIA.A7	19	ParBc	8.86	0.9	TASMANIA.T40	ParE_toxin	20.88	0.38
10	TASMANIA.A7_TASMANIA.T27	0.03	TASMANIA.A7	19	ParBc	8.86	0.34	TASMANIA.T27	Fic_N	22.5	0.13
11	TASMANIA.T32_TASMANIA.A7	0.03	TASMANIA.A7	19	ParBc	8.86	0.34	TASMANIA.T32	YafQ_toxin	385.39	0.01
12	TASMANIA.A7_TASMANIA.T47	0.03	TASMANIA.A7	19	ParBc	8.86	0.34	TASMANIA.T47	ParE_toxin	490.02	0.01
13	TASMANIA.T13_TASMANIA.A7	0.03	TASMANIA.A7	19	ParBc	8.86	0.34	TASMANIA.T13	Zeta_toxin	28.12	0.11
14	TASMANIA.A7_TASMANIA.T1	0.03	TASMANIA.A7	19	ParBc	8.86	0.34	TASMANIA.T1	PhoH	48.83	0.06
15	TASMANIA.A7_TASMANIA.T58	0.03	TASMANIA.A7	19	ParBc	8.86	0.34	TASMANIA.T58	CcdB	11.43	0.26
16	TASMANIA.A7_TASMANIA.T35	0.03	TASMANIA.A7	19	ParBc	8.86	0.34	TASMANIA.T35	SpoIISA_toxin	0.12	25
17	TASMANIA.T11_TASMANIA.A7	0.03	TASMANIA.A7	19	ParBc	8.86	0.34	TASMANIA.T11	HOK_GEF	0.47	6.38
18	TASMANIA.A7_TASMANIA.T130	0.03	TASMANIA.A7	19	ParBc	8.86	0.34	TASMANIA.T130	YafQ_toxin	18.86	0.16
19	TASMANIA.T20_TASMANIA.A7	0.03	TASMANIA.A7	19	ParBc	8.86	0.34	TASMANIA.T20	PIN	424.11	0.01
1	TASMANIA.A8_TASMANIA.T131	345.95	TASMANIA.A8	42	MazE_antitoxin	1514.59	22.84	TASMANIA.T131	PIN	391.13	88.45
2	TASMANIA.A8_TASMANIA.T101	205.3	TASMANIA.A8	42	MazE_antitoxin	1514.59	13.55	TASMANIA.T101	PIN	206.42	99.46
3	TASMANIA.A8_TASMANIA.T111	126.39	TASMANIA.A8	42	MazE_antitoxin	1514.59	8.34	TASMANIA.T111	PIN_3	718.31	17.6
4	TASMANIA.A8_TASMANIA.T113	114.66	TASMANIA.A8	42	MazE_antitoxin	1514.59	7.57	TASMANIA.T113	PIN	273.16	41.98
5	TASMANIA.A8_TASMANIA.T133	106.72	TASMANIA.A8	42	MazE_antitoxin	1514.59	7.05	TASMANIA.T133	PIN	388.63	27.46
6	TASMANIA.A8_TASMANIA.T89	105.37	TASMANIA.A8	42	MazE_antitoxin	1514.59	6.96	TASMANIA.T89	PIN	378.58	27.83
7	TASMANIA.A8_TASMANIA.T147	100	TASMANIA.A8	42	MazE_antitoxin	1514.59	6.6	TASMANIA.T147	PIN	173.54	57.62
8	TASMANIA.A8_TASMANIA.T74	100	TASMANIA.A8	42	MazE_antitoxin	1514.59	6.6	TASMANIA.T74	PIN	350.91	28.5
9	TASMANIA.A8_TASMANIA.T100	34.35	TASMANIA.A8	42	MazE_antitoxin	1514.59	2.27	TASMANIA.T100	PIN	307.83	11.16
10	TASMANIA.A8_TASMANIA.T132	30.16	TASMANIA.A8	42	MazE_antitoxin	1514.59	1.99	TASMANIA.T132	PIN	340.45	8.86
11	TASMANIA.A8_TASMANIA.T80	29.91	TASMANIA.A8	42	MazE_antitoxin	1514.59	1.97	TASMANIA.T80	PIN_3	346.64	8.63
12	TASMANIA.A8_TASMANIA.T118	28.69	TASMANIA.A8	42	MazE_antitoxin	1514.59	1.89	TASMANIA.T118	PIN	447.62	6.41
13	TASMANIA.A8_TASMANIA.T88	27.65	TASMANIA.A8	42	MazE_antitoxin	1514.59	1.83	TASMANIA.T88	PIN	84.61	32.68
14	TASMANIA.A8_TASMANIA.T26	21.91	TASMANIA.A8	42	MazE_antitoxin	1514.59	1.45	TASMANIA.T26	PIN	103.78	21.11
15	TASMANIA.A8_TASMANIA.T29	21.22	TASMANIA.A8	42	MazE_antitoxin	1514.59	1.4	TASMANIA.T29	PIN_5	27.82	76.28
16	TASMANIA.A8_TASMANIA.T20	20.83	TASMANIA.A8	42	MazE_antitoxin	1514.59	1.38	TASMANIA.T20	PIN	424.11	4.91
17	TASMANIA.A8_TASMANIA.T75	19.64	TASMANIA.A8	42	MazE_antitoxin	1514.59	1.3	TASMANIA.T75	PIN	213.19	9.21
18	TASMANIA.A8_TASMANIA.T95	18.38	TASMANIA.A8	42	MazE_antitoxin	1514.59	1.21	TASMANIA.T95	PIN	69.11	26.6
19	TASMANIA.A8_TASMANIA.T57	14.88	TASMANIA.A8	42	MazE_antitoxin	1514.59	0.98	TASMANIA.T57	PemK_toxin	657.4	2.26
20	TASMANIA.A8_TASMANIA.T19	13.58	TASMANIA.A8	42	MazE_antitoxin	1514.59	0.9	TASMANIA.T19	PIN	406.06	3.34
21	TASMANIA.A8_TASMANIA.T66	8.36	TASMANIA.A8	42	MazE_antitoxin	1514.59	0.55	TASMANIA.T66	PIN	805.24	1.04
22	TASMANIA.A8_TASMANIA.T67	6.67	TASMANIA.A8	42	MazE_antitoxin	1514.59	0.44	TASMANIA.T67	HigB-like_toxin	1264.58	0.53
23	TASMANIA.A8_TASMANIA.T134	4.95	TASMANIA.A8	42	MazE_antitoxin	1514.59	0.33	TASMANIA.T134	PIN	52.75	9.38
24	TASMANIA.A8_TASMANIA.T115	4.17	TASMANIA.A8	42	MazE_antitoxin	1514.59	0.28	TASMANIA.T115	PIN	294.08	1.42
25	TASMANIA.A8_TASMANIA.T10	0.99	TASMANIA.A8	42	MazE_antitoxin	1514.59	0.07	TASMANIA.T10	PIN	1210.59	0.08
26	TASMANIA.A8_TASMANIA.T96	0.99	TASMANIA.A8	42	MazE_antitoxin	1514.59	0.07	TASMANIA.T96	PIN	204.08	0.49
27	TASMANIA.A8_TASMANIA.T126	0.93	TASMANIA.A8	42	MazE_antitoxin	1514.59	0.06	TASMANIA.T126	AbiEii	407.4	0.23
28	TASMANIA.A8_TASMANIA.T148	0.93	TASMANIA.A8	42	MazE_antitoxin	1514.59	0.06	TASMANIA.T148	ParE_toxin	121.71	0.76
29	TASMANIA.A8_TASMANIA.T9	0.33	TASMANIA.A8	42	MazE_antitoxin	1514.59	0.02	TASMANIA.T9	ParE_toxin	322.91	0.1
30	TASMANIA.A8_TASMANIA.T4	0.09	TASMANIA.A8	42	MazE_antitoxin	1514.59	0.01	TASMANIA.T4	YafQ_toxin	940.49	0.01
31	TASMANIA.A8_TASMANIA.T53	0.09	TASMANIA.A8	42	MazE_antitoxin	1514.59	0.01	TASMANIA.T53	Fic	437.55	0.02
32	TASMANIA.A8_TASMANIA.T114	0.08	TASMANIA.A8	42	MazE_antitoxin	1514.59	0.01	TASMANIA.T114	PIN	337.82	0.02
33	TASMANIA.A8_TASMANIA.T30	0.09	TASMANIA.A8	42	MazE_antitoxin	1514.59	0.01	TASMANIA.T30	PemK_toxin	53.87	0.17
34	TASMANIA.A8_TASMANIA.T125	0.03	TASMANIA.A8	42	MazE_antitoxin	1514.59	0	TASMANIA.T125	PIN	235.66	0.01
35	TASMANIA.A8_TASMANIA.T109	0.05	TASMANIA.A8	42	MazE_antitoxin	1514.59	0	TASMANIA.T109	PIN	540.85	0.01
36	TASMANIA.A8_TASMANIA.T51	0.06	TASMANIA.A8	42	MazE_antitoxin	1514.59	0	TASMANIA.T51	YoeB_toxin	256.8	0.02
37	TASMANIA.A8_TASMANIA.T21	0.03	TASMANIA.A8	42	MazE_antitoxin	1514.59	0	TASMANIA.T21	ParE_toxin	270.71	0.01
38	TASMANIA.A8_TASMANIA.T94	0.03	TASMANIA.A8	42	MazE_antitoxin	1514.59	0	TASMANIA.T94	GidB	20.56	0.15
39	TASMANIA.A8_TASMANIA.T65	0.03	TASMANIA.A8	42	MazE_antitoxin	1514.59	0	TASMANIA.T65	PIN	344	0.01
40	TASMANIA.T57_TASMANIA.A8	0.06	TASMANIA.A8	42	MazE_antitoxin	1514.59	0	TASMANIA.T57	PemK_toxin	657.4	0.01
41	TASMANIA.A8_TASMANIA.T152	0.03	TASMANIA.A8	42	MazE_antitoxin	1514.59	0	TASMANIA.T152	HigB-like_toxin	526.34	0.01
42	TASMANIA.A8_TASMANIA.T116	0.03	TASMANIA.A8	42	MazE_antitoxin	1514.59	0	TASMANIA.T116	PIN_2	43.72	0.07
1	TASMANIA.A9_TASMANIA.T6	394.8	TASMANIA.A9	33	PhdYeFM_antitox	689.67	57.24	TASMANIA.T6	YoeB_toxin	944.63	41.79
2	TASMANIA.A9_TASMANIA.T78	51.38	TASMANIA.A9	33	PhdYeFM_antitox	689.67	7.45	TASMANIA.T78	ParE_toxin	617.66	8.32
3	TASMANIA.A9_TASMANIA.T61	36.14	TASMANIA.A9	33	PhdYeFM_antitox	689.67	5.24	TASMANIA.T61	ParE_toxin	398.83	9.06
4	TASMANIA.A9_TASMANIA.T111	32.45	TASMANIA.A9	33	PhdYeFM_antitox	689.67	4.71	TASMANIA.T111	PIN_3	718.31	4.52
5	TASMANIA.A9_TASMANIA.T57	25	TASMANIA.A9	33	PhdYeFM_antitox	689.67	3.62	TASMANIA.T57	PemK_toxin	657.4	3.8
6	TASMANIA.A9_TASMANIA.T148	25	TASMANIA.A9	33	PhdYeFM_antitox	689.67	3.62	TASMANIA.T148	ParE_toxin	121.71	20.54
7	TASMANIA.A9_TASMANIA.T63	20.06	TASMANIA.A9	33	PhdYeFM_antitox	689.67	2.91	TASMANIA.T63	ParE_toxin	278.02	7.22
8	TASMANIA.A9_TASMANIA.T21	20.03	TASMANIA.A9	33	PhdYeFM_antitox	689.67	2.9	TASMANIA.T21	ParE_toxin	270.71	7.4
9	TASMANIA.A9_TASMANIA.T66	20.03	TASMANIA.A9	33	PhdYeFM_antitox	689.67	2.9	TASMANIA.T66	PIN	805.24	2.49
10	TASMANIA.A9_TASMANIA.T9	19	TASMANIA.A9	33	PhdYeFM_antitox	689.67	2.75	TASMANIA.T9	ParE_toxin	322.91	5.88
11	TASMANIA.A9_TASMANIA.T10	14.32	TASMANIA.A9	33	PhdYeFM_antitox	689.67	2.08	TASMANIA.T10	PIN	1210.59	1.18
12	TASMANIA.A9_TASMANIA.T115	8.33	TASMANIA.A9	33	PhdYeFM_antitox	689.67	1.21	TASMANIA.T115	PIN	294.08	2.83
13	TASMANIA.T116_TASMANIA.A9	6.67	TASMANIA.A9	33	PhdYeFM_antitox	689.67	0.97	TASMANIA.T116	PIN_2	43.72	15.26
14	TASMANIA.T6_TASMANIA.A9	5.33	TASMANIA.A9	33	PhdYeFM_antitox	689.67	0.77	TASMANIA.T6	YoeB_toxin	944.63	0.56
15	TASMANIA.A9_TASMANIA.T123	5.13	TASMANIA.A9	33	PhdYeFM_antitox	689.67	0.74	TASMANIA.T123	ParE_toxin	209.66	2.45
16	TASMANIA.A9_TASMANIA.T53	1.3	TASMANIA.A9	33	PhdYeFM_antitox	689.67	0.19	TASMANIA.T53	Fic	437.55	0.3
17	TASMANIA.A9_TASMANIA.T97	0.97	TASMANIA.A9	33	PhdYeFM_antitox	689.67	0.14	TASMANIA.T97	ParE_toxin	102.09	0.95
18	TASMANIA.A9_TASMANIA.T67	0.85	TASMANIA.A9	33	PhdYeFM_antitox	689.67	0.12	TASMANIA.T67	HigB-like_toxin	1264.58	0.07
19	TASMANIA.A9_TASMANIA.T86	0.85	TASMANIA.A9	33	PhdYeFM_antitox	689.67	0.12	TASMANIA.T86	ParE_toxin	55	1.55
20	TASMANIA.A9_TASMANIA.T90	0.78	TASMANIA.A9	33	PhdYeFM_antitox	689.67	0.11	TASMANIA.T90	Zeta_toxin	9.13	8.54
21	TASMANIA.A9_TASMANIA.T18	0.39	TASMANIA.A9	33	PhdYeFM_antitox	689.67	0.06	TASMANIA.T18	RelE	285.65	0.14
22	TASMANIA.A9_TASMANIA.T98	0.27	TASMANIA.A9	33	PhdYeFM_antitox	689.67	0.04	TASMANIA.T98	YafQ_toxin	4.37	6.18
23	TASMANIA.A9_TASMANIA.T47	0.11	TASMANIA.A9	33	PhdYeFM_antitox	689.67	0.02	TASMANIA.T47	ParE_toxin	490.02	0.02
24	TASMANIA.A9_TASMANIA.T92	0.09	TASMANIA.A9	33	PhdYeFM_antitox	689.67	0.01	TASMANIA.T92	YoeB_toxin	162.68	0.06
25	TASMANIA.T109_TASMANIA.A9	0.05	TASMANIA.A9	33	PhdYeFM_antitox	689.67	0.01	TASMANIA.T109	PIN	540.85	0.01
26	TASMANIA.A9_TASMANIA.T51	0.05	TASMANIA.A9	33	PhdYeFM_antitox	689.67	0.01	TASMANIA.T51	YoeB_toxin	256.8	0.02
27	TASMANIA.A9_TASMANIA.T104	0.1	TASMANIA.A9	33	PhdYeFM_antitox	689.67	0.01	TASMANIA.T104	SymE_toxin	0.29	34.48
28	TASMANIA.A9_TASMANIA.T33	0.05	TASMANIA.A9	33	PhdYeFM_antitox	689.67	0.01	TASMANIA.T33	Fic	260.6	0.02
29	TASMANIA.T77_TASMANIA.A9	0.03	TASMANIA.A9	33	PhdYeFM_antitox	689.67	0	TASMANIA.T77	PemK_toxin	11.91	0.25
30	TASMANIA.A9_TASMANIA.T94	0.03	TASMANIA.A9	33	PhdYeFM_antitox	689.67	0	TASMANIA.T94	GidB	20.56	0.15
31	TASMANIA.A9_TASMANIA.T80	0.03	TASMANIA.A9	33	PhdYeFM_antitox	689.67	0	TASMANIA.T80	PIN_3	346.64	0.01
32	TASMANIA.A9_TASMANIA.T118	0.03	TASMANIA.A9	33	PhdYeFM_antitox	689.67	0	TASMANIA.T118	PIN	447.62	0.01
33	TASMANIA.T145_TASMANIA.A9	0.03	TASMANIA.A9	33	PhdYeFM_antitox	689.67	0	TASMANIA.T145	PemK_toxin	4.89	0.61
1	TASMANIA.A10_TASMANIA.T126	334.32	TASMANIA.A10	7	AbiEi_4	688.61	48.55	TASMANIA.T126	AbiEii	407.4	82.06
2	TASMANIA.A10_TASMANIA.T93	233.42	TASMANIA.A10	7	AbiEi_4	688.61	33.9	TASMANIA.T93	AbiEii	241.59	96.62
3	TASMANIA.A10_TASMANIA.T39	93.23	TASMANIA.A10	7	AbiEi_4	688.61	13.54	TASMANIA.T39	AbiEii	263.06	35.44
4	TASMANIA.A10_TASMANIA.T15	10.03	TASMANIA.A10	7	AbiEi_4	688.61	1.46	TASMANIA.T15	AbiEii	44.16	22.71
5	TASMANIA.A10_TASMANIA.T1	7.69	TASMANIA.A10	7	AbiEi_4	688.61	1.12	TASMANIA.T1	PhoH	48.83	15.75
6	TASMANIA.A10_TASMANIA.T10	6.84	TASMANIA.A10	7	AbiEi_4	688.61	0.99	TASMANIA.T10	PIN	1210.59	0.57
7	TASMANIA.A10_TASMANIA.T72	3.09	TASMANIA.A10	7	AbiEi_4	688.61	0.45	TASMANIA.T72	AbiEii	4.15	74.46
1	TASMANIA.A11_TASMANIA.T4	92.92	TASMANIA.A11	27	RelB	200.14	46.43	TASMANIA.T4	YafQ_toxin	940.49	9.88
2	TASMANIA.A11_TASMANIA.T109	45.64	TASMANIA.A11	27	RelB	200.14	22.8	TASMANIA.T109	PIN	540.85	8.44
3	TASMANIA.A11_TASMANIA.T9	32.61	TASMANIA.A11	27	RelB	200.14	16.29	TASMANIA.T9	ParE_toxin	322.91	10.1
4	TASMANIA.A11_TASMANIA.T21	7.72	TASMANIA.A11	27	RelB	200.14	3.86	TASMANIA.T21	ParE_toxin	270.71	2.85
5	TASMANIA.A11_TASMANIA.T53	6.67	TASMANIA.A11	27	RelB	200.14	3.33	TASMANIA.T53	Fic	437.55	1.52
6	TASMANIA.A11_TASMANIA.T78	3.85	TASMANIA.A11	27	RelB	200.14	1.92	TASMANIA.T78	ParE_toxin	617.66	0.62
7	TASMANIA.A11_TASMANIA.T57	3.05	TASMANIA.A11	27	RelB	200.14	1.52	TASMANIA.T57	PemK_toxin	657.4	0.46
8	TASMANIA.A11_TASMANIA.T89	2.46	TASMANIA.A11	27	RelB	200.14	1.23	TASMANIA.T89	PIN	378.58	0.65
9	TASMANIA.A11_TASMANIA.T66	1.54	TASMANIA.A11	27	RelB	200.14	0.77	TASMANIA.T66	PIN	805.24	0.19
10	TASMANIA.A11_TASMANIA.T132	1.36	TASMANIA.A11	27	RelB	200.14	0.68	TASMANIA.T132	PIN	340.45	0.4
11	TASMANIA.A11_TASMANIA.T111	0.78	TASMANIA.A11	27	RelB	200.14	0.39	TASMANIA.T111	PIN_3	718.31	0.11
12	TASMANIA.A11_TASMANIA.T90	0.39	TASMANIA.A11	27	RelB	200.14	0.19	TASMANIA.T90	Zeta_toxin	9.13	4.27
13	TASMANIA.A11_TASMANIA.T32	0.28	TASMANIA.A11	27	RelB	200.14	0.14	TASMANIA.T32	YafQ_toxin	385.39	0.07
14	TASMANIA.A11_TASMANIA.T61	0.23	TASMANIA.A11	27	RelB	200.14	0.11	TASMANIA.T61	ParE_toxin	398.83	0.06
15	TASMANIA.A11_TASMANIA.T65	0.16	TASMANIA.A11	27	RelB	200.14	0.08	TASMANIA.T65	PIN	344	0.05
16	TASMANIA.A11_TASMANIA.T131	0.08	TASMANIA.A11	27	RelB	200.14	0.04	TASMANIA.T131	PIN	391.13	0.02
17	TASMANIA.A11_TASMANIA.T94	0.06	TASMANIA.A11	27	RelB	200.14	0.03	TASMANIA.T94	GidB	20.56	0.29
18	TASMANIA.A11_TASMANIA.T6	0.06	TASMANIA.A11	27	RelB	200.14	0.03	TASMANIA.T6	YoeB_toxin	944.63	0.01
19	TASMANIA.A11_TASMANIA.T10	0.06	TASMANIA.A11	27	RelB	200.14	0.03	TASMANIA.T10	PIN	1210.59	0
20	TASMANIA.A11_TASMANIA.T113	0.05	TASMANIA.A11	27	RelB	200.14	0.02	TASMANIA.T113	PIN	273.16	0.02
21	TASMANIA.A11_TASMANIA.T47	0.03	TASMANIA.A11	27	RelB	200.14	0.01	TASMANIA.T47	ParE_toxin	490.02	0.01
22	TASMANIA.T138_TASMANIA.A11	0.03	TASMANIA.A11	27	RelB	200.14	0.01	TASMANIA.T138	AbiEii	4.61	0.65
23	TASMANIA.T6_TASMANIA.A11	0.03	TASMANIA.A11	27	RelB	200.14	0.01	TASMANIA.T6	YoeB_toxin	944.63	0
24	TASMANIA.T49_TASMANIA.A11	0.03	TASMANIA.A11	27	RelB	200.14	0.01	TASMANIA.T49	PemK_toxin	256.04	0.01
25	TASMANIA.A11_TASMANIA.T130	0.03	TASMANIA.A11	27	RelB	200.14	0.01	TASMANIA.T130	YafQ_toxin	18.86	0.16
26	TASMANIA.A11_TASMANIA.T147	0.03	TASMANIA.A11	27	RelB	200.14	0.01	TASMANIA.T147	PIN	173.54	0.02
27	TASMANIA.T64_TASMANIA.A11	0.03	TASMANIA.A11	27	RelB	200.14	0.01	TASMANIA.T64	ParE_toxin	283.42	0.01
1	TASMANIA.A12_TASMANIA.T102	154.66	TASMANIA.A12	19	HicB_lk_antitox	376.97	41.03	TASMANIA.T102	HicA_toxin	2284.47	6.77
2	TASMANIA.T102_TASMANIA.A12	109.89	TASMANIA.A12	19	HicB_lk_antitox	376.97	29.15	TASMANIA.T102	HicA_toxin	2284.47	4.81
3	TASMANIA.T82_TASMANIA.A12	37.7	TASMANIA.A12	19	HicB_lk_antitox	376.97	10	TASMANIA.T82	HicA_toxin	296.34	12.72
4	TASMANIA.A12_TASMANIA.T59	25	TASMANIA.A12	19	HicB_lk_antitox	376.97	6.63	TASMANIA.T59	ParE_toxin	60.99	40.99
5	TASMANIA.T44_TASMANIA.A12	20.08	TASMANIA.A12	19	HicB_lk_antitox	376.97	5.33	TASMANIA.T44	HicA_toxin	122.48	16.39
6	TASMANIA.A12_TASMANIA.T144	10	TASMANIA.A12	19	HicB_lk_antitox	376.97	2.65	TASMANIA.T144	HicA_toxin	158.9	6.29
7	TASMANIA.A12_TASMANIA.T57	8.08	TASMANIA.A12	19	HicB_lk_antitox	376.97	2.14	TASMANIA.T57	PemK_toxin	657.4	1.23
8	TASMANIA.A12_TASMANIA.T82	2.67	TASMANIA.A12	19	HicB_lk_antitox	376.97	0.71	TASMANIA.T82	HicA_toxin	296.34	0.9
9	TASMANIA.A12_TASMANIA.T111	1.98	TASMANIA.A12	19	HicB_lk_antitox	376.97	0.53	TASMANIA.T111	PIN_3	718.31	0.28
10	TASMANIA.T144_TASMANIA.A12	1.75	TASMANIA.A12	19	HicB_lk_antitox	376.97	0.46	TASMANIA.T144	HicA_toxin	158.9	1.1
11	TASMANIA.A12_TASMANIA.T44	1.41	TASMANIA.A12	19	HicB_lk_antitox	376.97	0.37	TASMANIA.T44	HicA_toxin	122.48	1.15
12	TASMANIA.A12_TASMANIA.T10	1.33	TASMANIA.A12	19	HicB_lk_antitox	376.97	0.35	TASMANIA.T10	PIN	1210.59	0.11
13	TASMANIA.A12_TASMANIA.T106	0.99	TASMANIA.A12	19	HicB_lk_antitox	376.97	0.26	TASMANIA.T106	HicA_toxin	286.76	0.35
14	TASMANIA.T34_TASMANIA.A12	0.92	TASMANIA.A12	19	HicB_lk_antitox	376.97	0.24	TASMANIA.T34	BrnT_toxin	719.22	0.13
15	TASMANIA.A12_TASMANIA.T122	0.32	TASMANIA.A12	19	HicB_lk_antitox	376.97	0.08	TASMANIA.T122	PemK_toxin	204.46	0.16
16	TASMANIA.T106_TASMANIA.A12	0.09	TASMANIA.A12	19	HicB_lk_antitox	376.97	0.02	TASMANIA.T106	HicA_toxin	286.76	0.03
17	TASMANIA.A12_TASMANIA.T27	0.05	TASMANIA.A12	19	HicB_lk_antitox	376.97	0.01	TASMANIA.T27	Fic_N	22.5	0.22
18	TASMANIA.A12_TASMANIA.T61	0.03	TASMANIA.A12	19	HicB_lk_antitox	376.97	0.01	TASMANIA.T61	ParE_toxin	398.83	0.01
19	TASMANIA.T141_TASMANIA.A12	0.03	TASMANIA.A12	19	HicB_lk_antitox	376.97	0.01	TASMANIA.T141	Gp49	64.53	0.05
1	TASMANIA.A13_TASMANIA.T113	14.29	TASMANIA.A13	9	HicB	28.28	50.53	TASMANIA.T113	PIN	273.16	5.23
2	TASMANIA.A13_TASMANIA.T74	7.69	TASMANIA.A13	9	HicB	28.28	27.19	TASMANIA.T74	PIN	350.91	2.19
3	TASMANIA.A13_TASMANIA.T4	3.17	TASMANIA.A13	9	HicB	28.28	11.21	TASMANIA.T4	YafQ_toxin	940.49	0.34
4	TASMANIA.T34_TASMANIA.A13	1.33	TASMANIA.A13	9	HicB	28.28	4.7	TASMANIA.T34	BrnT_toxin	719.22	0.18
5	TASMANIA.A13_TASMANIA.T88	1.33	TASMANIA.A13	9	HicB	28.28	4.7	TASMANIA.T88	PIN	84.61	1.57
6	TASMANIA.A13_TASMANIA.T81	0.24	TASMANIA.A13	9	HicB	28.28	0.85	TASMANIA.T81	PIN	218.28	0.11
7	TASMANIA.A13_TASMANIA.T57	0.16	TASMANIA.A13	9	HicB	28.28	0.57	TASMANIA.T57	PemK_toxin	657.4	0.02
8	TASMANIA.A13_TASMANIA.T65	0.03	TASMANIA.A13	9	HicB	28.28	0.11	TASMANIA.T65	PIN	344	0.01
9	TASMANIA.T18_TASMANIA.A13	0.03	TASMANIA.A13	9	HicB	28.28	0.11	TASMANIA.T18	RelE	285.65	0.01
1	TASMANIA.A14_TASMANIA.T10	6.15	TASMANIA.A14	4	SeqA	11.93	51.55	TASMANIA.T10	PIN	1210.59	0.51
2	TASMANIA.A14_TASMANIA.T49	4.76	TASMANIA.A14	4	SeqA	11.93	39.9	TASMANIA.T49	PemK_toxin	256.04	1.86
3	TASMANIA.A14_TASMANIA.T78	0.99	TASMANIA.A14	4	SeqA	11.93	8.3	TASMANIA.T78	ParE_toxin	617.66	0.16
4	TASMANIA.T48_TASMANIA.A14	0.03	TASMANIA.A14	4	SeqA	11.93	0.25	TASMANIA.T48	Gp49	522.27	0.01
1	TASMANIA.T34_TASMANIA.A15	257.82	TASMANIA.A15	5	BrnA_antitoxin	300.84	85.7	TASMANIA.T34	BrnT_toxin	719.22	35.85
2	TASMANIA.A15_TASMANIA.T133	42.86	TASMANIA.A15	5	BrnA_antitoxin	300.84	14.25	TASMANIA.T133	PIN	388.63	11.03
3	TASMANIA.A15_TASMANIA.T19	0.08	TASMANIA.A15	5	BrnA_antitoxin	300.84	0.03	TASMANIA.T19	PIN	406.06	0.02
4	TASMANIA.A15_TASMANIA.T148	0.05	TASMANIA.A15	5	BrnA_antitoxin	300.84	0.02	TASMANIA.T148	ParE_toxin	121.71	0.04
5	TASMANIA.A15_TASMANIA.T61	0.03	TASMANIA.A15	5	BrnA_antitoxin	300.84	0.01	TASMANIA.T61	ParE_toxin	398.83	0.01
1	TASMANIA.A16_TASMANIA.T93	7.77	TASMANIA.A16	9	DUF4375	10.78	72.08	TASMANIA.T93	AbiEii	241.59	3.22
2	TASMANIA.A16_TASMANIA.T19	1.38	TASMANIA.A16	9	DUF4375	10.78	12.8	TASMANIA.T19	PIN	406.06	0.34
3	TASMANIA.A16_TASMANIA.T72	0.96	TASMANIA.A16	9	DUF4375	10.78	8.91	TASMANIA.T72	AbiEii	4.15	23.13
4	TASMANIA.A16_TASMANIA.T39	0.32	TASMANIA.A16	9	DUF4375	10.78	2.97	TASMANIA.T39	AbiEii	263.06	0.12
5	TASMANIA.A16_TASMANIA.T126	0.08	TASMANIA.A16	9	DUF4375	10.78	0.74	TASMANIA.T126	AbiEii	407.4	0.02
6	TASMANIA.A16_TASMANIA.T15	0.08	TASMANIA.A16	9	DUF4375	10.78	0.74	TASMANIA.T15	AbiEii	44.16	0.18
7	TASMANIA.A16_TASMANIA.T150	0.08	TASMANIA.A16	9	DUF4375	10.78	0.74	TASMANIA.T150	Zeta_toxin	0.66	12.12
8	TASMANIA.A16_TASMANIA.T1	0.08	TASMANIA.A16	9	DUF4375	10.78	0.74	TASMANIA.T1	PhoH	48.83	0.16
9	TASMANIA.A16_TASMANIA.T125	0.03	TASMANIA.A16	9	DUF4375	10.78	0.28	TASMANIA.T125	PIN	235.66	0.01
1	TASMANIA.A18_TASMANIA.T10	152.44	TASMANIA.A18	17	MazE_antitoxin	221.47	68.83	TASMANIA.T10	PIN	1210.59	12.59
2	TASMANIA.A18_TASMANIA.T111	25	TASMANIA.A18	17	MazE_antitoxin	221.47	11.29	TASMANIA.T111	PIN_3	718.31	3.48
3	TASMANIA.A18_TASMANIA.T53	16.49	TASMANIA.A18	17	MazE_antitoxin	221.47	7.45	TASMANIA.T53	Fic	437.55	3.77
4	TASMANIA.A18_TASMANIA.T57	11.04	TASMANIA.A18	17	MazE_antitoxin	221.47	4.98	TASMANIA.T57	PemK_toxin	657.4	1.68
5	TASMANIA.A18_TASMANIA.T66	8.33	TASMANIA.A18	17	MazE_antitoxin	221.47	3.76	TASMANIA.T66	PIN	805.24	1.03
6	TASMANIA.A18_TASMANIA.T30	5.53	TASMANIA.A18	17	MazE_antitoxin	221.47	2.5	TASMANIA.T30	PemK_toxin	53.87	10.27
7	TASMANIA.A18_TASMANIA.T105	1.33	TASMANIA.A18	17	MazE_antitoxin	221.47	0.6	TASMANIA.T105	PemK_toxin	317.01	0.42
8	TASMANIA.A18_TASMANIA.T124	0.85	TASMANIA.A18	17	MazE_antitoxin	221.47	0.38	TASMANIA.T124	PIN	211.19	0.4
9	TASMANIA.A18_TASMANIA.T132	0.16	TASMANIA.A18	17	MazE_antitoxin	221.47	0.07	TASMANIA.T132	PIN	340.45	0.05
10	TASMANIA.A18_TASMANIA.T65	0.08	TASMANIA.A18	17	MazE_antitoxin	221.47	0.04	TASMANIA.T65	PIN	344	0.02
11	TASMANIA.A18_TASMANIA.T33	0.05	TASMANIA.A18	17	MazE_antitoxin	221.47	0.02	TASMANIA.T33	Fic	260.6	0.02
12	TASMANIA.A18_TASMANIA.T92	0.03	TASMANIA.A18	17	MazE_antitoxin	221.47	0.01	TASMANIA.T92	YoeB_toxin	162.68	0.02
13	TASMANIA.A18_TASMANIA.T116	0.03	TASMANIA.A18	17	MazE_antitoxin	221.47	0.01	TASMANIA.T116	PIN_2	43.72	0.07
14	TASMANIA.A18_TASMANIA.T81	0.03	TASMANIA.A18	17	MazE_antitoxin	221.47	0.01	TASMANIA.T81	PIN	218.28	0.01
15	TASMANIA.T25_TASMANIA.A18	0.03	TASMANIA.A18	17	MazE_antitoxin	221.47	0.01	TASMANIA.T25	HigB_toxin	50.78	0.06
16	TASMANIA.A18_TASMANIA.T9	0.03	TASMANIA.A18	17	MazE_antitoxin	221.47	0.01	TASMANIA.T9	ParE_toxin	322.91	0.01
17	TASMANIA.A18_TASMANIA.T72	0.03	TASMANIA.A18	17	MazE_antitoxin	221.47	0.01	TASMANIA.T72	AbiEii	4.15	0.72
1	TASMANIA.T51_TASMANIA.A19	0.93	TASMANIA.A19	3	ParBc_2	1.03	90.29	TASMANIA.T51	YoeB_toxin	256.8	0.36
2	TASMANIA.T61_TASMANIA.A19	0.08	TASMANIA.A19	3	ParBc_2	1.03	7.77	TASMANIA.T61	ParE_toxin	398.83	0.02
3	TASMANIA.T10_TASMANIA.A19	0.03	TASMANIA.A19	3	ParBc_2	1.03	2.91	TASMANIA.T10	PIN	1210.59	0
1	TASMANIA.A20_TASMANIA.T49	143.06	TASMANIA.A20	14	MazE_antitoxin	165.87	86.25	TASMANIA.T49	PemK_toxin	256.04	55.87
2	TASMANIA.A20_TASMANIA.T53	13.54	TASMANIA.A20	14	MazE_antitoxin	165.87	8.16	TASMANIA.T53	Fic	437.55	3.09
3	TASMANIA.A20_TASMANIA.T141	2.32	TASMANIA.A20	14	MazE_antitoxin	165.87	1.4	TASMANIA.T141	Gp49	64.53	3.6
4	TASMANIA.A20_TASMANIA.T30	2.25	TASMANIA.A20	14	MazE_antitoxin	165.87	1.36	TASMANIA.T30	PemK_toxin	53.87	4.18
5	TASMANIA.A20_TASMANIA.T57	1.77	TASMANIA.A20	14	MazE_antitoxin	165.87	1.07	TASMANIA.T57	PemK_toxin	657.4	0.27
6	TASMANIA.A20_TASMANIA.T61	1.6	TASMANIA.A20	14	MazE_antitoxin	165.87	0.96	TASMANIA.T61	ParE_toxin	398.83	0.4
7	TASMANIA.A20_TASMANIA.T1	0.81	TASMANIA.A20	14	MazE_antitoxin	165.87	0.49	TASMANIA.T1	PhoH	48.83	1.66
8	TASMANIA.A20_TASMANIA.T6	0.15	TASMANIA.A20	14	MazE_antitoxin	165.87	0.09	TASMANIA.T6	YoeB_toxin	944.63	0.02
9	TASMANIA.A20_TASMANIA.T51	0.15	TASMANIA.A20	14	MazE_antitoxin	165.87	0.09	TASMANIA.T51	YoeB_toxin	256.8	0.06
10	TASMANIA.A20_TASMANIA.T9	0.09	TASMANIA.A20	14	MazE_antitoxin	165.87	0.05	TASMANIA.T9	ParE_toxin	322.91	0.03
11	TASMANIA.A20_TASMANIA.T105	0.03	TASMANIA.A20	14	MazE_antitoxin	165.87	0.02	TASMANIA.T105	PemK_toxin	317.01	0.01
12	TASMANIA.T10_TASMANIA.A20	0.03	TASMANIA.A20	14	MazE_antitoxin	165.87	0.02	TASMANIA.T10	PIN	1210.59	0
13	TASMANIA.A20_TASMANIA.T33	0.03	TASMANIA.A20	14	MazE_antitoxin	165.87	0.02	TASMANIA.T33	Fic	260.6	0.01
14	TASMANIA.A20_TASMANIA.T80	0.03	TASMANIA.A20	14	MazE_antitoxin	165.87	0.02	TASMANIA.T80	PIN_3	346.64	0.01
1	TASMANIA.T85_TASMANIA.A21	16.73	TASMANIA.A21	5	ParB	44.58	37.53	TASMANIA.T85	Gp49	365.2	4.58
2	TASMANIA.A21_TASMANIA.T53	16.14	TASMANIA.A21	5	ParB	44.58	36.2	TASMANIA.T53	Fic	437.55	3.69
3	TASMANIA.T7_TASMANIA.A21	8.05	TASMANIA.A21	5	ParB	44.58	18.06	TASMANIA.T7	Gp49	52.75	15.26
4	TASMANIA.T48_TASMANIA.A21	3.51	TASMANIA.A21	5	ParB	44.58	7.87	TASMANIA.T48	Gp49	522.27	0.67
5	TASMANIA.A21_TASMANIA.T2	0.15	TASMANIA.A21	5	ParB	44.58	0.34	TASMANIA.T2	HipA_C	131.69	0.11
1	TASMANIA.T67_TASMANIA.A23	460.17	TASMANIA.A23	23	HTH_3	1009.64	45.58	TASMANIA.T67	HigB-like_toxin	1264.58	36.39
2	TASMANIA.T152_TASMANIA.A23	429.81	TASMANIA.A23	23	HTH_3	1009.64	42.57	TASMANIA.T152	HigB-like_toxin	526.34	81.66
3	TASMANIA.T45_TASMANIA.A23	58.33	TASMANIA.A23	23	HTH_3	1009.64	5.78	TASMANIA.T45	HigB_toxin	142.97	40.8
4	TASMANIA.T16_TASMANIA.A23	25	TASMANIA.A23	23	HTH_3	1009.64	2.48	TASMANIA.T16	HipA_C	182.45	13.7
5	TASMANIA.A23_TASMANIA.T14	20.08	TASMANIA.A23	23	HTH_3	1009.64	1.99	TASMANIA.T14	HipA_C	468.99	4.28
6	TASMANIA.T85_TASMANIA.A23	4.49	TASMANIA.A23	23	HTH_3	1009.64	0.44	TASMANIA.T85	Gp49	365.2	1.23
7	TASMANIA.T48_TASMANIA.A23	3.03	TASMANIA.A23	23	HTH_3	1009.64	0.3	TASMANIA.T48	Gp49	522.27	0.58
8	TASMANIA.A23_TASMANIA.T87	2.71	TASMANIA.A23	23	HTH_3	1009.64	0.27	TASMANIA.T87	AbiEii	3.01	90.03
9	TASMANIA.T51_TASMANIA.A23	1.55	TASMANIA.A23	23	HTH_3	1009.64	0.15	TASMANIA.T51	YoeB_toxin	256.8	0.6
10	TASMANIA.A23_TASMANIA.T126	1.16	TASMANIA.A23	23	HTH_3	1009.64	0.11	TASMANIA.T126	AbiEii	407.4	0.28
11	TASMANIA.T27_TASMANIA.A23	0.93	TASMANIA.A23	23	HTH_3	1009.64	0.09	TASMANIA.T27	Fic_N	22.5	4.13
12	TASMANIA.T41_TASMANIA.A23	0.71	TASMANIA.A23	23	HTH_3	1009.64	0.07	TASMANIA.T41	Gp49	157.56	0.45
13	TASMANIA.A23_TASMANIA.T2	0.46	TASMANIA.A23	23	HTH_3	1009.64	0.05	TASMANIA.T2	HipA_C	131.69	0.35
14	TASMANIA.T78_TASMANIA.A23	0.45	TASMANIA.A23	23	HTH_3	1009.64	0.04	TASMANIA.T78	ParE_toxin	617.66	0.07
15	TASMANIA.T6_TASMANIA.A23	0.32	TASMANIA.A23	23	HTH_3	1009.64	0.03	TASMANIA.T6	YoeB_toxin	944.63	0.03
16	TASMANIA.A23_TASMANIA.T16	0.19	TASMANIA.A23	23	HTH_3	1009.64	0.02	TASMANIA.T16	HipA_C	182.45	0.1
17	TASMANIA.T7_TASMANIA.A23	0.1	TASMANIA.A23	23	HTH_3	1009.64	0.01	TASMANIA.T7	Gp49	52.75	0.19
18	TASMANIA.A23_TASMANIA.T27	0.03	TASMANIA.A23	23	HTH_3	1009.64	0	TASMANIA.T27	Fic_N	22.5	0.13
19	TASMANIA.T102_TASMANIA.A23	0.03	TASMANIA.A23	23	HTH_3	1009.64	0	TASMANIA.T102	HicA_toxin	2284.47	0
20	TASMANIA.T18_TASMANIA.A23	0.05	TASMANIA.A23	23	HTH_3	1009.64	0	TASMANIA.T18	RelE	285.65	0.02
21	TASMANIA.T38_TASMANIA.A23	0.03	TASMANIA.A23	23	HTH_3	1009.64	0	TASMANIA.T38	RelE	245.82	0.01
22	TASMANIA.T82_TASMANIA.A23	0.03	TASMANIA.A23	23	HTH_3	1009.64	0	TASMANIA.T82	HicA_toxin	296.34	0.01
23	TASMANIA.A23_TASMANIA.T81	0.03	TASMANIA.A23	23	HTH_3	1009.64	0	TASMANIA.T81	PIN	218.28	0.01
1	TASMANIA.A24_TASMANIA.T9	158.37	TASMANIA.A24	20	PhdYeFM_antitox	212.15	74.65	TASMANIA.T9	ParE_toxin	322.91	49.04
2	TASMANIA.A24_TASMANIA.T78	32.34	TASMANIA.A24	20	PhdYeFM_antitox	212.15	15.24	TASMANIA.T78	ParE_toxin	617.66	5.24
3	TASMANIA.A24_TASMANIA.T61	14.32	TASMANIA.A24	20	PhdYeFM_antitox	212.15	6.75	TASMANIA.T61	ParE_toxin	398.83	3.59
4	TASMANIA.A24_TASMANIA.T92	1.85	TASMANIA.A24	20	PhdYeFM_antitox	212.15	0.87	TASMANIA.T92	YoeB_toxin	162.68	1.14
5	TASMANIA.T78_TASMANIA.A24	1.7	TASMANIA.A24	20	PhdYeFM_antitox	212.15	0.8	TASMANIA.T78	ParE_toxin	617.66	0.28
6	TASMANIA.A24_TASMANIA.T124	1.01	TASMANIA.A24	20	PhdYeFM_antitox	212.15	0.48	TASMANIA.T124	PIN	211.19	0.48
7	TASMANIA.A24_TASMANIA.T32	0.65	TASMANIA.A24	20	PhdYeFM_antitox	212.15	0.31	TASMANIA.T32	YafQ_toxin	385.39	0.17
8	TASMANIA.A24_TASMANIA.T123	0.48	TASMANIA.A24	20	PhdYeFM_antitox	212.15	0.23	TASMANIA.T123	ParE_toxin	209.66	0.23
9	TASMANIA.A24_TASMANIA.T121	0.38	TASMANIA.A24	20	PhdYeFM_antitox	212.15	0.18	TASMANIA.T121	YafO_toxin	0.4	95
10	TASMANIA.A24_TASMANIA.T6	0.39	TASMANIA.A24	20	PhdYeFM_antitox	212.15	0.18	TASMANIA.T6	YoeB_toxin	944.63	0.04
11	TASMANIA.A24_TASMANIA.T27	0.19	TASMANIA.A24	20	PhdYeFM_antitox	212.15	0.09	TASMANIA.T27	Fic_N	22.5	0.84
12	TASMANIA.A24_TASMANIA.T47	0.13	TASMANIA.A24	20	PhdYeFM_antitox	212.15	0.06	TASMANIA.T47	ParE_toxin	490.02	0.03
13	TASMANIA.A24_TASMANIA.T147	0.08	TASMANIA.A24	20	PhdYeFM_antitox	212.15	0.04	TASMANIA.T147	PIN	173.54	0.05
14	TASMANIA.A24_TASMANIA.T51	0.08	TASMANIA.A24	20	PhdYeFM_antitox	212.15	0.04	TASMANIA.T51	YoeB_toxin	256.8	0.03
15	TASMANIA.A24_TASMANIA.T4	0.05	TASMANIA.A24	20	PhdYeFM_antitox	212.15	0.02	TASMANIA.T4	YafQ_toxin	940.49	0.01
16	TASMANIA.A24_TASMANIA.T1	0.03	TASMANIA.A24	20	PhdYeFM_antitox	212.15	0.01	TASMANIA.T1	PhoH	48.83	0.06
17	TASMANIA.A24_TASMANIA.T125	0.03	TASMANIA.A24	20	PhdYeFM_antitox	212.15	0.01	TASMANIA.T125	PIN	235.66	0.01
18	TASMANIA.A24_TASMANIA.T21	0.03	TASMANIA.A24	20	PhdYeFM_antitox	212.15	0.01	TASMANIA.T21	ParE_toxin	270.71	0.01
19	TASMANIA.A24_TASMANIA.T53	0.03	TASMANIA.A24	20	PhdYeFM_antitox	212.15	0.01	TASMANIA.T53	Fic	437.55	0.01
20	TASMANIA.A24_TASMANIA.T33	0.03	TASMANIA.A24	20	PhdYeFM_antitox	212.15	0.01	TASMANIA.T33	Fic	260.6	0.01
1	TASMANIA.A25_TASMANIA.T132	4	TASMANIA.A25	2	ParBc	4.08	98.04	TASMANIA.T132	PIN	340.45	1.17
2	TASMANIA.A25_TASMANIA.T116	0.08	TASMANIA.A25	2	ParBc	4.08	1.96	TASMANIA.T116	PIN_2	43.72	0.18
1	TASMANIA.A26_TASMANIA.T115	253.79	TASMANIA.A26	26	VapB_antitoxin	591.31	42.92	TASMANIA.T115	PIN	294.08	86.3
2	TASMANIA.A26_TASMANIA.T83	116.22	TASMANIA.A26	26	VapB_antitoxin	591.31	19.65	TASMANIA.T83	PIN	131.22	88.57
3	TASMANIA.A26_TASMANIA.T114	112.65	TASMANIA.A26	26	VapB_antitoxin	591.31	19.05	TASMANIA.T114	PIN	337.82	33.35
4	TASMANIA.A26_TASMANIA.T133	50.08	TASMANIA.A26	26	VapB_antitoxin	591.31	8.47	TASMANIA.T133	PIN	388.63	12.89
5	TASMANIA.A26_TASMANIA.T74	25	TASMANIA.A26	26	VapB_antitoxin	591.31	4.23	TASMANIA.T74	PIN	350.91	7.12
6	TASMANIA.A26_TASMANIA.T132	16.67	TASMANIA.A26	26	VapB_antitoxin	591.31	2.82	TASMANIA.T132	PIN	340.45	4.9
7	TASMANIA.A26_TASMANIA.T65	6.67	TASMANIA.A26	26	VapB_antitoxin	591.31	1.13	TASMANIA.T65	PIN	344	1.94
8	TASMANIA.A26_TASMANIA.T122	3.73	TASMANIA.A26	26	VapB_antitoxin	591.31	0.63	TASMANIA.T122	PemK_toxin	204.46	1.82
9	TASMANIA.A26_TASMANIA.T89	1.55	TASMANIA.A26	26	VapB_antitoxin	591.31	0.26	TASMANIA.T89	PIN	378.58	0.41
10	TASMANIA.A26_TASMANIA.T57	1.39	TASMANIA.A26	26	VapB_antitoxin	591.31	0.24	TASMANIA.T57	PemK_toxin	657.4	0.21
11	TASMANIA.A26_TASMANIA.T10	1.33	TASMANIA.A26	26	VapB_antitoxin	591.31	0.22	TASMANIA.T10	PIN	1210.59	0.11
12	TASMANIA.A26_TASMANIA.T134	0.85	TASMANIA.A26	26	VapB_antitoxin	591.31	0.14	TASMANIA.T134	PIN	52.75	1.61
13	TASMANIA.A26_TASMANIA.T31	0.46	TASMANIA.A26	26	VapB_antitoxin	591.31	0.08	TASMANIA.T31	PIN	35.12	1.31
14	TASMANIA.A26_TASMANIA.T26	0.15	TASMANIA.A26	26	VapB_antitoxin	591.31	0.03	TASMANIA.T26	PIN	103.78	0.14
15	TASMANIA.A26_TASMANIA.T19	0.19	TASMANIA.A26	26	VapB_antitoxin	591.31	0.03	TASMANIA.T19	PIN	406.06	0.05
16	TASMANIA.A26_TASMANIA.T100	0.11	TASMANIA.A26	26	VapB_antitoxin	591.31	0.02	TASMANIA.T100	PIN	307.83	0.04
17	TASMANIA.A26_TASMANIA.T21	0.03	TASMANIA.A26	26	VapB_antitoxin	591.31	0.01	TASMANIA.T21	ParE_toxin	270.71	0.01
18	TASMANIA.A26_TASMANIA.T137	0.08	TASMANIA.A26	26	VapB_antitoxin	591.31	0.01	TASMANIA.T137	PemK_toxin	8.37	0.96
19	TASMANIA.A26_TASMANIA.T20	0.05	TASMANIA.A26	26	VapB_antitoxin	591.31	0.01	TASMANIA.T20	PIN	424.11	0.01
20	TASMANIA.A26_TASMANIA.T53	0.03	TASMANIA.A26	26	VapB_antitoxin	591.31	0.01	TASMANIA.T53	Fic	437.55	0.01
21	TASMANIA.T85_TASMANIA.A26	0.03	TASMANIA.A26	26	VapB_antitoxin	591.31	0.01	TASMANIA.T85	Gp49	365.2	0.01
22	TASMANIA.A26_TASMANIA.T81	0.08	TASMANIA.A26	26	VapB_antitoxin	591.31	0.01	TASMANIA.T81	PIN	218.28	0.04
23	TASMANIA.A26_TASMANIA.T147	0.08	TASMANIA.A26	26	VapB_antitoxin	591.31	0.01	TASMANIA.T147	PIN	173.54	0.05
24	TASMANIA.T128_TASMANIA.A26	0.06	TASMANIA.A26	26	VapB_antitoxin	591.31	0.01	TASMANIA.T128	SymE_toxin	0.46	13.04
25	TASMANIA.A26_TASMANIA.T95	0.03	TASMANIA.A26	26	VapB_antitoxin	591.31	0.01	TASMANIA.T95	PIN	69.11	0.04
26	TASMANIA.T34_TASMANIA.A26	0.03	TASMANIA.A26	26	VapB_antitoxin	591.31	0.01	TASMANIA.T34	BrnT_toxin	719.22	0
1	TASMANIA.A27_TASMANIA.T123	198.39	TASMANIA.A27	14	PhdYeFM_antitox	567.58	34.95	TASMANIA.T123	ParE_toxin	209.66	94.62
2	TASMANIA.A27_TASMANIA.T51	168.42	TASMANIA.A27	14	PhdYeFM_antitox	567.58	29.67	TASMANIA.T51	YoeB_toxin	256.8	65.58
3	TASMANIA.A27_TASMANIA.T78	110.18	TASMANIA.A27	14	PhdYeFM_antitox	567.58	19.41	TASMANIA.T78	ParE_toxin	617.66	17.84
4	TASMANIA.A27_TASMANIA.T148	37.84	TASMANIA.A27	14	PhdYeFM_antitox	567.58	6.67	TASMANIA.T148	ParE_toxin	121.71	31.09
5	TASMANIA.A27_TASMANIA.T61	28.58	TASMANIA.A27	14	PhdYeFM_antitox	567.58	5.04	TASMANIA.T61	ParE_toxin	398.83	7.17
6	TASMANIA.A27_TASMANIA.T9	9.66	TASMANIA.A27	14	PhdYeFM_antitox	567.58	1.7	TASMANIA.T9	ParE_toxin	322.91	2.99
7	TASMANIA.A27_TASMANIA.T57	5.69	TASMANIA.A27	14	PhdYeFM_antitox	567.58	1	TASMANIA.T57	PemK_toxin	657.4	0.87
8	TASMANIA.A27_TASMANIA.T6	4.33	TASMANIA.A27	14	PhdYeFM_antitox	567.58	0.76	TASMANIA.T6	YoeB_toxin	944.63	0.46
9	TASMANIA.A27_TASMANIA.T66	1.38	TASMANIA.A27	14	PhdYeFM_antitox	567.58	0.24	TASMANIA.T66	PIN	805.24	0.17
10	TASMANIA.A27_TASMANIA.T132	0.99	TASMANIA.A27	14	PhdYeFM_antitox	567.58	0.17	TASMANIA.T132	PIN	340.45	0.29
11	TASMANIA.A27_TASMANIA.T113	0.99	TASMANIA.A27	14	PhdYeFM_antitox	567.58	0.17	TASMANIA.T113	PIN	273.16	0.36
12	TASMANIA.A27_TASMANIA.T21	0.93	TASMANIA.A27	14	PhdYeFM_antitox	567.58	0.16	TASMANIA.T21	ParE_toxin	270.71	0.34
13	TASMANIA.A27_TASMANIA.T95	0.14	TASMANIA.A27	14	PhdYeFM_antitox	567.58	0.02	TASMANIA.T95	PIN	69.11	0.2
14	TASMANIA.A27_TASMANIA.T33	0.08	TASMANIA.A27	14	PhdYeFM_antitox	567.58	0.01	TASMANIA.T33	Fic	260.6	0.03
1	TASMANIA.A29_TASMANIA.T113	33.33	TASMANIA.A29	15	RHH_1	81.73	40.78	TASMANIA.T113	PIN	273.16	12.2
2	TASMANIA.A29_TASMANIA.T57	25	TASMANIA.A29	15	RHH_1	81.73	30.59	TASMANIA.T57	PemK_toxin	657.4	3.8
3	TASMANIA.A29_TASMANIA.T78	10.47	TASMANIA.A29	15	RHH_1	81.73	12.81	TASMANIA.T78	ParE_toxin	617.66	1.7
4	TASMANIA.T80_TASMANIA.A29	5.33	TASMANIA.A29	15	RHH_1	81.73	6.52	TASMANIA.T80	PIN_3	346.64	1.54
5	TASMANIA.A29_TASMANIA.T9	3.85	TASMANIA.A29	15	RHH_1	81.73	4.71	TASMANIA.T9	ParE_toxin	322.91	1.19
6	TASMANIA.T34_TASMANIA.A29	1.33	TASMANIA.A29	15	RHH_1	81.73	1.63	TASMANIA.T34	BrnT_toxin	719.22	0.18
7	TASMANIA.A29_TASMANIA.T61	0.85	TASMANIA.A29	15	RHH_1	81.73	1.04	TASMANIA.T61	ParE_toxin	398.83	0.21
8	TASMANIA.A29_TASMANIA.T89	0.78	TASMANIA.A29	15	RHH_1	81.73	0.95	TASMANIA.T89	PIN	378.58	0.21
9	TASMANIA.A29_TASMANIA.T50	0.41	TASMANIA.A29	15	RHH_1	81.73	0.5	TASMANIA.T50	HicA_toxin	71.36	0.57
10	TASMANIA.A29_TASMANIA.T133	0.24	TASMANIA.A29	15	RHH_1	81.73	0.29	TASMANIA.T133	PIN	388.63	0.06
11	TASMANIA.A29_TASMANIA.T53	0.03	TASMANIA.A29	15	RHH_1	81.73	0.04	TASMANIA.T53	Fic	437.55	0.01
12	TASMANIA.T19_TASMANIA.A29	0.03	TASMANIA.A29	15	RHH_1	81.73	0.04	TASMANIA.T19	PIN	406.06	0.01
13	TASMANIA.A29_TASMANIA.T148	0.03	TASMANIA.A29	15	RHH_1	81.73	0.04	TASMANIA.T148	ParE_toxin	121.71	0.02
14	TASMANIA.A29_TASMANIA.T150	0.03	TASMANIA.A29	15	RHH_1	81.73	0.04	TASMANIA.T150	Zeta_toxin	0.66	4.55
15	TASMANIA.T7_TASMANIA.A29	0.03	TASMANIA.A29	15	RHH_1	81.73	0.04	TASMANIA.T7	Gp49	52.75	0.06
1	TASMANIA.A30_TASMANIA.T66	104.2	TASMANIA.A30	25	MazE_antitoxin	278.11	37.47	TASMANIA.T66	PIN	805.24	12.94
2	TASMANIA.A30_TASMANIA.T49	65.14	TASMANIA.A30	25	MazE_antitoxin	278.11	23.42	TASMANIA.T49	PemK_toxin	256.04	25.44
3	TASMANIA.A30_TASMANIA.T33	30.52	TASMANIA.A30	25	MazE_antitoxin	278.11	10.97	TASMANIA.T33	Fic	260.6	11.71
4	TASMANIA.A30_TASMANIA.T53	16.68	TASMANIA.A30	25	MazE_antitoxin	278.11	6	TASMANIA.T53	Fic	437.55	3.81
5	TASMANIA.A30_TASMANIA.T89	14.32	TASMANIA.A30	25	MazE_antitoxin	278.11	5.15	TASMANIA.T89	PIN	378.58	3.78
6	TASMANIA.A30_TASMANIA.T57	12.38	TASMANIA.A30	25	MazE_antitoxin	278.11	4.45	TASMANIA.T57	PemK_toxin	657.4	1.88
7	TASMANIA.A30_TASMANIA.T30	10.03	TASMANIA.A30	25	MazE_antitoxin	278.11	3.61	TASMANIA.T30	PemK_toxin	53.87	18.62
8	TASMANIA.A30_TASMANIA.T105	7.69	TASMANIA.A30	25	MazE_antitoxin	278.11	2.77	TASMANIA.T105	PemK_toxin	317.01	2.43
9	TASMANIA.A30_TASMANIA.T95	6.67	TASMANIA.A30	25	MazE_antitoxin	278.11	2.4	TASMANIA.T95	PIN	69.11	9.65
10	TASMANIA.A30_TASMANIA.T80	3.85	TASMANIA.A30	25	MazE_antitoxin	278.11	1.38	TASMANIA.T80	PIN_3	346.64	1.11
11	TASMANIA.A30_TASMANIA.T14	1.71	TASMANIA.A30	25	MazE_antitoxin	278.11	0.61	TASMANIA.T14	HipA_C	468.99	0.36
12	TASMANIA.A30_TASMANIA.T111	1.38	TASMANIA.A30	25	MazE_antitoxin	278.11	0.5	TASMANIA.T111	PIN_3	718.31	0.19
13	TASMANIA.A30_TASMANIA.T131	1.33	TASMANIA.A30	25	MazE_antitoxin	278.11	0.48	TASMANIA.T131	PIN	391.13	0.34
14	TASMANIA.A30_TASMANIA.T96	0.99	TASMANIA.A30	25	MazE_antitoxin	278.11	0.36	TASMANIA.T96	PIN	204.08	0.49
15	TASMANIA.A30_TASMANIA.T27	0.32	TASMANIA.A30	25	MazE_antitoxin	278.11	0.12	TASMANIA.T27	Fic_N	22.5	1.42
16	TASMANIA.A30_TASMANIA.T9	0.24	TASMANIA.A30	25	MazE_antitoxin	278.11	0.09	TASMANIA.T9	ParE_toxin	322.91	0.07
17	TASMANIA.A30_TASMANIA.T86	0.18	TASMANIA.A30	25	MazE_antitoxin	278.11	0.06	TASMANIA.T86	ParE_toxin	55	0.33
18	TASMANIA.A30_TASMANIA.T147	0.1	TASMANIA.A30	25	MazE_antitoxin	278.11	0.04	TASMANIA.T147	PIN	173.54	0.06
19	TASMANIA.A30_TASMANIA.T124	0.08	TASMANIA.A30	25	MazE_antitoxin	278.11	0.03	TASMANIA.T124	PIN	211.19	0.04
20	TASMANIA.A30_TASMANIA.T61	0.08	TASMANIA.A30	25	MazE_antitoxin	278.11	0.03	TASMANIA.T61	ParE_toxin	398.83	0.02
21	TASMANIA.A30_TASMANIA.T125	0.05	TASMANIA.A30	25	MazE_antitoxin	278.11	0.02	TASMANIA.T125	PIN	235.66	0.02
22	TASMANIA.A30_TASMANIA.T94	0.06	TASMANIA.A30	25	MazE_antitoxin	278.11	0.02	TASMANIA.T94	GidB	20.56	0.29
23	TASMANIA.A30_TASMANIA.T76	0.03	TASMANIA.A30	25	MazE_antitoxin	278.11	0.01	TASMANIA.T76	ParE_toxin	2.52	1.19
24	TASMANIA.A30_TASMANIA.T47	0.03	TASMANIA.A30	25	MazE_antitoxin	278.11	0.01	TASMANIA.T47	ParE_toxin	490.02	0.01
25	TASMANIA.A30_TASMANIA.T10	0.03	TASMANIA.A30	25	MazE_antitoxin	278.11	0.01	TASMANIA.T10	PIN	1210.59	0
1	TASMANIA.A31_TASMANIA.T65	20.03	TASMANIA.A31	8	Arc	35.99	55.65	TASMANIA.T65	PIN	344	5.82
2	TASMANIA.T111_TASMANIA.A31	5.13	TASMANIA.A31	8	Arc	35.99	14.25	TASMANIA.T111	PIN_3	718.31	0.71
3	TASMANIA.T80_TASMANIA.A31	4.27	TASMANIA.A31	8	Arc	35.99	11.86	TASMANIA.T80	PIN_3	346.64	1.23
4	TASMANIA.A31_TASMANIA.T111	2.67	TASMANIA.A31	8	Arc	35.99	7.42	TASMANIA.T111	PIN_3	718.31	0.37
5	TASMANIA.A31_TASMANIA.T113	1.33	TASMANIA.A31	8	Arc	35.99	3.7	TASMANIA.T113	PIN	273.16	0.49
6	TASMANIA.A31_TASMANIA.T116	1.33	TASMANIA.A31	8	Arc	35.99	3.7	TASMANIA.T116	PIN_2	43.72	3.04
7	TASMANIA.A31_TASMANIA.T78	0.99	TASMANIA.A31	8	Arc	35.99	2.75	TASMANIA.T78	ParE_toxin	617.66	0.16
8	TASMANIA.A31_TASMANIA.T147	0.24	TASMANIA.A31	8	Arc	35.99	0.67	TASMANIA.T147	PIN	173.54	0.14
1	TASMANIA.A32_TASMANIA.T14	353.11	TASMANIA.A32	59	HTH_3	1802.43	19.59	TASMANIA.T14	HipA_C	468.99	75.29
2	TASMANIA.T38_TASMANIA.A32	241.68	TASMANIA.A32	59	HTH_3	1802.43	13.41	TASMANIA.T38	RelE	245.82	98.32
3	TASMANIA.T48_TASMANIA.A32	199.73	TASMANIA.A32	59	HTH_3	1802.43	11.08	TASMANIA.T48	Gp49	522.27	38.24
4	TASMANIA.T85_TASMANIA.A32	198.11	TASMANIA.A32	59	HTH_3	1802.43	10.99	TASMANIA.T85	Gp49	365.2	54.25
5	TASMANIA.T18_TASMANIA.A32	132.47	TASMANIA.A32	59	HTH_3	1802.43	7.35	TASMANIA.T18	RelE	285.65	46.37
6	TASMANIA.A32_TASMANIA.T2	122.19	TASMANIA.A32	59	HTH_3	1802.43	6.78	TASMANIA.T2	HipA_C	131.69	92.79
7	TASMANIA.A32_TASMANIA.T18	116.23	TASMANIA.A32	59	HTH_3	1802.43	6.45	TASMANIA.T18	RelE	285.65	40.69
8	TASMANIA.T16_TASMANIA.A32	100.05	TASMANIA.A32	59	HTH_3	1802.43	5.55	TASMANIA.T16	HipA_C	182.45	54.84
9	TASMANIA.A32_TASMANIA.T16	51.71	TASMANIA.A32	59	HTH_3	1802.43	2.87	TASMANIA.T16	HipA_C	182.45	28.34
10	TASMANIA.A32_TASMANIA.T86	50	TASMANIA.A32	59	HTH_3	1802.43	2.77	TASMANIA.T86	ParE_toxin	55	90.91
11	TASMANIA.T7_TASMANIA.A32	33.92	TASMANIA.A32	59	HTH_3	1802.43	1.88	TASMANIA.T7	Gp49	52.75	64.3
12	TASMANIA.A32_TASMANIA.T99	33.54	TASMANIA.A32	59	HTH_3	1802.43	1.86	TASMANIA.T99	AAA_33	33.57	99.91
13	TASMANIA.A32_TASMANIA.T13	27.96	TASMANIA.A32	59	HTH_3	1802.43	1.55	TASMANIA.T13	Zeta_toxin	28.12	99.43
14	TASMANIA.T51_TASMANIA.A32	25.03	TASMANIA.A32	59	HTH_3	1802.43	1.39	TASMANIA.T51	YoeB_toxin	256.8	9.75
15	TASMANIA.T45_TASMANIA.A32	21.94	TASMANIA.A32	59	HTH_3	1802.43	1.22	TASMANIA.T45	HigB_toxin	142.97	15.35
16	TASMANIA.T4_TASMANIA.A32	20.05	TASMANIA.A32	59	HTH_3	1802.43	1.11	TASMANIA.T4	YafQ_toxin	940.49	2.13
17	TASMANIA.T126_TASMANIA.A32	16.67	TASMANIA.A32	59	HTH_3	1802.43	0.92	TASMANIA.T126	AbiEii	407.4	4.09
18	TASMANIA.T17_TASMANIA.A32	16.51	TASMANIA.A32	59	HTH_3	1802.43	0.92	TASMANIA.T17	HipA_C	20.3	81.33
19	TASMANIA.A32_TASMANIA.T77	11.88	TASMANIA.A32	59	HTH_3	1802.43	0.66	TASMANIA.T77	PemK_toxin	11.91	99.75
20	TASMANIA.T41_TASMANIA.A32	5.34	TASMANIA.A32	59	HTH_3	1802.43	0.3	TASMANIA.T41	Gp49	157.56	3.39
21	TASMANIA.A32_TASMANIA.T145	4.76	TASMANIA.A32	59	HTH_3	1802.43	0.26	TASMANIA.T145	PemK_toxin	4.89	97.34
22	TASMANIA.A32_TASMANIA.T27	3.17	TASMANIA.A32	59	HTH_3	1802.43	0.18	TASMANIA.T27	Fic_N	22.5	14.09
23	TASMANIA.A32_TASMANIA.T69	2.84	TASMANIA.A32	59	HTH_3	1802.43	0.16	TASMANIA.T69	Couple_hipA	3.59	79.11
24	TASMANIA.T29_TASMANIA.A32	2.14	TASMANIA.A32	59	HTH_3	1802.43	0.12	TASMANIA.T29	PIN_5	27.82	7.69
25	TASMANIA.T141_TASMANIA.A32	1.55	TASMANIA.A32	59	HTH_3	1802.43	0.09	TASMANIA.T141	Gp49	64.53	2.4
26	TASMANIA.A32_TASMANIA.T45	1.36	TASMANIA.A32	59	HTH_3	1802.43	0.08	TASMANIA.T45	HigB_toxin	142.97	0.95
27	TASMANIA.A32_TASMANIA.T149	1.31	TASMANIA.A32	59	HTH_3	1802.43	0.07	TASMANIA.T149	SymE_toxin	1.31	100
28	TASMANIA.T32_TASMANIA.A32	1.05	TASMANIA.A32	59	HTH_3	1802.43	0.06	TASMANIA.T32	YafQ_toxin	385.39	0.27
29	TASMANIA.A32_TASMANIA.T90	0.85	TASMANIA.A32	59	HTH_3	1802.43	0.05	TASMANIA.T90	Zeta_toxin	9.13	9.31
30	TASMANIA.A32_TASMANIA.T52	0.91	TASMANIA.A32	59	HTH_3	1802.43	0.05	TASMANIA.T52	SymE_toxin	0.93	97.85
31	TASMANIA.T78_TASMANIA.A32	0.73	TASMANIA.A32	59	HTH_3	1802.43	0.04	TASMANIA.T78	ParE_toxin	617.66	0.12
32	TASMANIA.T25_TASMANIA.A32	0.76	TASMANIA.A32	59	HTH_3	1802.43	0.04	TASMANIA.T25	HigB_toxin	50.78	1.5
33	TASMANIA.T144_TASMANIA.A32	0.49	TASMANIA.A32	59	HTH_3	1802.43	0.03	TASMANIA.T144	HicA_toxin	158.9	0.31
34	TASMANIA.T1_TASMANIA.A32	0.39	TASMANIA.A32	59	HTH_3	1802.43	0.02	TASMANIA.T1	PhoH	48.83	0.8
35	TASMANIA.A32_TASMANIA.T128	0.38	TASMANIA.A32	59	HTH_3	1802.43	0.02	TASMANIA.T128	SymE_toxin	0.46	82.61
36	TASMANIA.A32_TASMANIA.T55	0.15	TASMANIA.A32	59	HTH_3	1802.43	0.01	TASMANIA.T55	SymE_toxin	0.15	100
37	TASMANIA.A32_TASMANIA.T138	0.16	TASMANIA.A32	59	HTH_3	1802.43	0.01	TASMANIA.T138	AbiEii	4.61	3.47
38	TASMANIA.T152_TASMANIA.A32	0.1	TASMANIA.A32	59	HTH_3	1802.43	0.01	TASMANIA.T152	HigB-like_toxin	526.34	0.02
39	TASMANIA.T21_TASMANIA.A32	0.18	TASMANIA.A32	59	HTH_3	1802.43	0.01	TASMANIA.T21	ParE_toxin	270.71	0.07
40	TASMANIA.A32_TASMANIA.T87	0.23	TASMANIA.A32	59	HTH_3	1802.43	0.01	TASMANIA.T87	AbiEii	3.01	7.64
41	TASMANIA.A32_TASMANIA.T1	0.03	TASMANIA.A32	59	HTH_3	1802.43	0	TASMANIA.T1	PhoH	48.83	0.06
42	TASMANIA.A32_TASMANIA.T6	0.06	TASMANIA.A32	59	HTH_3	1802.43	0	TASMANIA.T6	YoeB_toxin	944.63	0.01
43	TASMANIA.T34_TASMANIA.A32	0.03	TASMANIA.A32	59	HTH_3	1802.43	0	TASMANIA.T34	BrnT_toxin	719.22	0
44	TASMANIA.A32_TASMANIA.T95	0.03	TASMANIA.A32	59	HTH_3	1802.43	0	TASMANIA.T95	PIN	69.11	0.04
45	TASMANIA.T15_TASMANIA.A32	0.03	TASMANIA.A32	59	HTH_3	1802.43	0	TASMANIA.T15	AbiEii	44.16	0.07
46	TASMANIA.T67_TASMANIA.A32	0.05	TASMANIA.A32	59	HTH_3	1802.43	0	TASMANIA.T67	HigB-like_toxin	1264.58	0
47	TASMANIA.T2_TASMANIA.A32	0.03	TASMANIA.A32	59	HTH_3	1802.43	0	TASMANIA.T2	HipA_C	131.69	0.02
48	TASMANIA.A32_TASMANIA.T57	0.06	TASMANIA.A32	59	HTH_3	1802.43	0	TASMANIA.T57	PemK_toxin	657.4	0.01
49	TASMANIA.A32_TASMANIA.T108	0.03	TASMANIA.A32	59	HTH_3	1802.43	0	TASMANIA.T108	SymE_toxin	0.03	100
50	TASMANIA.T35_TASMANIA.A32	0.03	TASMANIA.A32	59	HTH_3	1802.43	0	TASMANIA.T35	SpoIISA_toxin	0.12	25
51	TASMANIA.A32_TASMANIA.T132	0.03	TASMANIA.A32	59	HTH_3	1802.43	0	TASMANIA.T132	PIN	340.45	0.01
52	TASMANIA.A32_TASMANIA.T5	0.03	TASMANIA.A32	59	HTH_3	1802.43	0	TASMANIA.T5	Cpta_toxin	0.22	13.64
53	TASMANIA.T109_TASMANIA.A32	0.08	TASMANIA.A32	59	HTH_3	1802.43	0	TASMANIA.T109	PIN	540.85	0.01
54	TASMANIA.T61_TASMANIA.A32	0.03	TASMANIA.A32	59	HTH_3	1802.43	0	TASMANIA.T61	ParE_toxin	398.83	0.01
55	TASMANIA.T62_TASMANIA.A32	0.03	TASMANIA.A32	59	HTH_3	1802.43	0	TASMANIA.T62	YafQ_toxin	265.89	0.01
56	TASMANIA.T80_TASMANIA.A32	0.06	TASMANIA.A32	59	HTH_3	1802.43	0	TASMANIA.T80	PIN_3	346.64	0.02
57	TASMANIA.A32_TASMANIA.T127	0.06	TASMANIA.A32	59	HTH_3	1802.43	0	TASMANIA.T127	ParE_toxin	18.23	0.33
58	TASMANIA.A32_TASMANIA.T143	0.09	TASMANIA.A32	59	HTH_3	1802.43	0	TASMANIA.T143	PemK_toxin	0.09	100
59	TASMANIA.T123_TASMANIA.A32	0.05	TASMANIA.A32	59	HTH_3	1802.43	0	TASMANIA.T123	ParE_toxin	209.66	0.02
1	TASMANIA.A33_TASMANIA.T81	101.33	TASMANIA.A33	23	PrlF_antitoxin	489.78	20.69	TASMANIA.T81	PIN	218.28	46.42
2	TASMANIA.A33_TASMANIA.T66	101.23	TASMANIA.A33	23	PrlF_antitoxin	489.78	20.67	TASMANIA.T66	PIN	805.24	12.57
3	TASMANIA.A33_TASMANIA.T100	100.12	TASMANIA.A33	23	PrlF_antitoxin	489.78	20.44	TASMANIA.T100	PIN	307.83	32.52
4	TASMANIA.A33_TASMANIA.T24	78.25	TASMANIA.A33	23	PrlF_antitoxin	489.78	15.98	TASMANIA.T24	Toxin_YhaV	78.25	100
5	TASMANIA.A33_TASMANIA.T71	30.1	TASMANIA.A33	23	PrlF_antitoxin	489.78	6.15	TASMANIA.T71	PemK_toxin	38.37	78.45
6	TASMANIA.A33_TASMANIA.T96	28.57	TASMANIA.A33	23	PrlF_antitoxin	489.78	5.83	TASMANIA.T96	PIN	204.08	14
7	TASMANIA.A33_TASMANIA.T131	24.09	TASMANIA.A33	23	PrlF_antitoxin	489.78	4.92	TASMANIA.T131	PIN	391.13	6.16
8	TASMANIA.A33_TASMANIA.T26	12.55	TASMANIA.A33	23	PrlF_antitoxin	489.78	2.56	TASMANIA.T26	PIN	103.78	12.09
9	TASMANIA.A33_TASMANIA.T89	4.9	TASMANIA.A33	23	PrlF_antitoxin	489.78	1	TASMANIA.T89	PIN	378.58	1.29
10	TASMANIA.A33_TASMANIA.T113	2.97	TASMANIA.A33	23	PrlF_antitoxin	489.78	0.61	TASMANIA.T113	PIN	273.16	1.09
11	TASMANIA.A33_TASMANIA.T49	2.7	TASMANIA.A33	23	PrlF_antitoxin	489.78	0.55	TASMANIA.T49	PemK_toxin	256.04	1.05
12	TASMANIA.A33_TASMANIA.T10	1.02	TASMANIA.A33	23	PrlF_antitoxin	489.78	0.21	TASMANIA.T10	PIN	1210.59	0.08
13	TASMANIA.A33_TASMANIA.T30	1	TASMANIA.A33	23	PrlF_antitoxin	489.78	0.2	TASMANIA.T30	PemK_toxin	53.87	1.86
14	TASMANIA.A33_TASMANIA.T53	0.45	TASMANIA.A33	23	PrlF_antitoxin	489.78	0.09	TASMANIA.T53	Fic	437.55	0.1
15	TASMANIA.A33_TASMANIA.T19	0.15	TASMANIA.A33	23	PrlF_antitoxin	489.78	0.03	TASMANIA.T19	PIN	406.06	0.04
16	TASMANIA.A33_TASMANIA.T118	0.11	TASMANIA.A33	23	PrlF_antitoxin	489.78	0.02	TASMANIA.T118	PIN	447.62	0.02
17	TASMANIA.A33_TASMANIA.T132	0.08	TASMANIA.A33	23	PrlF_antitoxin	489.78	0.02	TASMANIA.T132	PIN	340.45	0.02
18	TASMANIA.A33_TASMANIA.T111	0.03	TASMANIA.A33	23	PrlF_antitoxin	489.78	0.01	TASMANIA.T111	PIN_3	718.31	0
19	TASMANIA.A33_TASMANIA.T95	0.03	TASMANIA.A33	23	PrlF_antitoxin	489.78	0.01	TASMANIA.T95	PIN	69.11	0.04
20	TASMANIA.A33_TASMANIA.T105	0.03	TASMANIA.A33	23	PrlF_antitoxin	489.78	0.01	TASMANIA.T105	PemK_toxin	317.01	0.01
21	TASMANIA.A33_TASMANIA.T78	0.03	TASMANIA.A33	23	PrlF_antitoxin	489.78	0.01	TASMANIA.T78	ParE_toxin	617.66	0
22	TASMANIA.T145_TASMANIA.A33	0.03	TASMANIA.A33	23	PrlF_antitoxin	489.78	0.01	TASMANIA.T145	PemK_toxin	4.89	0.61
23	TASMANIA.A33_TASMANIA.T134	0.03	TASMANIA.A33	23	PrlF_antitoxin	489.78	0.01	TASMANIA.T134	PIN	52.75	0.06
1	TASMANIA.T48_TASMANIA.A34	30	TASMANIA.A34	30	Rep_trans	85.59	35.05	TASMANIA.T48	Gp49	522.27	5.74
2	TASMANIA.A34_TASMANIA.T57	24.42	TASMANIA.A34	30	Rep_trans	85.59	28.53	TASMANIA.T57	PemK_toxin	657.4	3.71
3	TASMANIA.T85_TASMANIA.A34	13.53	TASMANIA.A34	30	Rep_trans	85.59	15.81	TASMANIA.T85	Gp49	365.2	3.7
4	TASMANIA.A34_TASMANIA.T2	6.04	TASMANIA.A34	30	Rep_trans	85.59	7.06	TASMANIA.T2	HipA_C	131.69	4.59
5	TASMANIA.T17_TASMANIA.A34	3.56	TASMANIA.A34	30	Rep_trans	85.59	4.16	TASMANIA.T17	HipA_C	20.3	17.54
6	TASMANIA.A34_TASMANIA.T16	3.28	TASMANIA.A34	30	Rep_trans	85.59	3.83	TASMANIA.T16	HipA_C	182.45	1.8
7	TASMANIA.A34_TASMANIA.T138	1.33	TASMANIA.A34	30	Rep_trans	85.59	1.55	TASMANIA.T138	AbiEii	4.61	28.85
8	TASMANIA.A34_TASMANIA.T69	0.75	TASMANIA.A34	30	Rep_trans	85.59	0.88	TASMANIA.T69	Couple_hipA	3.59	20.89
9	TASMANIA.T7_TASMANIA.A34	0.49	TASMANIA.A34	30	Rep_trans	85.59	0.57	TASMANIA.T7	Gp49	52.75	0.93
10	TASMANIA.T78_TASMANIA.A34	0.4	TASMANIA.A34	30	Rep_trans	85.59	0.47	TASMANIA.T78	ParE_toxin	617.66	0.06
11	TASMANIA.T45_TASMANIA.A34	0.39	TASMANIA.A34	30	Rep_trans	85.59	0.46	TASMANIA.T45	HigB_toxin	142.97	0.27
12	TASMANIA.A34_TASMANIA.T14	0.27	TASMANIA.A34	30	Rep_trans	85.59	0.32	TASMANIA.T14	HipA_C	468.99	0.06
13	TASMANIA.T38_TASMANIA.A34	0.18	TASMANIA.A34	30	Rep_trans	85.59	0.21	TASMANIA.T38	RelE	245.82	0.07
14	TASMANIA.T21_TASMANIA.A34	0.15	TASMANIA.A34	30	Rep_trans	85.59	0.18	TASMANIA.T21	ParE_toxin	270.71	0.06
15	TASMANIA.T42_TASMANIA.A34	0.12	TASMANIA.A34	30	Rep_trans	85.59	0.14	TASMANIA.T42	ParE_toxin	38.56	0.31
16	TASMANIA.A34_TASMANIA.T1	0.08	TASMANIA.A34	30	Rep_trans	85.59	0.09	TASMANIA.T1	PhoH	48.83	0.16
17	TASMANIA.T18_TASMANIA.A34	0.08	TASMANIA.A34	30	Rep_trans	85.59	0.09	TASMANIA.T18	RelE	285.65	0.03
18	TASMANIA.A34_TASMANIA.T29	0.08	TASMANIA.A34	30	Rep_trans	85.59	0.09	TASMANIA.T29	PIN_5	27.82	0.29
19	TASMANIA.A34_TASMANIA.T87	0.08	TASMANIA.A34	30	Rep_trans	85.59	0.09	TASMANIA.T87	AbiEii	3.01	2.66
20	TASMANIA.A34_TASMANIA.T5	0.06	TASMANIA.A34	30	Rep_trans	85.59	0.07	TASMANIA.T5	Cpta_toxin	0.22	27.27
21	TASMANIA.A34_TASMANIA.T3	0.06	TASMANIA.A34	30	Rep_trans	85.59	0.07	TASMANIA.T3	CbtA_toxin	6.03	1
22	TASMANIA.T61_TASMANIA.A34	0.05	TASMANIA.A34	30	Rep_trans	85.59	0.06	TASMANIA.T61	ParE_toxin	398.83	0.01
23	TASMANIA.A34_TASMANIA.T13	0.03	TASMANIA.A34	30	Rep_trans	85.59	0.04	TASMANIA.T13	Zeta_toxin	28.12	0.11
24	TASMANIA.T9_TASMANIA.A34	0.03	TASMANIA.A34	30	Rep_trans	85.59	0.04	TASMANIA.T9	ParE_toxin	322.91	0.01
25	TASMANIA.T51_TASMANIA.A34	0.03	TASMANIA.A34	30	Rep_trans	85.59	0.04	TASMANIA.T51	YoeB_toxin	256.8	0.01
26	TASMANIA.T8_TASMANIA.A34	0.03	TASMANIA.A34	30	Rep_trans	85.59	0.04	TASMANIA.T8	Ldr_toxin	0.03	100
27	TASMANIA.T112_TASMANIA.A34	0.03	TASMANIA.A34	30	Rep_trans	85.59	0.04	TASMANIA.T112	Gp49	1.99	1.51
28	TASMANIA.A34_TASMANIA.T107	0.03	TASMANIA.A34	30	Rep_trans	85.59	0.04	TASMANIA.T107	AbiEii	75.34	0.04
29	TASMANIA.A34_TASMANIA.T145	0.03	TASMANIA.A34	30	Rep_trans	85.59	0.04	TASMANIA.T145	PemK_toxin	4.89	0.61
30	TASMANIA.A34_TASMANIA.T92	0.03	TASMANIA.A34	30	Rep_trans	85.59	0.04	TASMANIA.T92	YoeB_toxin	162.68	0.02
1	TASMANIA.A35_TASMANIA.T58	9.51	TASMANIA.A35	6	CcdA	12.54	75.84	TASMANIA.T58	CcdB	11.43	83.2
2	TASMANIA.A35_TASMANIA.T57	2.72	TASMANIA.A35	6	CcdA	12.54	21.69	TASMANIA.T57	PemK_toxin	657.4	0.41
3	TASMANIA.A35_TASMANIA.T60	0.13	TASMANIA.A35	6	CcdA	12.54	1.04	TASMANIA.T60	CcdB	24.72	0.53
4	TASMANIA.A35_TASMANIA.T20	0.08	TASMANIA.A35	6	CcdA	12.54	0.64	TASMANIA.T20	PIN	424.11	0.02
5	TASMANIA.A35_TASMANIA.T19	0.08	TASMANIA.A35	6	CcdA	12.54	0.64	TASMANIA.T19	PIN	406.06	0.02
6	TASMANIA.A35_TASMANIA.T78	0.03	TASMANIA.A35	6	CcdA	12.54	0.24	TASMANIA.T78	ParE_toxin	617.66	0
1	TASMANIA.A36_TASMANIA.T64	54.9	TASMANIA.A36	22	RHH_1	135.08	40.64	TASMANIA.T64	ParE_toxin	283.42	19.37
2	TASMANIA.T34_TASMANIA.A36	26.53	TASMANIA.A36	22	RHH_1	135.08	19.64	TASMANIA.T34	BrnT_toxin	719.22	3.69
3	TASMANIA.A36_TASMANIA.T47	25.23	TASMANIA.A36	22	RHH_1	135.08	18.68	TASMANIA.T47	ParE_toxin	490.02	5.15
4	TASMANIA.A36_TASMANIA.T61	20.18	TASMANIA.A36	22	RHH_1	135.08	14.94	TASMANIA.T61	ParE_toxin	398.83	5.06
5	TASMANIA.A36_TASMANIA.T10	2.67	TASMANIA.A36	22	RHH_1	135.08	1.98	TASMANIA.T10	PIN	1210.59	0.22
6	TASMANIA.A36_TASMANIA.T80	1.33	TASMANIA.A36	22	RHH_1	135.08	0.98	TASMANIA.T80	PIN_3	346.64	0.38
7	TASMANIA.A36_TASMANIA.T113	0.93	TASMANIA.A36	22	RHH_1	135.08	0.69	TASMANIA.T113	PIN	273.16	0.34
8	TASMANIA.A36_TASMANIA.T111	0.85	TASMANIA.A36	22	RHH_1	135.08	0.63	TASMANIA.T111	PIN_3	718.31	0.12
9	TASMANIA.A36_TASMANIA.T57	0.85	TASMANIA.A36	22	RHH_1	135.08	0.63	TASMANIA.T57	PemK_toxin	657.4	0.13
10	TASMANIA.A36_TASMANIA.T56	0.66	TASMANIA.A36	22	RHH_1	135.08	0.49	TASMANIA.T56	ParE_toxin	222.16	0.3
11	TASMANIA.A36_TASMANIA.T49	0.39	TASMANIA.A36	22	RHH_1	135.08	0.29	TASMANIA.T49	PemK_toxin	256.04	0.15
12	TASMANIA.A36_TASMANIA.T76	0.08	TASMANIA.A36	22	RHH_1	135.08	0.06	TASMANIA.T76	ParE_toxin	2.52	3.17
13	TASMANIA.A36_TASMANIA.T53	0.08	TASMANIA.A36	22	RHH_1	135.08	0.06	TASMANIA.T53	Fic	437.55	0.02
14	TASMANIA.A36_TASMANIA.T146	0.08	TASMANIA.A36	22	RHH_1	135.08	0.06	TASMANIA.T146	ParE_toxin	17	0.47
15	TASMANIA.A36_TASMANIA.T26	0.08	TASMANIA.A36	22	RHH_1	135.08	0.06	TASMANIA.T26	PIN	103.78	0.08
16	TASMANIA.A36_TASMANIA.T9	0.05	TASMANIA.A36	22	RHH_1	135.08	0.04	TASMANIA.T9	ParE_toxin	322.91	0.02
17	TASMANIA.A36_TASMANIA.T78	0.05	TASMANIA.A36	22	RHH_1	135.08	0.04	TASMANIA.T78	ParE_toxin	617.66	0.01
18	TASMANIA.A36_TASMANIA.T21	0.03	TASMANIA.A36	22	RHH_1	135.08	0.02	TASMANIA.T21	ParE_toxin	270.71	0.01
19	TASMANIA.A36_TASMANIA.T91	0.03	TASMANIA.A36	22	RHH_1	135.08	0.02	TASMANIA.T91	ParE_toxin	2.15	1.4
20	TASMANIA.A36_TASMANIA.T133	0.03	TASMANIA.A36	22	RHH_1	135.08	0.02	TASMANIA.T133	PIN	388.63	0.01
21	TASMANIA.A36_TASMANIA.T1	0.03	TASMANIA.A36	22	RHH_1	135.08	0.02	TASMANIA.T1	PhoH	48.83	0.06
22	TASMANIA.A36_TASMANIA.T2	0.03	TASMANIA.A36	22	RHH_1	135.08	0.02	TASMANIA.T2	HipA_C	131.69	0.02
1	TASMANIA.A37_TASMANIA.T67	9.26	TASMANIA.A37	19	HicB	16.56	55.92	TASMANIA.T67	HigB-like_toxin	1264.58	0.73
2	TASMANIA.A37_TASMANIA.T111	2.56	TASMANIA.A37	19	HicB	16.56	15.46	TASMANIA.T111	PIN_3	718.31	0.36
3	TASMANIA.A37_TASMANIA.T57	2.09	TASMANIA.A37	19	HicB	16.56	12.62	TASMANIA.T57	PemK_toxin	657.4	0.32
4	TASMANIA.T39_TASMANIA.A37	0.93	TASMANIA.A37	19	HicB	16.56	5.62	TASMANIA.T39	AbiEii	263.06	0.35
5	TASMANIA.A37_TASMANIA.T64	0.43	TASMANIA.A37	19	HicB	16.56	2.6	TASMANIA.T64	ParE_toxin	283.42	0.15
6	TASMANIA.A37_TASMANIA.T33	0.41	TASMANIA.A37	19	HicB	16.56	2.48	TASMANIA.T33	Fic	260.6	0.16
7	TASMANIA.A37_TASMANIA.T109	0.24	TASMANIA.A37	19	HicB	16.56	1.45	TASMANIA.T109	PIN	540.85	0.04
8	TASMANIA.T80_TASMANIA.A37	0.1	TASMANIA.A37	19	HicB	16.56	0.6	TASMANIA.T80	PIN_3	346.64	0.03
9	TASMANIA.A37_TASMANIA.T75	0.08	TASMANIA.A37	19	HicB	16.56	0.48	TASMANIA.T75	PIN	213.19	0.04
10	TASMANIA.A37_TASMANIA.T116	0.08	TASMANIA.A37	19	HicB	16.56	0.48	TASMANIA.T116	PIN_2	43.72	0.18
11	TASMANIA.A37_TASMANIA.T81	0.08	TASMANIA.A37	19	HicB	16.56	0.48	TASMANIA.T81	PIN	218.28	0.04
12	TASMANIA.A37_TASMANIA.T91	0.05	TASMANIA.A37	19	HicB	16.56	0.3	TASMANIA.T91	ParE_toxin	2.15	2.33
13	TASMANIA.A37_TASMANIA.T123	0.05	TASMANIA.A37	19	HicB	16.56	0.3	TASMANIA.T123	ParE_toxin	209.66	0.02
14	TASMANIA.A37_TASMANIA.T92	0.05	TASMANIA.A37	19	HicB	16.56	0.3	TASMANIA.T92	YoeB_toxin	162.68	0.03
15	TASMANIA.A37_TASMANIA.T10	0.05	TASMANIA.A37	19	HicB	16.56	0.3	TASMANIA.T10	PIN	1210.59	0
16	TASMANIA.A37_TASMANIA.T89	0.03	TASMANIA.A37	19	HicB	16.56	0.18	TASMANIA.T89	PIN	378.58	0.01
17	TASMANIA.A37_TASMANIA.T27	0.03	TASMANIA.A37	19	HicB	16.56	0.18	TASMANIA.T27	Fic_N	22.5	0.13
18	TASMANIA.A37_TASMANIA.T9	0.03	TASMANIA.A37	19	HicB	16.56	0.18	TASMANIA.T9	ParE_toxin	322.91	0.01
19	TASMANIA.A37_TASMANIA.T5	0.03	TASMANIA.A37	19	HicB	16.56	0.18	TASMANIA.T5	Cpta_toxin	0.22	13.64
1	TASMANIA.T67_TASMANIA.A40	110.02	TASMANIA.A40	12	HTH_3	137.62	79.94	TASMANIA.T67	HigB-like_toxin	1264.58	8.7
2	TASMANIA.T41_TASMANIA.A40	25.3	TASMANIA.A40	12	HTH_3	137.62	18.38	TASMANIA.T41	Gp49	157.56	16.06
3	TASMANIA.T48_TASMANIA.A40	1.15	TASMANIA.A40	12	HTH_3	137.62	0.84	TASMANIA.T48	Gp49	522.27	0.22
4	TASMANIA.T85_TASMANIA.A40	0.49	TASMANIA.A40	12	HTH_3	137.62	0.36	TASMANIA.T85	Gp49	365.2	0.13
5	TASMANIA.A40_TASMANIA.T48	0.16	TASMANIA.A40	12	HTH_3	137.62	0.12	TASMANIA.T48	Gp49	522.27	0.03
6	TASMANIA.T7_TASMANIA.A40	0.16	TASMANIA.A40	12	HTH_3	137.62	0.12	TASMANIA.T7	Gp49	52.75	0.3
7	TASMANIA.T6_TASMANIA.A40	0.08	TASMANIA.A40	12	HTH_3	137.62	0.06	TASMANIA.T6	YoeB_toxin	944.63	0.01
8	TASMANIA.A40_TASMANIA.T2	0.08	TASMANIA.A40	12	HTH_3	137.62	0.06	TASMANIA.T2	HipA_C	131.69	0.06
9	TASMANIA.A40_TASMANIA.T60	0.08	TASMANIA.A40	12	HTH_3	137.62	0.06	TASMANIA.T60	CcdB	24.72	0.32
10	TASMANIA.A40_TASMANIA.T16	0.05	TASMANIA.A40	12	HTH_3	137.62	0.04	TASMANIA.T16	HipA_C	182.45	0.03
11	TASMANIA.T152_TASMANIA.A40	0.03	TASMANIA.A40	12	HTH_3	137.62	0.02	TASMANIA.T152	HigB-like_toxin	526.34	0.01
12	TASMANIA.T5_TASMANIA.A40	0.03	TASMANIA.A40	12	HTH_3	137.62	0.02	TASMANIA.T5	Cpta_toxin	0.22	13.64
1	TASMANIA.A41_TASMANIA.T129	1.33	TASMANIA.A41	4	ParD_like	1.46	91.1	TASMANIA.T129	PIN	277.28	0.48
2	TASMANIA.A41_TASMANIA.T65	0.05	TASMANIA.A41	4	ParD_like	1.46	3.42	TASMANIA.T65	PIN	344	0.01
3	TASMANIA.A41_TASMANIA.T70	0.05	TASMANIA.A41	4	ParD_like	1.46	3.42	TASMANIA.T70	Zeta_toxin	48.49	0.1
4	TASMANIA.A41_TASMANIA.T105	0.03	TASMANIA.A41	4	ParD_like	1.46	2.05	TASMANIA.T105	PemK_toxin	317.01	0.01
1	TASMANIA.A42_TASMANIA.T47	211.55	TASMANIA.A42	44	RHH_1	628.09	33.68	TASMANIA.T47	ParE_toxin	490.02	43.17
2	TASMANIA.A42_TASMANIA.T61	112.48	TASMANIA.A42	44	RHH_1	628.09	17.91	TASMANIA.T61	ParE_toxin	398.83	28.2
3	TASMANIA.A42_TASMANIA.T111	104.41	TASMANIA.A42	44	RHH_1	628.09	16.62	TASMANIA.T111	PIN_3	718.31	14.54
4	TASMANIA.A42_TASMANIA.T57	30.46	TASMANIA.A42	44	RHH_1	628.09	4.85	TASMANIA.T57	PemK_toxin	657.4	4.63
5	TASMANIA.T80_TASMANIA.A42	29	TASMANIA.A42	44	RHH_1	628.09	4.62	TASMANIA.T80	PIN_3	346.64	8.37
6	TASMANIA.A42_TASMANIA.T63	27.58	TASMANIA.A42	44	RHH_1	628.09	4.39	TASMANIA.T63	ParE_toxin	278.02	9.92
7	TASMANIA.T34_TASMANIA.A42	26.33	TASMANIA.A42	44	RHH_1	628.09	4.19	TASMANIA.T34	BrnT_toxin	719.22	3.66
8	TASMANIA.A42_TASMANIA.T134	25	TASMANIA.A42	44	RHH_1	628.09	3.98	TASMANIA.T134	PIN	52.75	47.39
9	TASMANIA.A42_TASMANIA.T146	16.9	TASMANIA.A42	44	RHH_1	628.09	2.69	TASMANIA.T146	ParE_toxin	17	99.41
10	TASMANIA.A42_TASMANIA.T132	16.27	TASMANIA.A42	44	RHH_1	628.09	2.59	TASMANIA.T132	PIN	340.45	4.78
11	TASMANIA.A42_TASMANIA.T136	8.65	TASMANIA.A42	44	RHH_1	628.09	1.38	TASMANIA.T136	ParE_toxin	14.64	59.08
12	TASMANIA.A42_TASMANIA.T56	7.3	TASMANIA.A42	44	RHH_1	628.09	1.16	TASMANIA.T56	ParE_toxin	222.16	3.29
13	TASMANIA.A42_TASMANIA.T53	2.11	TASMANIA.A42	44	RHH_1	628.09	0.34	TASMANIA.T53	Fic	437.55	0.48
14	TASMANIA.A42_TASMANIA.T21	1.98	TASMANIA.A42	44	RHH_1	628.09	0.32	TASMANIA.T21	ParE_toxin	270.71	0.73
15	TASMANIA.A42_TASMANIA.T91	1.65	TASMANIA.A42	44	RHH_1	628.09	0.26	TASMANIA.T91	ParE_toxin	2.15	76.74
16	TASMANIA.A42_TASMANIA.T64	1.41	TASMANIA.A42	44	RHH_1	628.09	0.22	TASMANIA.T64	ParE_toxin	283.42	0.5
17	TASMANIA.A42_TASMANIA.T26	1.13	TASMANIA.A42	44	RHH_1	628.09	0.18	TASMANIA.T26	PIN	103.78	1.09
18	TASMANIA.A42_TASMANIA.T78	1.04	TASMANIA.A42	44	RHH_1	628.09	0.17	TASMANIA.T78	ParE_toxin	617.66	0.17
19	TASMANIA.A42_TASMANIA.T65	0.39	TASMANIA.A42	44	RHH_1	628.09	0.06	TASMANIA.T65	PIN	344	0.11
20	TASMANIA.T30_TASMANIA.A42	0.36	TASMANIA.A42	44	RHH_1	628.09	0.06	TASMANIA.T30	PemK_toxin	53.87	0.67
21	TASMANIA.A42_TASMANIA.T94	0.39	TASMANIA.A42	44	RHH_1	628.09	0.06	TASMANIA.T94	GidB	20.56	1.9
22	TASMANIA.A42_TASMANIA.T4	0.23	TASMANIA.A42	44	RHH_1	628.09	0.04	TASMANIA.T4	YafQ_toxin	940.49	0.02
23	TASMANIA.A42_TASMANIA.T116	0.16	TASMANIA.A42	44	RHH_1	628.09	0.03	TASMANIA.T116	PIN_2	43.72	0.37
24	TASMANIA.A42_TASMANIA.T76	0.13	TASMANIA.A42	44	RHH_1	628.09	0.02	TASMANIA.T76	ParE_toxin	2.52	5.16
25	TASMANIA.A42_TASMANIA.T10	0.13	TASMANIA.A42	44	RHH_1	628.09	0.02	TASMANIA.T10	PIN	1210.59	0.01
26	TASMANIA.A42_TASMANIA.T147	0.08	TASMANIA.A42	44	RHH_1	628.09	0.01	TASMANIA.T147	PIN	173.54	0.05
27	TASMANIA.A42_TASMANIA.T122	0.08	TASMANIA.A42	44	RHH_1	628.09	0.01	TASMANIA.T122	PemK_toxin	204.46	0.04
28	TASMANIA.A42_TASMANIA.T124	0.08	TASMANIA.A42	44	RHH_1	628.09	0.01	TASMANIA.T124	PIN	211.19	0.04
29	TASMANIA.T147_TASMANIA.A42	0.08	TASMANIA.A42	44	RHH_1	628.09	0.01	TASMANIA.T147	PIN	173.54	0.05
30	TASMANIA.A42_TASMANIA.T133	0.09	TASMANIA.A42	44	RHH_1	628.09	0.01	TASMANIA.T133	PIN	388.63	0.02
31	TASMANIA.A42_TASMANIA.T42	0.05	TASMANIA.A42	44	RHH_1	628.09	0.01	TASMANIA.T42	ParE_toxin	38.56	0.13
32	TASMANIA.A42_TASMANIA.T75	0.08	TASMANIA.A42	44	RHH_1	628.09	0.01	TASMANIA.T75	PIN	213.19	0.04
33	TASMANIA.T23_TASMANIA.A42	0.08	TASMANIA.A42	44	RHH_1	628.09	0.01	TASMANIA.T23	PemK_toxin	14.4	0.56
34	TASMANIA.A42_TASMANIA.T33	0.08	TASMANIA.A42	44	RHH_1	628.09	0.01	TASMANIA.T33	Fic	260.6	0.03
35	TASMANIA.A42_TASMANIA.T109	0.08	TASMANIA.A42	44	RHH_1	628.09	0.01	TASMANIA.T109	PIN	540.85	0.01
36	TASMANIA.A42_TASMANIA.T16	0.05	TASMANIA.A42	44	RHH_1	628.09	0.01	TASMANIA.T16	HipA_C	182.45	0.03
37	TASMANIA.T15_TASMANIA.A42	0.03	TASMANIA.A42	44	RHH_1	628.09	0	TASMANIA.T15	AbiEii	44.16	0.07
38	TASMANIA.A42_TASMANIA.T40	0.03	TASMANIA.A42	44	RHH_1	628.09	0	TASMANIA.T40	ParE_toxin	20.88	0.14
39	TASMANIA.A42_TASMANIA.T2	0.03	TASMANIA.A42	44	RHH_1	628.09	0	TASMANIA.T2	HipA_C	131.69	0.02
40	TASMANIA.A42_TASMANIA.T89	0.03	TASMANIA.A42	44	RHH_1	628.09	0	TASMANIA.T89	PIN	378.58	0.01
41	TASMANIA.A42_TASMANIA.T71	0.03	TASMANIA.A42	44	RHH_1	628.09	0	TASMANIA.T71	PemK_toxin	38.37	0.08
42	TASMANIA.A42_TASMANIA.T19	0.03	TASMANIA.A42	44	RHH_1	628.09	0	TASMANIA.T19	PIN	406.06	0.01
43	TASMANIA.A42_TASMANIA.T9	0.03	TASMANIA.A42	44	RHH_1	628.09	0	TASMANIA.T9	ParE_toxin	322.91	0.01
44	TASMANIA.A42_TASMANIA.T37	0.03	TASMANIA.A42	44	RHH_1	628.09	0	TASMANIA.T37	ParE_toxin	140.26	0.02
1	TASMANIA.T80_TASMANIA.A43	28.6	TASMANIA.A43	21	Arc	127.58	22.42	TASMANIA.T80	PIN_3	346.64	8.25
2	TASMANIA.A43_TASMANIA.T111	25	TASMANIA.A43	21	Arc	127.58	19.6	TASMANIA.T111	PIN_3	718.31	3.48
3	TASMANIA.A43_TASMANIA.T133	25	TASMANIA.A43	21	Arc	127.58	19.6	TASMANIA.T133	PIN	388.63	6.43
4	TASMANIA.A43_TASMANIA.T61	16.24	TASMANIA.A43	21	Arc	127.58	12.73	TASMANIA.T61	ParE_toxin	398.83	4.07
5	TASMANIA.T10_TASMANIA.A43	14.29	TASMANIA.A43	21	Arc	127.58	11.2	TASMANIA.T10	PIN	1210.59	1.18
6	TASMANIA.A43_TASMANIA.T57	11.06	TASMANIA.A43	21	Arc	127.58	8.67	TASMANIA.T57	PemK_toxin	657.4	1.68
7	TASMANIA.A43_TASMANIA.T114	1.33	TASMANIA.A43	21	Arc	127.58	1.04	TASMANIA.T114	PIN	337.82	0.39
8	TASMANIA.A43_TASMANIA.T101	0.99	TASMANIA.A43	21	Arc	127.58	0.78	TASMANIA.T101	PIN	206.42	0.48
9	TASMANIA.T76_TASMANIA.A43	0.93	TASMANIA.A43	21	Arc	127.58	0.73	TASMANIA.T76	ParE_toxin	2.52	36.9
10	TASMANIA.T34_TASMANIA.A43	0.85	TASMANIA.A43	21	Arc	127.58	0.67	TASMANIA.T34	BrnT_toxin	719.22	0.12
11	TASMANIA.A43_TASMANIA.T10	0.85	TASMANIA.A43	21	Arc	127.58	0.67	TASMANIA.T10	PIN	1210.59	0.07
12	TASMANIA.A43_TASMANIA.T124	0.49	TASMANIA.A43	21	Arc	127.58	0.38	TASMANIA.T124	PIN	211.19	0.23
13	TASMANIA.A43_TASMANIA.T136	0.43	TASMANIA.A43	21	Arc	127.58	0.34	TASMANIA.T136	ParE_toxin	14.64	2.94
14	TASMANIA.A43_TASMANIA.T132	0.41	TASMANIA.A43	21	Arc	127.58	0.32	TASMANIA.T132	PIN	340.45	0.12
15	TASMANIA.A43_TASMANIA.T4	0.39	TASMANIA.A43	21	Arc	127.58	0.31	TASMANIA.T4	YafQ_toxin	940.49	0.04
16	TASMANIA.A43_TASMANIA.T109	0.32	TASMANIA.A43	21	Arc	127.58	0.25	TASMANIA.T109	PIN	540.85	0.06
17	TASMANIA.A43_TASMANIA.T29	0.08	TASMANIA.A43	21	Arc	127.58	0.06	TASMANIA.T29	PIN_5	27.82	0.29
18	TASMANIA.A43_TASMANIA.T122	0.08	TASMANIA.A43	21	Arc	127.58	0.06	TASMANIA.T122	PemK_toxin	204.46	0.04
19	TASMANIA.A43_TASMANIA.T53	0.08	TASMANIA.A43	21	Arc	127.58	0.06	TASMANIA.T53	Fic	437.55	0.02
20	TASMANIA.A43_TASMANIA.T137	0.08	TASMANIA.A43	21	Arc	127.58	0.06	TASMANIA.T137	PemK_toxin	8.37	0.96
21	TASMANIA.A43_TASMANIA.T150	0.08	TASMANIA.A43	21	Arc	127.58	0.06	TASMANIA.T150	Zeta_toxin	0.66	12.12
1	TASMANIA.A44_TASMANIA.T10	313.1	TASMANIA.A44	3	MazE_antitoxin	314.67	99.5	TASMANIA.T10	PIN	1210.59	25.86
2	TASMANIA.T27_TASMANIA.A44	1.55	TASMANIA.A44	3	MazE_antitoxin	314.67	0.49	TASMANIA.T27	Fic_N	22.5	6.89
3	TASMANIA.A44_TASMANIA.T57	0.03	TASMANIA.A44	3	MazE_antitoxin	314.67	0.01	TASMANIA.T57	PemK_toxin	657.4	0
1	TASMANIA.A45_TASMANIA.T6	85.68	TASMANIA.A45	7	PhdYeFM_antitox	89.11	96.15	TASMANIA.T6	YoeB_toxin	944.63	9.07
2	TASMANIA.A45_TASMANIA.T98	2.5	TASMANIA.A45	7	PhdYeFM_antitox	89.11	2.81	TASMANIA.T98	YafQ_toxin	4.37	57.21
3	TASMANIA.A45_TASMANIA.T40	0.78	TASMANIA.A45	7	PhdYeFM_antitox	89.11	0.88	TASMANIA.T40	ParE_toxin	20.88	3.74
4	TASMANIA.A45_TASMANIA.T150	0.06	TASMANIA.A45	7	PhdYeFM_antitox	89.11	0.07	TASMANIA.T150	Zeta_toxin	0.66	9.09
5	TASMANIA.T133_TASMANIA.A45	0.03	TASMANIA.A45	7	PhdYeFM_antitox	89.11	0.03	TASMANIA.T133	PIN	388.63	0.01
6	TASMANIA.T53_TASMANIA.A45	0.03	TASMANIA.A45	7	PhdYeFM_antitox	89.11	0.03	TASMANIA.T53	Fic	437.55	0.01
7	TASMANIA.A45_TASMANIA.T37	0.03	TASMANIA.A45	7	PhdYeFM_antitox	89.11	0.03	TASMANIA.T37	ParE_toxin	140.26	0.02
1	TASMANIA.A46_TASMANIA.T129	201.36	TASMANIA.A46	16	CcdA	385.4	52.25	TASMANIA.T129	PIN	277.28	72.62
2	TASMANIA.A46_TASMANIA.T109	138.49	TASMANIA.A46	16	CcdA	385.4	35.93	TASMANIA.T109	PIN	540.85	25.61
3	TASMANIA.A46_TASMANIA.T60	24.42	TASMANIA.A46	16	CcdA	385.4	6.34	TASMANIA.T60	CcdB	24.72	98.79
4	TASMANIA.A46_TASMANIA.T100	6.67	TASMANIA.A46	16	CcdA	385.4	1.73	TASMANIA.T100	PIN	307.83	2.17
5	TASMANIA.A46_TASMANIA.T78	3.85	TASMANIA.A46	16	CcdA	385.4	1	TASMANIA.T78	ParE_toxin	617.66	0.62
6	TASMANIA.A46_TASMANIA.T116	2.97	TASMANIA.A46	16	CcdA	385.4	0.77	TASMANIA.T116	PIN_2	43.72	6.79
7	TASMANIA.A46_TASMANIA.T58	1.87	TASMANIA.A46	16	CcdA	385.4	0.49	TASMANIA.T58	CcdB	11.43	16.36
8	TASMANIA.A46_TASMANIA.T73	1.61	TASMANIA.A46	16	CcdA	385.4	0.42	TASMANIA.T73	CcdB	1.61	100
9	TASMANIA.A46_TASMANIA.T57	1.33	TASMANIA.A46	16	CcdA	385.4	0.35	TASMANIA.T57	PemK_toxin	657.4	0.2
10	TASMANIA.A46_TASMANIA.T113	1.33	TASMANIA.A46	16	CcdA	385.4	0.35	TASMANIA.T113	PIN	273.16	0.49
11	TASMANIA.A46_TASMANIA.T151	1.24	TASMANIA.A46	16	CcdA	385.4	0.32	TASMANIA.T151	CcdB	1.29	96.12
12	TASMANIA.A46_TASMANIA.T115	0.08	TASMANIA.A46	16	CcdA	385.4	0.02	TASMANIA.T115	PIN	294.08	0.03
13	TASMANIA.T102_TASMANIA.A46	0.09	TASMANIA.A46	16	CcdA	385.4	0.02	TASMANIA.T102	HicA_toxin	2284.47	0
14	TASMANIA.A46_TASMANIA.T139	0.03	TASMANIA.A46	16	CcdA	385.4	0.01	TASMANIA.T139	DUF1738	0.69	4.35
15	TASMANIA.A46_TASMANIA.T70	0.03	TASMANIA.A46	16	CcdA	385.4	0.01	TASMANIA.T70	Zeta_toxin	48.49	0.06
16	TASMANIA.A46_TASMANIA.T147	0.03	TASMANIA.A46	16	CcdA	385.4	0.01	TASMANIA.T147	PIN	173.54	0.02
1	TASMANIA.A47_TASMANIA.T33	127.54	TASMANIA.A47	12	MazE_antitoxin	236.5	53.93	TASMANIA.T33	Fic	260.6	48.94
2	TASMANIA.A47_TASMANIA.T53	83.82	TASMANIA.A47	12	MazE_antitoxin	236.5	35.44	TASMANIA.T53	Fic	437.55	19.16
3	TASMANIA.A47_TASMANIA.T23	14.29	TASMANIA.A47	12	MazE_antitoxin	236.5	6.04	TASMANIA.T23	PemK_toxin	14.4	99.24
4	TASMANIA.A47_TASMANIA.T86	3.65	TASMANIA.A47	12	MazE_antitoxin	236.5	1.54	TASMANIA.T86	ParE_toxin	55	6.64
5	TASMANIA.A47_TASMANIA.T57	2.31	TASMANIA.A47	12	MazE_antitoxin	236.5	0.98	TASMANIA.T57	PemK_toxin	657.4	0.35
6	TASMANIA.A47_TASMANIA.T89	1.33	TASMANIA.A47	12	MazE_antitoxin	236.5	0.56	TASMANIA.T89	PIN	378.58	0.35
7	TASMANIA.A47_TASMANIA.T80	1.33	TASMANIA.A47	12	MazE_antitoxin	236.5	0.56	TASMANIA.T80	PIN_3	346.64	0.38
8	TASMANIA.A47_TASMANIA.T30	1.25	TASMANIA.A47	12	MazE_antitoxin	236.5	0.53	TASMANIA.T30	PemK_toxin	53.87	2.32
9	TASMANIA.A47_TASMANIA.T26	0.82	TASMANIA.A47	12	MazE_antitoxin	236.5	0.35	TASMANIA.T26	PIN	103.78	0.79
10	TASMANIA.A47_TASMANIA.T49	0.08	TASMANIA.A47	12	MazE_antitoxin	236.5	0.03	TASMANIA.T49	PemK_toxin	256.04	0.03
11	TASMANIA.A47_TASMANIA.T117	0.05	TASMANIA.A47	12	MazE_antitoxin	236.5	0.02	TASMANIA.T117	PIN	15.84	0.32
12	TASMANIA.A47_TASMANIA.T105	0.03	TASMANIA.A47	12	MazE_antitoxin	236.5	0.01	TASMANIA.T105	PemK_toxin	317.01	0.01
1	TASMANIA.A48_TASMANIA.T4	320.51	TASMANIA.A48	21	RelB	772.07	41.51	TASMANIA.T4	YafQ_toxin	940.49	34.08
2	TASMANIA.A48_TASMANIA.T62	210.12	TASMANIA.A48	21	RelB	772.07	27.22	TASMANIA.T62	YafQ_toxin	265.89	79.03
3	TASMANIA.A48_TASMANIA.T32	205.24	TASMANIA.A48	21	RelB	772.07	26.58	TASMANIA.T32	YafQ_toxin	385.39	53.26
4	TASMANIA.A48_TASMANIA.T9	16.67	TASMANIA.A48	21	RelB	772.07	2.16	TASMANIA.T9	ParE_toxin	322.91	5.16
5	TASMANIA.A48_TASMANIA.T21	11.54	TASMANIA.A48	21	RelB	772.07	1.49	TASMANIA.T21	ParE_toxin	270.71	4.26
6	TASMANIA.A48_TASMANIA.T67	1.85	TASMANIA.A48	21	RelB	772.07	0.24	TASMANIA.T67	HigB-like_toxin	1264.58	0.15
7	TASMANIA.A48_TASMANIA.T47	1.26	TASMANIA.A48	21	RelB	772.07	0.16	TASMANIA.T47	ParE_toxin	490.02	0.26
8	TASMANIA.A48_TASMANIA.T136	1.19	TASMANIA.A48	21	RelB	772.07	0.15	TASMANIA.T136	ParE_toxin	14.64	8.13
9	TASMANIA.A48_TASMANIA.T71	1.05	TASMANIA.A48	21	RelB	772.07	0.14	TASMANIA.T71	PemK_toxin	38.37	2.74
10	TASMANIA.A48_TASMANIA.T147	0.88	TASMANIA.A48	21	RelB	772.07	0.11	TASMANIA.T147	PIN	173.54	0.51
11	TASMANIA.A48_TASMANIA.T142	0.53	TASMANIA.A48	21	RelB	772.07	0.07	TASMANIA.T142	YafQ_toxin	1.8	29.44
12	TASMANIA.A48_TASMANIA.T97	0.39	TASMANIA.A48	21	RelB	772.07	0.05	TASMANIA.T97	ParE_toxin	102.09	0.38
13	TASMANIA.A48_TASMANIA.T6	0.29	TASMANIA.A48	21	RelB	772.07	0.04	TASMANIA.T6	YoeB_toxin	944.63	0.03
14	TASMANIA.A48_TASMANIA.T57	0.24	TASMANIA.A48	21	RelB	772.07	0.03	TASMANIA.T57	PemK_toxin	657.4	0.04
15	TASMANIA.A48_TASMANIA.T130	0.09	TASMANIA.A48	21	RelB	772.07	0.01	TASMANIA.T130	YafQ_toxin	18.86	0.48
16	TASMANIA.A48_TASMANIA.T89	0.08	TASMANIA.A48	21	RelB	772.07	0.01	TASMANIA.T89	PIN	378.58	0.02
17	TASMANIA.A48_TASMANIA.T132	0.03	TASMANIA.A48	21	RelB	772.07	0	TASMANIA.T132	PIN	340.45	0.01
18	TASMANIA.A48_TASMANIA.T42	0.03	TASMANIA.A48	21	RelB	772.07	0	TASMANIA.T42	ParE_toxin	38.56	0.08
19	TASMANIA.A48_TASMANIA.T63	0.03	TASMANIA.A48	21	RelB	772.07	0	TASMANIA.T63	ParE_toxin	278.02	0.01
20	TASMANIA.A48_TASMANIA.T51	0.03	TASMANIA.A48	21	RelB	772.07	0	TASMANIA.T51	YoeB_toxin	256.8	0.01
21	TASMANIA.A48_TASMANIA.T80	0.03	TASMANIA.A48	21	RelB	772.07	0	TASMANIA.T80	PIN_3	346.64	0.01
1	TASMANIA.A49_TASMANIA.T70	45.86	TASMANIA.A49	13	ParD_like	50.85	90.19	TASMANIA.T70	Zeta_toxin	48.49	94.58
2	TASMANIA.A49_TASMANIA.T6	1.98	TASMANIA.A49	13	ParD_like	50.85	3.89	TASMANIA.T6	YoeB_toxin	944.63	0.21
3	TASMANIA.A49_TASMANIA.T9	0.86	TASMANIA.A49	13	ParD_like	50.85	1.69	TASMANIA.T9	ParE_toxin	322.91	0.27
4	TASMANIA.A49_TASMANIA.T148	0.85	TASMANIA.A49	13	ParD_like	50.85	1.67	TASMANIA.T148	ParE_toxin	121.71	0.7
5	TASMANIA.A49_TASMANIA.T89	0.42	TASMANIA.A49	13	ParD_like	50.85	0.83	TASMANIA.T89	PIN	378.58	0.11
6	TASMANIA.A49_TASMANIA.T14	0.39	TASMANIA.A49	13	ParD_like	50.85	0.77	TASMANIA.T14	HipA_C	468.99	0.08
7	TASMANIA.A49_TASMANIA.T98	0.18	TASMANIA.A49	13	ParD_like	50.85	0.35	TASMANIA.T98	YafQ_toxin	4.37	4.12
8	TASMANIA.A49_TASMANIA.T32	0.1	TASMANIA.A49	13	ParD_like	50.85	0.2	TASMANIA.T32	YafQ_toxin	385.39	0.03
9	TASMANIA.A49_TASMANIA.T4	0.08	TASMANIA.A49	13	ParD_like	50.85	0.16	TASMANIA.T4	YafQ_toxin	940.49	0.01
10	TASMANIA.A49_TASMANIA.T61	0.06	TASMANIA.A49	13	ParD_like	50.85	0.12	TASMANIA.T61	ParE_toxin	398.83	0.02
11	TASMANIA.A49_TASMANIA.T38	0.03	TASMANIA.A49	13	ParD_like	50.85	0.06	TASMANIA.T38	RelE	245.82	0.01
12	TASMANIA.A49_TASMANIA.T112	0.03	TASMANIA.A49	13	ParD_like	50.85	0.06	TASMANIA.T112	Gp49	1.99	1.51
13	TASMANIA.A49_TASMANIA.T47	0.03	TASMANIA.A49	13	ParD_like	50.85	0.06	TASMANIA.T47	ParE_toxin	490.02	0.01
1	TASMANIA.A50_TASMANIA.T4	0.78	TASMANIA.A50	6	Arc	1.32	59.09	TASMANIA.T4	YafQ_toxin	940.49	0.08
2	TASMANIA.A50_TASMANIA.T91	0.32	TASMANIA.A50	6	Arc	1.32	24.24	TASMANIA.T91	ParE_toxin	2.15	14.88
3	TASMANIA.A50_TASMANIA.T65	0.08	TASMANIA.A50	6	Arc	1.32	6.06	TASMANIA.T65	PIN	344	0.02
4	TASMANIA.T80_TASMANIA.A50	0.05	TASMANIA.A50	6	Arc	1.32	3.79	TASMANIA.T80	PIN_3	346.64	0.01
5	TASMANIA.A50_TASMANIA.T33	0.05	TASMANIA.A50	6	Arc	1.32	3.79	TASMANIA.T33	Fic	260.6	0.02
6	TASMANIA.T111_TASMANIA.A50	0.03	TASMANIA.A50	6	Arc	1.32	2.27	TASMANIA.T111	PIN_3	718.31	0
1	TASMANIA.T18_TASMANIA.A51	0.03	TASMANIA.A51	2	ParBc	0.06	50	TASMANIA.T18	RelE	285.65	0.01
2	TASMANIA.A51_TASMANIA.T31	0.03	TASMANIA.A51	2	ParBc	0.06	50	TASMANIA.T31	PIN	35.12	0.09
1	TASMANIA.A52_TASMANIA.T32	85.73	TASMANIA.A52	16	RelB	283.7	30.22	TASMANIA.T32	YafQ_toxin	385.39	22.24
2	TASMANIA.A52_TASMANIA.T61	42.86	TASMANIA.A52	16	RelB	283.7	15.11	TASMANIA.T61	ParE_toxin	398.83	10.75
3	TASMANIA.A52_TASMANIA.T4	39.36	TASMANIA.A52	16	RelB	283.7	13.87	TASMANIA.T4	YafQ_toxin	940.49	4.19
4	TASMANIA.A52_TASMANIA.T9	33.33	TASMANIA.A52	16	RelB	283.7	11.75	TASMANIA.T9	ParE_toxin	322.91	10.32
5	TASMANIA.A52_TASMANIA.T62	25.06	TASMANIA.A52	16	RelB	283.7	8.83	TASMANIA.T62	YafQ_toxin	265.89	9.42
6	TASMANIA.A52_TASMANIA.T78	20	TASMANIA.A52	16	RelB	283.7	7.05	TASMANIA.T78	ParE_toxin	617.66	3.24
7	TASMANIA.A52_TASMANIA.T6	19.71	TASMANIA.A52	16	RelB	283.7	6.95	TASMANIA.T6	YoeB_toxin	944.63	2.09
8	TASMANIA.A52_TASMANIA.T97	14.61	TASMANIA.A52	16	RelB	283.7	5.15	TASMANIA.T97	ParE_toxin	102.09	14.31
9	TASMANIA.A52_TASMANIA.T18	1.33	TASMANIA.A52	16	RelB	283.7	0.47	TASMANIA.T18	RelE	285.65	0.47
10	TASMANIA.A52_TASMANIA.T94	0.88	TASMANIA.A52	16	RelB	283.7	0.31	TASMANIA.T94	GidB	20.56	4.28
11	TASMANIA.A52_TASMANIA.T98	0.52	TASMANIA.A52	16	RelB	283.7	0.18	TASMANIA.T98	YafQ_toxin	4.37	11.9
12	TASMANIA.A52_TASMANIA.T59	0.19	TASMANIA.A52	16	RelB	283.7	0.07	TASMANIA.T59	ParE_toxin	60.99	0.31
13	TASMANIA.A52_TASMANIA.T84	0.03	TASMANIA.A52	16	RelB	283.7	0.01	TASMANIA.T84	ParE_toxin	109.63	0.03
14	TASMANIA.A52_TASMANIA.T130	0.03	TASMANIA.A52	16	RelB	283.7	0.01	TASMANIA.T130	YafQ_toxin	18.86	0.16
15	TASMANIA.A52_TASMANIA.T142	0.03	TASMANIA.A52	16	RelB	283.7	0.01	TASMANIA.T142	YafQ_toxin	1.8	1.67
16	TASMANIA.A52_TASMANIA.T53	0.03	TASMANIA.A52	16	RelB	283.7	0.01	TASMANIA.T53	Fic	437.55	0.01
1	TASMANIA.A53_TASMANIA.T111	114.29	TASMANIA.A53	17	RHH_3	279.46	40.9	TASMANIA.T111	PIN_3	718.31	15.91
2	TASMANIA.A53_TASMANIA.T65	63.52	TASMANIA.A53	17	RHH_3	279.46	22.73	TASMANIA.T65	PIN	344	18.47
3	TASMANIA.A53_TASMANIA.T133	31.86	TASMANIA.A53	17	RHH_3	279.46	11.4	TASMANIA.T133	PIN	388.63	8.2
4	TASMANIA.A53_TASMANIA.T10	26.28	TASMANIA.A53	17	RHH_3	279.46	9.4	TASMANIA.T10	PIN	1210.59	2.17
5	TASMANIA.A53_TASMANIA.T134	20	TASMANIA.A53	17	RHH_3	279.46	7.16	TASMANIA.T134	PIN	52.75	37.91
6	TASMANIA.A53_TASMANIA.T117	13.64	TASMANIA.A53	17	RHH_3	279.46	4.88	TASMANIA.T117	PIN	15.84	86.11
7	TASMANIA.A53_TASMANIA.T57	5.6	TASMANIA.A53	17	RHH_3	279.46	2	TASMANIA.T57	PemK_toxin	657.4	0.85
8	TASMANIA.A53_TASMANIA.T100	2	TASMANIA.A53	17	RHH_3	279.46	0.72	TASMANIA.T100	PIN	307.83	0.65
9	TASMANIA.A53_TASMANIA.T53	1.41	TASMANIA.A53	17	RHH_3	279.46	0.5	TASMANIA.T53	Fic	437.55	0.32
10	TASMANIA.A53_TASMANIA.T6	0.39	TASMANIA.A53	17	RHH_3	279.46	0.14	TASMANIA.T6	YoeB_toxin	944.63	0.04
11	TASMANIA.A53_TASMANIA.T61	0.1	TASMANIA.A53	17	RHH_3	279.46	0.04	TASMANIA.T61	ParE_toxin	398.83	0.03
12	TASMANIA.A53_TASMANIA.T31	0.1	TASMANIA.A53	17	RHH_3	279.46	0.04	TASMANIA.T31	PIN	35.12	0.28
13	TASMANIA.T34_TASMANIA.A53	0.08	TASMANIA.A53	17	RHH_3	279.46	0.03	TASMANIA.T34	BrnT_toxin	719.22	0.01
14	TASMANIA.A53_TASMANIA.T113	0.09	TASMANIA.A53	17	RHH_3	279.46	0.03	TASMANIA.T113	PIN	273.16	0.03
15	TASMANIA.A53_TASMANIA.T78	0.03	TASMANIA.A53	17	RHH_3	279.46	0.01	TASMANIA.T78	ParE_toxin	617.66	0
16	TASMANIA.A53_TASMANIA.T123	0.03	TASMANIA.A53	17	RHH_3	279.46	0.01	TASMANIA.T123	ParE_toxin	209.66	0.01
17	TASMANIA.A53_TASMANIA.T118	0.03	TASMANIA.A53	17	RHH_3	279.46	0.01	TASMANIA.T118	PIN	447.62	0.01
1	TASMANIA.A54_TASMANIA.T61	32.16	TASMANIA.A54	13	RelB	82.13	39.16	TASMANIA.T61	ParE_toxin	398.83	8.06
2	TASMANIA.A54_TASMANIA.T42	17.91	TASMANIA.A54	13	RelB	82.13	21.81	TASMANIA.T42	ParE_toxin	38.56	46.45
3	TASMANIA.A54_TASMANIA.T65	15.17	TASMANIA.A54	13	RelB	82.13	18.47	TASMANIA.T65	PIN	344	4.41
4	TASMANIA.A54_TASMANIA.T109	6.67	TASMANIA.A54	13	RelB	82.13	8.12	TASMANIA.T109	PIN	540.85	1.23
5	TASMANIA.A54_TASMANIA.T147	3.47	TASMANIA.A54	13	RelB	82.13	4.23	TASMANIA.T147	PIN	173.54	2
6	TASMANIA.A54_TASMANIA.T136	3	TASMANIA.A54	13	RelB	82.13	3.65	TASMANIA.T136	ParE_toxin	14.64	20.49
7	TASMANIA.A54_TASMANIA.T113	1.98	TASMANIA.A54	13	RelB	82.13	2.41	TASMANIA.T113	PIN	273.16	0.72
8	TASMANIA.A54_TASMANIA.T97	0.5	TASMANIA.A54	13	RelB	82.13	0.61	TASMANIA.T97	ParE_toxin	102.09	0.49
9	TASMANIA.A54_TASMANIA.T47	0.45	TASMANIA.A54	13	RelB	82.13	0.55	TASMANIA.T47	ParE_toxin	490.02	0.09
10	TASMANIA.A54_TASMANIA.T89	0.39	TASMANIA.A54	13	RelB	82.13	0.47	TASMANIA.T89	PIN	378.58	0.1
11	TASMANIA.A54_TASMANIA.T26	0.23	TASMANIA.A54	13	RelB	82.13	0.28	TASMANIA.T26	PIN	103.78	0.22
12	TASMANIA.A54_TASMANIA.T53	0.16	TASMANIA.A54	13	RelB	82.13	0.19	TASMANIA.T53	Fic	437.55	0.04
13	TASMANIA.A54_TASMANIA.T98	0.03	TASMANIA.A54	13	RelB	82.13	0.04	TASMANIA.T98	YafQ_toxin	4.37	0.69
1	TASMANIA.A55_TASMANIA.T27	1.57	TASMANIA.A55	2	DUF772	2.42	64.88	TASMANIA.T27	Fic_N	22.5	6.98
2	TASMANIA.A55_TASMANIA.T4	0.85	TASMANIA.A55	2	DUF772	2.42	35.12	TASMANIA.T4	YafQ_toxin	940.49	0.09
1	TASMANIA.A56_TASMANIA.T125	138.28	TASMANIA.A56	9	PhdYeFM_antitox	231.18	59.81	TASMANIA.T125	PIN	235.66	58.68
2	TASMANIA.A56_TASMANIA.T80	60	TASMANIA.A56	9	PhdYeFM_antitox	231.18	25.95	TASMANIA.T80	PIN_3	346.64	17.31
3	TASMANIA.A56_TASMANIA.T1	30.77	TASMANIA.A56	9	PhdYeFM_antitox	231.18	13.31	TASMANIA.T1	PhoH	48.83	63.01
4	TASMANIA.A56_TASMANIA.T66	1.19	TASMANIA.A56	9	PhdYeFM_antitox	231.18	0.51	TASMANIA.T66	PIN	805.24	0.15
5	TASMANIA.A56_TASMANIA.T53	0.63	TASMANIA.A56	9	PhdYeFM_antitox	231.18	0.27	TASMANIA.T53	Fic	437.55	0.14
6	TASMANIA.A56_TASMANIA.T63	0.19	TASMANIA.A56	9	PhdYeFM_antitox	231.18	0.08	TASMANIA.T63	ParE_toxin	278.02	0.07
7	TASMANIA.A56_TASMANIA.T47	0.05	TASMANIA.A56	9	PhdYeFM_antitox	231.18	0.02	TASMANIA.T47	ParE_toxin	490.02	0.01
8	TASMANIA.A56_TASMANIA.T64	0.05	TASMANIA.A56	9	PhdYeFM_antitox	231.18	0.02	TASMANIA.T64	ParE_toxin	283.42	0.02
9	TASMANIA.A56_TASMANIA.T26	0.03	TASMANIA.A56	9	PhdYeFM_antitox	231.18	0.01	TASMANIA.T26	PIN	103.78	0.03
1	TASMANIA.A57_TASMANIA.T100	3.85	TASMANIA.A57	2	DUF1778	3.88	99.23	TASMANIA.T100	PIN	307.83	1.25
2	TASMANIA.A57_TASMANIA.T61	0.03	TASMANIA.A57	2	DUF1778	3.88	0.77	TASMANIA.T61	ParE_toxin	398.83	0.01
1	TASMANIA.A58_TASMANIA.T59	26.15	TASMANIA.A58	5	RelB	40.89	63.95	TASMANIA.T59	ParE_toxin	60.99	42.88
2	TASMANIA.T27_TASMANIA.A58	14.29	TASMANIA.A58	5	RelB	40.89	34.95	TASMANIA.T27	Fic_N	22.5	63.51
3	TASMANIA.A58_TASMANIA.T89	0.39	TASMANIA.A58	5	RelB	40.89	0.95	TASMANIA.T89	PIN	378.58	0.1
4	TASMANIA.A58_TASMANIA.T6	0.03	TASMANIA.A58	5	RelB	40.89	0.07	TASMANIA.T6	YoeB_toxin	944.63	0
5	TASMANIA.A58_TASMANIA.T4	0.03	TASMANIA.A58	5	RelB	40.89	0.07	TASMANIA.T4	YafQ_toxin	940.49	0
1	TASMANIA.A59_TASMANIA.T63	23.42	TASMANIA.A59	7	PhdYeFM_antitox	42.81	54.71	TASMANIA.T63	ParE_toxin	278.02	8.42
2	TASMANIA.A59_TASMANIA.T127	18.04	TASMANIA.A59	7	PhdYeFM_antitox	42.81	42.14	TASMANIA.T127	ParE_toxin	18.23	98.96
3	TASMANIA.A59_TASMANIA.T56	0.85	TASMANIA.A59	7	PhdYeFM_antitox	42.81	1.99	TASMANIA.T56	ParE_toxin	222.16	0.38
4	TASMANIA.A59_TASMANIA.T97	0.24	TASMANIA.A59	7	PhdYeFM_antitox	42.81	0.56	TASMANIA.T97	ParE_toxin	102.09	0.24
5	TASMANIA.A59_TASMANIA.T68	0.13	TASMANIA.A59	7	PhdYeFM_antitox	42.81	0.3	TASMANIA.T68	ParE_toxin	227.94	0.06
6	TASMANIA.A59_TASMANIA.T40	0.1	TASMANIA.A59	7	PhdYeFM_antitox	42.81	0.23	TASMANIA.T40	ParE_toxin	20.88	0.48
7	TASMANIA.A59_TASMANIA.T109	0.03	TASMANIA.A59	7	PhdYeFM_antitox	42.81	0.07	TASMANIA.T109	PIN	540.85	0.01
1	TASMANIA.A60_TASMANIA.T39	168.56	TASMANIA.A60	10	AbiEi_4	365.05	46.17	TASMANIA.T39	AbiEii	263.06	64.08
2	TASMANIA.A60_TASMANIA.T107	75.31	TASMANIA.A60	10	AbiEi_4	365.05	20.63	TASMANIA.T107	AbiEii	75.34	99.96
3	TASMANIA.A60_TASMANIA.T126	54.27	TASMANIA.A60	10	AbiEi_4	365.05	14.87	TASMANIA.T126	AbiEii	407.4	13.32
4	TASMANIA.A60_TASMANIA.T15	33.97	TASMANIA.A60	10	AbiEi_4	365.05	9.31	TASMANIA.T15	AbiEii	44.16	76.92
5	TASMANIA.A60_TASMANIA.T14	25.52	TASMANIA.A60	10	AbiEi_4	365.05	6.99	TASMANIA.T14	HipA_C	468.99	5.44
6	TASMANIA.A60_TASMANIA.T21	5.69	TASMANIA.A60	10	AbiEi_4	365.05	1.56	TASMANIA.T21	ParE_toxin	270.71	2.1
7	TASMANIA.A60_TASMANIA.T138	1.38	TASMANIA.A60	10	AbiEi_4	365.05	0.38	TASMANIA.T138	AbiEii	4.61	29.93
8	TASMANIA.A60_TASMANIA.T93	0.24	TASMANIA.A60	10	AbiEi_4	365.05	0.07	TASMANIA.T93	AbiEii	241.59	0.1
9	TASMANIA.A60_TASMANIA.T72	0.08	TASMANIA.A60	10	AbiEi_4	365.05	0.02	TASMANIA.T72	AbiEii	4.15	1.93
10	TASMANIA.A60_TASMANIA.T148	0.03	TASMANIA.A60	10	AbiEi_4	365.05	0.01	TASMANIA.T148	ParE_toxin	121.71	0.02
1	TASMANIA.A62_TASMANIA.T122	190.46	TASMANIA.A62	9	RHH_1	196.27	97.04	TASMANIA.T122	PemK_toxin	204.46	93.15
2	TASMANIA.A62_TASMANIA.T1	1.98	TASMANIA.A62	9	RHH_1	196.27	1.01	TASMANIA.T1	PhoH	48.83	4.05
3	TASMANIA.A62_TASMANIA.T57	1.33	TASMANIA.A62	9	RHH_1	196.27	0.68	TASMANIA.T57	PemK_toxin	657.4	0.2
4	TASMANIA.A62_TASMANIA.T61	1.08	TASMANIA.A62	9	RHH_1	196.27	0.55	TASMANIA.T61	ParE_toxin	398.83	0.27
5	TASMANIA.A62_TASMANIA.T113	0.93	TASMANIA.A62	9	RHH_1	196.27	0.47	TASMANIA.T113	PIN	273.16	0.34
6	TASMANIA.A62_TASMANIA.T26	0.41	TASMANIA.A62	9	RHH_1	196.27	0.21	TASMANIA.T26	PIN	103.78	0.4
7	TASMANIA.T139_TASMANIA.A62	0.03	TASMANIA.A62	9	RHH_1	196.27	0.02	TASMANIA.T139	DUF1738	0.69	4.35
8	TASMANIA.T34_TASMANIA.A62	0.03	TASMANIA.A62	9	RHH_1	196.27	0.02	TASMANIA.T34	BrnT_toxin	719.22	0
9	TASMANIA.T80_TASMANIA.A62	0.03	TASMANIA.A62	9	RHH_1	196.27	0.02	TASMANIA.T80	PIN_3	346.64	0.01
1	TASMANIA.A66_TASMANIA.T66	275.87	TASMANIA.A66	20	PhdYeFM_antitox	553.74	49.82	TASMANIA.T66	PIN	805.24	34.26
2	TASMANIA.A66_TASMANIA.T65	113.07	TASMANIA.A66	20	PhdYeFM_antitox	553.74	20.42	TASMANIA.T65	PIN	344	32.87
3	TASMANIA.A66_TASMANIA.T10	104.1	TASMANIA.A66	20	PhdYeFM_antitox	553.74	18.8	TASMANIA.T10	PIN	1210.59	8.6
4	TASMANIA.A66_TASMANIA.T133	43.7	TASMANIA.A66	20	PhdYeFM_antitox	553.74	7.89	TASMANIA.T133	PIN	388.63	11.24
5	TASMANIA.A66_TASMANIA.T90	5.14	TASMANIA.A66	20	PhdYeFM_antitox	553.74	0.93	TASMANIA.T90	Zeta_toxin	9.13	56.3
6	TASMANIA.A66_TASMANIA.T78	4.49	TASMANIA.A66	20	PhdYeFM_antitox	553.74	0.81	TASMANIA.T78	ParE_toxin	617.66	0.73
7	TASMANIA.T21_TASMANIA.A66	2.7	TASMANIA.A66	20	PhdYeFM_antitox	553.74	0.49	TASMANIA.T21	ParE_toxin	270.71	1
8	TASMANIA.A66_TASMANIA.T125	1.74	TASMANIA.A66	20	PhdYeFM_antitox	553.74	0.31	TASMANIA.T125	PIN	235.66	0.74
9	TASMANIA.A66_TASMANIA.T109	1.36	TASMANIA.A66	20	PhdYeFM_antitox	553.74	0.25	TASMANIA.T109	PIN	540.85	0.25
10	TASMANIA.A66_TASMANIA.T124	0.41	TASMANIA.A66	20	PhdYeFM_antitox	553.74	0.07	TASMANIA.T124	PIN	211.19	0.19
11	TASMANIA.A66_TASMANIA.T61	0.32	TASMANIA.A66	20	PhdYeFM_antitox	553.74	0.06	TASMANIA.T61	ParE_toxin	398.83	0.08
12	TASMANIA.A66_TASMANIA.T26	0.33	TASMANIA.A66	20	PhdYeFM_antitox	553.74	0.06	TASMANIA.T26	PIN	103.78	0.32
13	TASMANIA.A66_TASMANIA.T9	0.11	TASMANIA.A66	20	PhdYeFM_antitox	553.74	0.02	TASMANIA.T9	ParE_toxin	322.91	0.03
14	TASMANIA.T78_TASMANIA.A66	0.11	TASMANIA.A66	20	PhdYeFM_antitox	553.74	0.02	TASMANIA.T78	ParE_toxin	617.66	0.02
15	TASMANIA.A66_TASMANIA.T70	0.08	TASMANIA.A66	20	PhdYeFM_antitox	553.74	0.01	TASMANIA.T70	Zeta_toxin	48.49	0.16
16	TASMANIA.A66_TASMANIA.T129	0.08	TASMANIA.A66	20	PhdYeFM_antitox	553.74	0.01	TASMANIA.T129	PIN	277.28	0.03
17	TASMANIA.A66_TASMANIA.T118	0.03	TASMANIA.A66	20	PhdYeFM_antitox	553.74	0.01	TASMANIA.T118	PIN	447.62	0.01
18	TASMANIA.A66_TASMANIA.T147	0.05	TASMANIA.A66	20	PhdYeFM_antitox	553.74	0.01	TASMANIA.T147	PIN	173.54	0.03
19	TASMANIA.A66_TASMANIA.T111	0.03	TASMANIA.A66	20	PhdYeFM_antitox	553.74	0.01	TASMANIA.T111	PIN_3	718.31	0
20	TASMANIA.T123_TASMANIA.A66	0.03	TASMANIA.A66	20	PhdYeFM_antitox	553.74	0.01	TASMANIA.T123	ParE_toxin	209.66	0.01
1	TASMANIA.A67_TASMANIA.T16	0.99	TASMANIA.A67	2	ParBc	1.05	94.29	TASMANIA.T16	HipA_C	182.45	0.54
2	TASMANIA.A67_TASMANIA.T38	0.06	TASMANIA.A67	2	ParBc	1.05	5.71	TASMANIA.T38	RelE	245.82	0.02
1	TASMANIA.T144_TASMANIA.A69	38.46	TASMANIA.A69	8	HicB	81.82	47.01	TASMANIA.T144	HicA_toxin	158.9	24.2
2	TASMANIA.T50_TASMANIA.A69	36.27	TASMANIA.A69	8	HicB	81.82	44.33	TASMANIA.T50	HicA_toxin	71.36	50.83
3	TASMANIA.T80_TASMANIA.A69	4.05	TASMANIA.A69	8	HicB	81.82	4.95	TASMANIA.T80	PIN_3	346.64	1.17
4	TASMANIA.A69_TASMANIA.T94	1.33	TASMANIA.A69	8	HicB	81.82	1.63	TASMANIA.T94	GidB	20.56	6.47
5	TASMANIA.A69_TASMANIA.T114	0.85	TASMANIA.A69	8	HicB	81.82	1.04	TASMANIA.T114	PIN	337.82	0.25
6	TASMANIA.A69_TASMANIA.T61	0.45	TASMANIA.A69	8	HicB	81.82	0.55	TASMANIA.T61	ParE_toxin	398.83	0.11
7	TASMANIA.T11_TASMANIA.A69	0.39	TASMANIA.A69	8	HicB	81.82	0.48	TASMANIA.T11	HOK_GEF	0.47	82.98
8	TASMANIA.T13_TASMANIA.A69	0.03	TASMANIA.A69	8	HicB	81.82	0.04	TASMANIA.T13	Zeta_toxin	28.12	0.11
1	TASMANIA.T34_TASMANIA.A70	45.26	TASMANIA.A70	2	BrnA_antitoxin	45.31	99.89	TASMANIA.T34	BrnT_toxin	719.22	6.29
2	TASMANIA.T18_TASMANIA.A70	0.05	TASMANIA.A70	2	BrnA_antitoxin	45.31	0.11	TASMANIA.T18	RelE	285.65	0.02
1	TASMANIA.A72_TASMANIA.T109	147.69	TASMANIA.A72	15	Arc	202.63	72.89	TASMANIA.T109	PIN	540.85	27.31
2	TASMANIA.A72_TASMANIA.T53	21.36	TASMANIA.A72	15	Arc	202.63	10.54	TASMANIA.T53	Fic	437.55	4.88
3	TASMANIA.A72_TASMANIA.T61	14.27	TASMANIA.A72	15	Arc	202.63	7.04	TASMANIA.T61	ParE_toxin	398.83	3.58
4	TASMANIA.A72_TASMANIA.T65	8.76	TASMANIA.A72	15	Arc	202.63	4.32	TASMANIA.T65	PIN	344	2.55
5	TASMANIA.T34_TASMANIA.A72	6.16	TASMANIA.A72	15	Arc	202.63	3.04	TASMANIA.T34	BrnT_toxin	719.22	0.86
6	TASMANIA.A72_TASMANIA.T33	2.16	TASMANIA.A72	15	Arc	202.63	1.07	TASMANIA.T33	Fic	260.6	0.83
7	TASMANIA.A72_TASMANIA.T78	1.01	TASMANIA.A72	15	Arc	202.63	0.5	TASMANIA.T78	ParE_toxin	617.66	0.16
8	TASMANIA.A72_TASMANIA.T116	0.44	TASMANIA.A72	15	Arc	202.63	0.22	TASMANIA.T116	PIN_2	43.72	1.01
9	TASMANIA.A72_TASMANIA.T129	0.32	TASMANIA.A72	15	Arc	202.63	0.16	TASMANIA.T129	PIN	277.28	0.12
10	TASMANIA.A72_TASMANIA.T57	0.16	TASMANIA.A72	15	Arc	202.63	0.08	TASMANIA.T57	PemK_toxin	657.4	0.02
11	TASMANIA.A72_TASMANIA.T138	0.08	TASMANIA.A72	15	Arc	202.63	0.04	TASMANIA.T138	AbiEii	4.61	1.74
12	TASMANIA.A72_TASMANIA.T123	0.08	TASMANIA.A72	15	Arc	202.63	0.04	TASMANIA.T123	ParE_toxin	209.66	0.04
13	TASMANIA.A72_TASMANIA.T125	0.08	TASMANIA.A72	15	Arc	202.63	0.04	TASMANIA.T125	PIN	235.66	0.03
14	TASMANIA.A72_TASMANIA.T10	0.03	TASMANIA.A72	15	Arc	202.63	0.01	TASMANIA.T10	PIN	1210.59	0
15	TASMANIA.T20_TASMANIA.A72	0.03	TASMANIA.A72	15	Arc	202.63	0.01	TASMANIA.T20	PIN	424.11	0.01
1	TASMANIA.A73_TASMANIA.T32	2.33	TASMANIA.A73	5	ParD_like	4.97	46.88	TASMANIA.T32	YafQ_toxin	385.39	0.6
2	TASMANIA.A73_TASMANIA.T31	0.99	TASMANIA.A73	5	ParD_like	4.97	19.92	TASMANIA.T31	PIN	35.12	2.82
3	TASMANIA.T34_TASMANIA.A73	0.85	TASMANIA.A73	5	ParD_like	4.97	17.1	TASMANIA.T34	BrnT_toxin	719.22	0.12
4	TASMANIA.A73_TASMANIA.T4	0.78	TASMANIA.A73	5	ParD_like	4.97	15.69	TASMANIA.T4	YafQ_toxin	940.49	0.08
5	TASMANIA.A73_TASMANIA.T7	0.03	TASMANIA.A73	5	ParD_like	4.97	0.6	TASMANIA.T7	Gp49	52.75	0.06
1	TASMANIA.A74_TASMANIA.T65	71.52	TASMANIA.A74	24	PhdYeFM_antitox	161.05	44.41	TASMANIA.T65	PIN	344	20.79
2	TASMANIA.A74_TASMANIA.T4	50.03	TASMANIA.A74	24	PhdYeFM_antitox	161.05	31.06	TASMANIA.T4	YafQ_toxin	940.49	5.32
3	TASMANIA.A74_TASMANIA.T78	21.89	TASMANIA.A74	24	PhdYeFM_antitox	161.05	13.59	TASMANIA.T78	ParE_toxin	617.66	3.54
4	TASMANIA.A74_TASMANIA.T116	6.67	TASMANIA.A74	24	PhdYeFM_antitox	161.05	4.14	TASMANIA.T116	PIN_2	43.72	15.26
5	TASMANIA.A74_TASMANIA.T61	3.06	TASMANIA.A74	24	PhdYeFM_antitox	161.05	1.9	TASMANIA.T61	ParE_toxin	398.83	0.77
6	TASMANIA.A74_TASMANIA.T97	1.91	TASMANIA.A74	24	PhdYeFM_antitox	161.05	1.19	TASMANIA.T97	ParE_toxin	102.09	1.87
7	TASMANIA.A74_TASMANIA.T9	1.57	TASMANIA.A74	24	PhdYeFM_antitox	161.05	0.97	TASMANIA.T9	ParE_toxin	322.91	0.49
8	TASMANIA.A74_TASMANIA.T66	1.33	TASMANIA.A74	24	PhdYeFM_antitox	161.05	0.83	TASMANIA.T66	PIN	805.24	0.17
9	TASMANIA.A74_TASMANIA.T57	1.33	TASMANIA.A74	24	PhdYeFM_antitox	161.05	0.83	TASMANIA.T57	PemK_toxin	657.4	0.2
10	TASMANIA.A74_TASMANIA.T67	0.9	TASMANIA.A74	24	PhdYeFM_antitox	161.05	0.56	TASMANIA.T67	HigB-like_toxin	1264.58	0.07
11	TASMANIA.A74_TASMANIA.T90	0.18	TASMANIA.A74	24	PhdYeFM_antitox	161.05	0.11	TASMANIA.T90	Zeta_toxin	9.13	1.97
12	TASMANIA.A74_TASMANIA.T59	0.15	TASMANIA.A74	24	PhdYeFM_antitox	161.05	0.09	TASMANIA.T59	ParE_toxin	60.99	0.25
13	TASMANIA.T21_TASMANIA.A74	0.1	TASMANIA.A74	24	PhdYeFM_antitox	161.05	0.06	TASMANIA.T21	ParE_toxin	270.71	0.04
14	TASMANIA.A74_TASMANIA.T21	0.08	TASMANIA.A74	24	PhdYeFM_antitox	161.05	0.05	TASMANIA.T21	ParE_toxin	270.71	0.03
15	TASMANIA.A74_TASMANIA.T10	0.05	TASMANIA.A74	24	PhdYeFM_antitox	161.05	0.03	TASMANIA.T10	PIN	1210.59	0
16	TASMANIA.T78_TASMANIA.A74	0.05	TASMANIA.A74	24	PhdYeFM_antitox	161.05	0.03	TASMANIA.T78	ParE_toxin	617.66	0.01
17	TASMANIA.A74_TASMANIA.T47	0.03	TASMANIA.A74	24	PhdYeFM_antitox	161.05	0.02	TASMANIA.T47	ParE_toxin	490.02	0.01
18	TASMANIA.A74_TASMANIA.T111	0.03	TASMANIA.A74	24	PhdYeFM_antitox	161.05	0.02	TASMANIA.T111	PIN_3	718.31	0
19	TASMANIA.T47_TASMANIA.A74	0.03	TASMANIA.A74	24	PhdYeFM_antitox	161.05	0.02	TASMANIA.T47	ParE_toxin	490.02	0.01
20	TASMANIA.A74_TASMANIA.T70	0.03	TASMANIA.A74	24	PhdYeFM_antitox	161.05	0.02	TASMANIA.T70	Zeta_toxin	48.49	0.06
21	TASMANIA.A74_TASMANIA.T109	0.03	TASMANIA.A74	24	PhdYeFM_antitox	161.05	0.02	TASMANIA.T109	PIN	540.85	0.01
22	TASMANIA.A74_TASMANIA.T125	0.03	TASMANIA.A74	24	PhdYeFM_antitox	161.05	0.02	TASMANIA.T125	PIN	235.66	0.01
23	TASMANIA.A74_TASMANIA.T86	0.03	TASMANIA.A74	24	PhdYeFM_antitox	161.05	0.02	TASMANIA.T86	ParE_toxin	55	0.05
24	TASMANIA.A74_TASMANIA.T33	0.03	TASMANIA.A74	24	PhdYeFM_antitox	161.05	0.02	TASMANIA.T33	Fic	260.6	0.01
1	TASMANIA.A75_TASMANIA.T29	0.03	TASMANIA.A75	1	PEPCK_ATP	0.03	100	TASMANIA.T29	PIN_5	27.82	0.11
1	TASMANIA.A76_TASMANIA.T57	270.88	TASMANIA.A76	16	RHH_1	508.56	53.26	TASMANIA.T57	PemK_toxin	657.4	41.2
2	TASMANIA.A76_TASMANIA.T78	104.95	TASMANIA.A76	16	RHH_1	508.56	20.64	TASMANIA.T78	ParE_toxin	617.66	16.99
3	TASMANIA.A76_TASMANIA.T67	100	TASMANIA.A76	16	RHH_1	508.56	19.66	TASMANIA.T67	HigB-like_toxin	1264.58	7.91
4	TASMANIA.A76_TASMANIA.T92	14.29	TASMANIA.A76	16	RHH_1	508.56	2.81	TASMANIA.T92	YoeB_toxin	162.68	8.78
5	TASMANIA.A76_TASMANIA.T6	7.69	TASMANIA.A76	16	RHH_1	508.56	1.51	TASMANIA.T6	YoeB_toxin	944.63	0.81
6	TASMANIA.A76_TASMANIA.T21	2.97	TASMANIA.A76	16	RHH_1	508.56	0.58	TASMANIA.T21	ParE_toxin	270.71	1.1
7	TASMANIA.A76_TASMANIA.T20	2.97	TASMANIA.A76	16	RHH_1	508.56	0.58	TASMANIA.T20	PIN	424.11	0.7
8	TASMANIA.A76_TASMANIA.T111	1.98	TASMANIA.A76	16	RHH_1	508.56	0.39	TASMANIA.T111	PIN_3	718.31	0.28
9	TASMANIA.A76_TASMANIA.T9	0.99	TASMANIA.A76	16	RHH_1	508.56	0.19	TASMANIA.T9	ParE_toxin	322.91	0.31
10	TASMANIA.A76_TASMANIA.T89	0.99	TASMANIA.A76	16	RHH_1	508.56	0.19	TASMANIA.T89	PIN	378.58	0.26
11	TASMANIA.A76_TASMANIA.T122	0.41	TASMANIA.A76	16	RHH_1	508.56	0.08	TASMANIA.T122	PemK_toxin	204.46	0.2
12	TASMANIA.A76_TASMANIA.T84	0.31	TASMANIA.A76	16	RHH_1	508.56	0.06	TASMANIA.T84	ParE_toxin	109.63	0.28
13	TASMANIA.A76_TASMANIA.T49	0.03	TASMANIA.A76	16	RHH_1	508.56	0.01	TASMANIA.T49	PemK_toxin	256.04	0.01
14	TASMANIA.A76_TASMANIA.T47	0.03	TASMANIA.A76	16	RHH_1	508.56	0.01	TASMANIA.T47	ParE_toxin	490.02	0.01
15	TASMANIA.A76_TASMANIA.T68	0.05	TASMANIA.A76	16	RHH_1	508.56	0.01	TASMANIA.T68	ParE_toxin	227.94	0.02
16	TASMANIA.A76_TASMANIA.T137	0.03	TASMANIA.A76	16	RHH_1	508.56	0.01	TASMANIA.T137	PemK_toxin	8.37	0.36
1	TASMANIA.T67_TASMANIA.A77	251.5	TASMANIA.A77	8	HTH_3	320.33	78.51	TASMANIA.T67	HigB-like_toxin	1264.58	19.89
2	TASMANIA.T25_TASMANIA.A77	48.54	TASMANIA.A77	8	HTH_3	320.33	15.15	TASMANIA.T25	HigB_toxin	50.78	95.59
3	TASMANIA.T6_TASMANIA.A77	16.85	TASMANIA.A77	8	HTH_3	320.33	5.26	TASMANIA.T6	YoeB_toxin	944.63	1.78
4	TASMANIA.T152_TASMANIA.A77	1.62	TASMANIA.A77	8	HTH_3	320.33	0.51	TASMANIA.T152	HigB-like_toxin	526.34	0.31
5	TASMANIA.T85_TASMANIA.A77	0.88	TASMANIA.A77	8	HTH_3	320.33	0.27	TASMANIA.T85	Gp49	365.2	0.24
6	TASMANIA.T45_TASMANIA.A77	0.83	TASMANIA.A77	8	HTH_3	320.33	0.26	TASMANIA.T45	HigB_toxin	142.97	0.58
7	TASMANIA.T57_TASMANIA.A77	0.05	TASMANIA.A77	8	HTH_3	320.33	0.02	TASMANIA.T57	PemK_toxin	657.4	0.01
8	TASMANIA.T48_TASMANIA.A77	0.05	TASMANIA.A77	8	HTH_3	320.33	0.02	TASMANIA.T48	Gp49	522.27	0.01
1	TASMANIA.T45_TASMANIA.A78	51.49	TASMANIA.A78	10	HTH_3	73.83	69.74	TASMANIA.T45	HigB_toxin	142.97	36.01
2	TASMANIA.T152_TASMANIA.A78	21.21	TASMANIA.A78	10	HTH_3	73.83	28.73	TASMANIA.T152	HigB-like_toxin	526.34	4.03
3	TASMANIA.T12_TASMANIA.A78	0.49	TASMANIA.A78	10	HTH_3	73.83	0.66	TASMANIA.T12	HOK_GEF	0.49	100
4	TASMANIA.T67_TASMANIA.A78	0.26	TASMANIA.A78	10	HTH_3	73.83	0.35	TASMANIA.T67	HigB-like_toxin	1264.58	0.02
5	TASMANIA.T41_TASMANIA.A78	0.15	TASMANIA.A78	10	HTH_3	73.83	0.2	TASMANIA.T41	Gp49	157.56	0.1
6	TASMANIA.A78_TASMANIA.T27	0.08	TASMANIA.A78	10	HTH_3	73.83	0.11	TASMANIA.T27	Fic_N	22.5	0.36
7	TASMANIA.A78_TASMANIA.T35	0.06	TASMANIA.A78	10	HTH_3	73.83	0.08	TASMANIA.T35	SpoIISA_toxin	0.12	50
8	TASMANIA.T25_TASMANIA.A78	0.05	TASMANIA.A78	10	HTH_3	73.83	0.07	TASMANIA.T25	HigB_toxin	50.78	0.1
9	TASMANIA.T11_TASMANIA.A78	0.03	TASMANIA.A78	10	HTH_3	73.83	0.04	TASMANIA.T11	HOK_GEF	0.47	6.38
10	TASMANIA.T48_TASMANIA.A78	0.03	TASMANIA.A78	10	HTH_3	73.83	0.04	TASMANIA.T48	Gp49	522.27	0.01
1	TASMANIA.A79_TASMANIA.T10	0.08	TASMANIA.A79	1	ParBc	0.08	100	TASMANIA.T10	PIN	1210.59	0.01
1	TASMANIA.A80_TASMANIA.T75	190.43	TASMANIA.A80	15	RHH_1	269.54	70.65	TASMANIA.T75	PIN	213.19	89.32
2	TASMANIA.A80_TASMANIA.T132	46.15	TASMANIA.A80	15	RHH_1	269.54	17.12	TASMANIA.T132	PIN	340.45	13.56
3	TASMANIA.A80_TASMANIA.T111	12.5	TASMANIA.A80	15	RHH_1	269.54	4.64	TASMANIA.T111	PIN_3	718.31	1.74
4	TASMANIA.A80_TASMANIA.T78	7.92	TASMANIA.A80	15	RHH_1	269.54	2.94	TASMANIA.T78	ParE_toxin	617.66	1.28
5	TASMANIA.A80_TASMANIA.T147	7.81	TASMANIA.A80	15	RHH_1	269.54	2.9	TASMANIA.T147	PIN	173.54	4.5
6	TASMANIA.A80_TASMANIA.T10	1.38	TASMANIA.A80	15	RHH_1	269.54	0.51	TASMANIA.T10	PIN	1210.59	0.11
7	TASMANIA.A80_TASMANIA.T33	1.33	TASMANIA.A80	15	RHH_1	269.54	0.49	TASMANIA.T33	Fic	260.6	0.51
8	TASMANIA.T34_TASMANIA.A80	1.33	TASMANIA.A80	15	RHH_1	269.54	0.49	TASMANIA.T34	BrnT_toxin	719.22	0.18
9	TASMANIA.A80_TASMANIA.T89	0.39	TASMANIA.A80	15	RHH_1	269.54	0.14	TASMANIA.T89	PIN	378.58	0.1
10	TASMANIA.T3_TASMANIA.A80	0.16	TASMANIA.A80	15	RHH_1	269.54	0.06	TASMANIA.T3	CbtA_toxin	6.03	2.65
11	TASMANIA.A80_TASMANIA.T74	0.03	TASMANIA.A80	15	RHH_1	269.54	0.01	TASMANIA.T74	PIN	350.91	0.01
12	TASMANIA.A80_TASMANIA.T14	0.03	TASMANIA.A80	15	RHH_1	269.54	0.01	TASMANIA.T14	HipA_C	468.99	0.01
13	TASMANIA.T2_TASMANIA.A80	0.03	TASMANIA.A80	15	RHH_1	269.54	0.01	TASMANIA.T2	HipA_C	131.69	0.02
14	TASMANIA.T16_TASMANIA.A80	0.03	TASMANIA.A80	15	RHH_1	269.54	0.01	TASMANIA.T16	HipA_C	182.45	0.02
15	TASMANIA.A80_TASMANIA.T27	0.03	TASMANIA.A80	15	RHH_1	269.54	0.01	TASMANIA.T27	Fic_N	22.5	0.13
1	TASMANIA.A81_TASMANIA.T4	114.29	TASMANIA.A81	31	PhdYeFM_antitox	535.5	21.34	TASMANIA.T4	YafQ_toxin	940.49	12.15
2	TASMANIA.A81_TASMANIA.T84	100.06	TASMANIA.A81	31	PhdYeFM_antitox	535.5	18.69	TASMANIA.T84	ParE_toxin	109.63	91.27
3	TASMANIA.A81_TASMANIA.T21	100	TASMANIA.A81	31	PhdYeFM_antitox	535.5	18.67	TASMANIA.T21	ParE_toxin	270.71	36.94
4	TASMANIA.A81_TASMANIA.T63	53.9	TASMANIA.A81	31	PhdYeFM_antitox	535.5	10.07	TASMANIA.T63	ParE_toxin	278.02	19.39
5	TASMANIA.A81_TASMANIA.T97	48.74	TASMANIA.A81	31	PhdYeFM_antitox	535.5	9.1	TASMANIA.T97	ParE_toxin	102.09	47.74
6	TASMANIA.A81_TASMANIA.T78	43.07	TASMANIA.A81	31	PhdYeFM_antitox	535.5	8.04	TASMANIA.T78	ParE_toxin	617.66	6.97
7	TASMANIA.A81_TASMANIA.T56	28.5	TASMANIA.A81	31	PhdYeFM_antitox	535.5	5.32	TASMANIA.T56	ParE_toxin	222.16	12.83
8	TASMANIA.A81_TASMANIA.T9	20.11	TASMANIA.A81	31	PhdYeFM_antitox	535.5	3.76	TASMANIA.T9	ParE_toxin	322.91	6.23
9	TASMANIA.A81_TASMANIA.T6	16.67	TASMANIA.A81	31	PhdYeFM_antitox	535.5	3.11	TASMANIA.T6	YoeB_toxin	944.63	1.76
10	TASMANIA.A81_TASMANIA.T68	2.7	TASMANIA.A81	31	PhdYeFM_antitox	535.5	0.5	TASMANIA.T68	ParE_toxin	227.94	1.18
11	TASMANIA.A81_TASMANIA.T148	1.85	TASMANIA.A81	31	PhdYeFM_antitox	535.5	0.35	TASMANIA.T148	ParE_toxin	121.71	1.52
12	TASMANIA.A81_TASMANIA.T18	1.55	TASMANIA.A81	31	PhdYeFM_antitox	535.5	0.29	TASMANIA.T18	RelE	285.65	0.54
13	TASMANIA.T47_TASMANIA.A81	1.33	TASMANIA.A81	31	PhdYeFM_antitox	535.5	0.25	TASMANIA.T47	ParE_toxin	490.02	0.27
14	TASMANIA.A81_TASMANIA.T118	0.88	TASMANIA.A81	31	PhdYeFM_antitox	535.5	0.16	TASMANIA.T118	PIN	447.62	0.2
15	TASMANIA.A81_TASMANIA.T61	0.47	TASMANIA.A81	31	PhdYeFM_antitox	535.5	0.09	TASMANIA.T61	ParE_toxin	398.83	0.12
16	TASMANIA.A81_TASMANIA.T59	0.42	TASMANIA.A81	31	PhdYeFM_antitox	535.5	0.08	TASMANIA.T59	ParE_toxin	60.99	0.69
17	TASMANIA.A81_TASMANIA.T47	0.17	TASMANIA.A81	31	PhdYeFM_antitox	535.5	0.03	TASMANIA.T47	ParE_toxin	490.02	0.03
18	TASMANIA.A81_TASMANIA.T86	0.12	TASMANIA.A81	31	PhdYeFM_antitox	535.5	0.02	TASMANIA.T86	ParE_toxin	55	0.22
19	TASMANIA.A81_TASMANIA.T123	0.11	TASMANIA.A81	31	PhdYeFM_antitox	535.5	0.02	TASMANIA.T123	ParE_toxin	209.66	0.05
20	TASMANIA.A81_TASMANIA.T136	0.12	TASMANIA.A81	31	PhdYeFM_antitox	535.5	0.02	TASMANIA.T136	ParE_toxin	14.64	0.82
21	TASMANIA.A81_TASMANIA.T51	0.1	TASMANIA.A81	31	PhdYeFM_antitox	535.5	0.02	TASMANIA.T51	YoeB_toxin	256.8	0.04
22	TASMANIA.A81_TASMANIA.T66	0.03	TASMANIA.A81	31	PhdYeFM_antitox	535.5	0.01	TASMANIA.T66	PIN	805.24	0
23	TASMANIA.T78_TASMANIA.A81	0.03	TASMANIA.A81	31	PhdYeFM_antitox	535.5	0.01	TASMANIA.T78	ParE_toxin	617.66	0
24	TASMANIA.T9_TASMANIA.A81	0.03	TASMANIA.A81	31	PhdYeFM_antitox	535.5	0.01	TASMANIA.T9	ParE_toxin	322.91	0.01
25	TASMANIA.A81_TASMANIA.T13	0.03	TASMANIA.A81	31	PhdYeFM_antitox	535.5	0.01	TASMANIA.T13	Zeta_toxin	28.12	0.11
26	TASMANIA.A81_TASMANIA.T127	0.06	TASMANIA.A81	31	PhdYeFM_antitox	535.5	0.01	TASMANIA.T127	ParE_toxin	18.23	0.33
27	TASMANIA.A81_TASMANIA.T64	0.03	TASMANIA.A81	31	PhdYeFM_antitox	535.5	0.01	TASMANIA.T64	ParE_toxin	283.42	0.01
28	TASMANIA.A81_TASMANIA.T37	0.03	TASMANIA.A81	31	PhdYeFM_antitox	535.5	0.01	TASMANIA.T37	ParE_toxin	140.26	0.02
29	TASMANIA.A81_TASMANIA.T40	0.08	TASMANIA.A81	31	PhdYeFM_antitox	535.5	0.01	TASMANIA.T40	ParE_toxin	20.88	0.38
30	TASMANIA.A81_TASMANIA.T103	0.03	TASMANIA.A81	31	PhdYeFM_antitox	535.5	0.01	TASMANIA.T103	ParE_toxin	0.03	100
31	TASMANIA.A81_TASMANIA.T67	0.03	TASMANIA.A81	31	PhdYeFM_antitox	535.5	0.01	TASMANIA.T67	HigB-like_toxin	1264.58	0
1	TASMANIA.A82_TASMANIA.T125	7.69	TASMANIA.A82	5	RHH_5	10.06	76.44	TASMANIA.T125	PIN	235.66	3.26
2	TASMANIA.A82_TASMANIA.T132	1.33	TASMANIA.A82	5	RHH_5	10.06	13.22	TASMANIA.T132	PIN	340.45	0.39
3	TASMANIA.A82_TASMANIA.T51	0.99	TASMANIA.A82	5	RHH_5	10.06	9.84	TASMANIA.T51	YoeB_toxin	256.8	0.39
4	TASMANIA.A82_TASMANIA.T128	0.03	TASMANIA.A82	5	RHH_5	10.06	0.3	TASMANIA.T128	SymE_toxin	0.46	6.52
5	TASMANIA.A82_TASMANIA.T52	0.03	TASMANIA.A82	5	RHH_5	10.06	0.3	TASMANIA.T52	SymE_toxin	0.93	3.23
1	TASMANIA.T80_TASMANIA.A84	25	TASMANIA.A84	8	RHH_1	30.19	82.81	TASMANIA.T80	PIN_3	346.64	7.21
2	TASMANIA.A84_TASMANIA.T133	3.24	TASMANIA.A84	8	RHH_1	30.19	10.73	TASMANIA.T133	PIN	388.63	0.83
3	TASMANIA.A84_TASMANIA.T97	1.33	TASMANIA.A84	8	RHH_1	30.19	4.41	TASMANIA.T97	ParE_toxin	102.09	1.3
4	TASMANIA.A84_TASMANIA.T89	0.39	TASMANIA.A84	8	RHH_1	30.19	1.29	TASMANIA.T89	PIN	378.58	0.1
5	TASMANIA.A84_TASMANIA.T53	0.08	TASMANIA.A84	8	RHH_1	30.19	0.26	TASMANIA.T53	Fic	437.55	0.02
6	TASMANIA.A84_TASMANIA.T7	0.06	TASMANIA.A84	8	RHH_1	30.19	0.2	TASMANIA.T7	Gp49	52.75	0.11
7	TASMANIA.A84_TASMANIA.T26	0.05	TASMANIA.A84	8	RHH_1	30.19	0.17	TASMANIA.T26	PIN	103.78	0.05
8	TASMANIA.A84_TASMANIA.T132	0.03	TASMANIA.A84	8	RHH_1	30.19	0.1	TASMANIA.T132	PIN	340.45	0.01
1	TASMANIA.A85_TASMANIA.T74	25	TASMANIA.A85	18	ParD	71	35.21	TASMANIA.T74	PIN	350.91	7.12
2	TASMANIA.A85_TASMANIA.T148	16.67	TASMANIA.A85	18	ParD	71	23.48	TASMANIA.T148	ParE_toxin	121.71	13.7
3	TASMANIA.A85_TASMANIA.T116	4.95	TASMANIA.A85	18	ParD	71	6.97	TASMANIA.T116	PIN_2	43.72	11.32
4	TASMANIA.A85_TASMANIA.T53	3.25	TASMANIA.A85	18	ParD	71	4.58	TASMANIA.T53	Fic	437.55	0.74
5	TASMANIA.A85_TASMANIA.T78	3.17	TASMANIA.A85	18	ParD	71	4.46	TASMANIA.T78	ParE_toxin	617.66	0.51
6	TASMANIA.A85_TASMANIA.T4	3.17	TASMANIA.A85	18	ParD	71	4.46	TASMANIA.T4	YafQ_toxin	940.49	0.34
7	TASMANIA.T80_TASMANIA.A85	2.72	TASMANIA.A85	18	ParD	71	3.83	TASMANIA.T80	PIN_3	346.64	0.78
8	TASMANIA.A85_TASMANIA.T132	2.67	TASMANIA.A85	18	ParD	71	3.76	TASMANIA.T132	PIN	340.45	0.78
9	TASMANIA.A85_TASMANIA.T68	2.17	TASMANIA.A85	18	ParD	71	3.06	TASMANIA.T68	ParE_toxin	227.94	0.95
10	TASMANIA.A85_TASMANIA.T32	1.62	TASMANIA.A85	18	ParD	71	2.28	TASMANIA.T32	YafQ_toxin	385.39	0.42
11	TASMANIA.A85_TASMANIA.T9	1.59	TASMANIA.A85	18	ParD	71	2.24	TASMANIA.T9	ParE_toxin	322.91	0.49
12	TASMANIA.A85_TASMANIA.T37	1.36	TASMANIA.A85	18	ParD	71	1.92	TASMANIA.T37	ParE_toxin	140.26	0.97
13	TASMANIA.A85_TASMANIA.T47	1.33	TASMANIA.A85	18	ParD	71	1.87	TASMANIA.T47	ParE_toxin	490.02	0.27
14	TASMANIA.A85_TASMANIA.T109	0.93	TASMANIA.A85	18	ParD	71	1.31	TASMANIA.T109	PIN	540.85	0.17
15	TASMANIA.A85_TASMANIA.T129	0.24	TASMANIA.A85	18	ParD	71	0.34	TASMANIA.T129	PIN	277.28	0.09
16	TASMANIA.A85_TASMANIA.T10	0.08	TASMANIA.A85	18	ParD	71	0.11	TASMANIA.T10	PIN	1210.59	0.01
17	TASMANIA.A85_TASMANIA.T46	0.05	TASMANIA.A85	18	ParD	71	0.07	TASMANIA.T46	ParE_toxin	26.25	0.19
18	TASMANIA.A85_TASMANIA.T113	0.03	TASMANIA.A85	18	ParD	71	0.04	TASMANIA.T113	PIN	273.16	0.01
1	TASMANIA.T41_TASMANIA.A87	100	TASMANIA.A87	16	YdaS_antitoxin	115.43	86.63	TASMANIA.T41	Gp49	157.56	63.47
2	TASMANIA.A87_TASMANIA.T53	5.69	TASMANIA.A87	16	YdaS_antitoxin	115.43	4.93	TASMANIA.T53	Fic	437.55	1.3
3	TASMANIA.T85_TASMANIA.A87	4.82	TASMANIA.A87	16	YdaS_antitoxin	115.43	4.18	TASMANIA.T85	Gp49	365.2	1.32
4	TASMANIA.T7_TASMANIA.A87	2	TASMANIA.A87	16	YdaS_antitoxin	115.43	1.73	TASMANIA.T7	Gp49	52.75	3.79
5	TASMANIA.A87_TASMANIA.T14	0.86	TASMANIA.A87	16	YdaS_antitoxin	115.43	0.75	TASMANIA.T14	HipA_C	468.99	0.18
6	TASMANIA.A87_TASMANIA.T85	0.78	TASMANIA.A87	16	YdaS_antitoxin	115.43	0.68	TASMANIA.T85	Gp49	365.2	0.21
7	TASMANIA.A87_TASMANIA.T16	0.41	TASMANIA.A87	16	YdaS_antitoxin	115.43	0.36	TASMANIA.T16	HipA_C	182.45	0.22
8	TASMANIA.A87_TASMANIA.T2	0.35	TASMANIA.A87	16	YdaS_antitoxin	115.43	0.3	TASMANIA.T2	HipA_C	131.69	0.27
9	TASMANIA.A87_TASMANIA.T80	0.24	TASMANIA.A87	16	YdaS_antitoxin	115.43	0.21	TASMANIA.T80	PIN_3	346.64	0.07
10	TASMANIA.A87_TASMANIA.T127	0.08	TASMANIA.A87	16	YdaS_antitoxin	115.43	0.07	TASMANIA.T127	ParE_toxin	18.23	0.44
11	TASMANIA.T48_TASMANIA.A87	0.06	TASMANIA.A87	16	YdaS_antitoxin	115.43	0.05	TASMANIA.T48	Gp49	522.27	0.01
12	TASMANIA.T97_TASMANIA.A87	0.05	TASMANIA.A87	16	YdaS_antitoxin	115.43	0.04	TASMANIA.T97	ParE_toxin	102.09	0.05
13	TASMANIA.A87_TASMANIA.T48	0.03	TASMANIA.A87	16	YdaS_antitoxin	115.43	0.03	TASMANIA.T48	Gp49	522.27	0.01
14	TASMANIA.A87_TASMANIA.T86	0.03	TASMANIA.A87	16	YdaS_antitoxin	115.43	0.03	TASMANIA.T86	ParE_toxin	55	0.05
15	TASMANIA.A87_TASMANIA.T27	0.03	TASMANIA.A87	16	YdaS_antitoxin	115.43	0.03	TASMANIA.T27	Fic_N	22.5	0.13
16	TASMANIA.T67_TASMANIA.A87	0.03	TASMANIA.A87	16	YdaS_antitoxin	115.43	0.03	TASMANIA.T67	HigB-like_toxin	1264.58	0
1	TASMANIA.T43_TASMANIA.A88	321.2	TASMANIA.A88	10	HTH_3	564.78	56.87	TASMANIA.T43	Gp49	321.2	100
2	TASMANIA.T135_TASMANIA.A88	117.47	TASMANIA.A88	10	HTH_3	564.78	20.8	TASMANIA.T135	Gp49	117.5	99.97
3	TASMANIA.A88_TASMANIA.T14	66.29	TASMANIA.A88	10	HTH_3	564.78	11.74	TASMANIA.T14	HipA_C	468.99	14.13
4	TASMANIA.T141_TASMANIA.A88	57.04	TASMANIA.A88	10	HTH_3	564.78	10.1	TASMANIA.T141	Gp49	64.53	88.39
5	TASMANIA.A88_TASMANIA.T2	1.58	TASMANIA.A88	10	HTH_3	564.78	0.28	TASMANIA.T2	HipA_C	131.69	1.2
6	TASMANIA.A88_TASMANIA.T16	0.58	TASMANIA.A88	10	HTH_3	564.78	0.1	TASMANIA.T16	HipA_C	182.45	0.32
7	TASMANIA.T85_TASMANIA.A88	0.3	TASMANIA.A88	10	HTH_3	564.78	0.05	TASMANIA.T85	Gp49	365.2	0.08
8	TASMANIA.T17_TASMANIA.A88	0.21	TASMANIA.A88	10	HTH_3	564.78	0.04	TASMANIA.T17	HipA_C	20.3	1.03
9	TASMANIA.T48_TASMANIA.A88	0.08	TASMANIA.A88	10	HTH_3	564.78	0.01	TASMANIA.T48	Gp49	522.27	0.02
10	TASMANIA.T80_TASMANIA.A88	0.03	TASMANIA.A88	10	HTH_3	564.78	0.01	TASMANIA.T80	PIN_3	346.64	0.01
1	TASMANIA.A89_TASMANIA.T53	57.17	TASMANIA.A89	2	MazE_antitoxin	59.15	96.65	TASMANIA.T53	Fic	437.55	13.07
2	TASMANIA.A89_TASMANIA.T10	1.98	TASMANIA.A89	2	MazE_antitoxin	59.15	3.35	TASMANIA.T10	PIN	1210.59	0.16
1	TASMANIA.A90_TASMANIA.T92	95.41	TASMANIA.A90	11	PhdYeFM_antitox	194.39	49.08	TASMANIA.T92	YoeB_toxin	162.68	58.65
2	TASMANIA.A90_TASMANIA.T61	50	TASMANIA.A90	11	PhdYeFM_antitox	194.39	25.72	TASMANIA.T61	ParE_toxin	398.83	12.54
3	TASMANIA.A90_TASMANIA.T78	34.26	TASMANIA.A90	11	PhdYeFM_antitox	194.39	17.62	TASMANIA.T78	ParE_toxin	617.66	5.55
4	TASMANIA.A90_TASMANIA.T113	11.76	TASMANIA.A90	11	PhdYeFM_antitox	194.39	6.05	TASMANIA.T113	PIN	273.16	4.31
5	TASMANIA.A90_TASMANIA.T148	0.93	TASMANIA.A90	11	PhdYeFM_antitox	194.39	0.48	TASMANIA.T148	ParE_toxin	121.71	0.76
6	TASMANIA.A90_TASMANIA.T9	0.85	TASMANIA.A90	11	PhdYeFM_antitox	194.39	0.44	TASMANIA.T9	ParE_toxin	322.91	0.26
7	TASMANIA.A90_TASMANIA.T66	0.85	TASMANIA.A90	11	PhdYeFM_antitox	194.39	0.44	TASMANIA.T66	PIN	805.24	0.11
8	TASMANIA.A90_TASMANIA.T51	0.24	TASMANIA.A90	11	PhdYeFM_antitox	194.39	0.12	TASMANIA.T51	YoeB_toxin	256.8	0.09
9	TASMANIA.A90_TASMANIA.T97	0.03	TASMANIA.A90	11	PhdYeFM_antitox	194.39	0.02	TASMANIA.T97	ParE_toxin	102.09	0.03
10	TASMANIA.A90_TASMANIA.T6	0.03	TASMANIA.A90	11	PhdYeFM_antitox	194.39	0.02	TASMANIA.T6	YoeB_toxin	944.63	0
11	TASMANIA.T13_TASMANIA.A90	0.03	TASMANIA.A90	11	PhdYeFM_antitox	194.39	0.02	TASMANIA.T13	Zeta_toxin	28.12	0.11
1	TASMANIA.A91_TASMANIA.T100	100	TASMANIA.A91	25	SpoVT_C	360.97	27.7	TASMANIA.T100	PIN	307.83	32.49
2	TASMANIA.A91_TASMANIA.T10	100	TASMANIA.A91	25	SpoVT_C	360.97	27.7	TASMANIA.T10	PIN	1210.59	8.26
3	TASMANIA.A91_TASMANIA.T88	52.96	TASMANIA.A91	25	SpoVT_C	360.97	14.67	TASMANIA.T88	PIN	84.61	62.59
4	TASMANIA.A91_TASMANIA.T26	25.05	TASMANIA.A91	25	SpoVT_C	360.97	6.94	TASMANIA.T26	PIN	103.78	24.14
5	TASMANIA.A91_TASMANIA.T113	22.71	TASMANIA.A91	25	SpoVT_C	360.97	6.29	TASMANIA.T113	PIN	273.16	8.31
6	TASMANIA.A91_TASMANIA.T53	14.44	TASMANIA.A91	25	SpoVT_C	360.97	4	TASMANIA.T53	Fic	437.55	3.3
7	TASMANIA.A91_TASMANIA.T19	12.56	TASMANIA.A91	25	SpoVT_C	360.97	3.48	TASMANIA.T19	PIN	406.06	3.09
8	TASMANIA.A91_TASMANIA.T83	8.33	TASMANIA.A91	25	SpoVT_C	360.97	2.31	TASMANIA.T83	PIN	131.22	6.35
9	TASMANIA.A91_TASMANIA.T96	5.19	TASMANIA.A91	25	SpoVT_C	360.97	1.44	TASMANIA.T96	PIN	204.08	2.54
10	TASMANIA.A91_TASMANIA.T66	5.16	TASMANIA.A91	25	SpoVT_C	360.97	1.43	TASMANIA.T66	PIN	805.24	0.64
11	TASMANIA.A91_TASMANIA.T131	4.2	TASMANIA.A91	25	SpoVT_C	360.97	1.16	TASMANIA.T131	PIN	391.13	1.07
12	TASMANIA.A91_TASMANIA.T89	4.06	TASMANIA.A91	25	SpoVT_C	360.97	1.12	TASMANIA.T89	PIN	378.58	1.07
13	TASMANIA.A91_TASMANIA.T75	1.98	TASMANIA.A91	25	SpoVT_C	360.97	0.55	TASMANIA.T75	PIN	213.19	0.93
14	TASMANIA.A91_TASMANIA.T20	1.98	TASMANIA.A91	25	SpoVT_C	360.97	0.55	TASMANIA.T20	PIN	424.11	0.47
15	TASMANIA.A91_TASMANIA.T118	1.02	TASMANIA.A91	25	SpoVT_C	360.97	0.28	TASMANIA.T118	PIN	447.62	0.23
16	TASMANIA.A91_TASMANIA.T117	0.99	TASMANIA.A91	25	SpoVT_C	360.97	0.27	TASMANIA.T117	PIN	15.84	6.25
17	TASMANIA.A91_TASMANIA.T30	0.09	TASMANIA.A91	25	SpoVT_C	360.97	0.02	TASMANIA.T30	PemK_toxin	53.87	0.17
18	TASMANIA.A91_TASMANIA.T94	0.06	TASMANIA.A91	25	SpoVT_C	360.97	0.02	TASMANIA.T94	GidB	20.56	0.29
19	TASMANIA.A91_TASMANIA.T57	0.03	TASMANIA.A91	25	SpoVT_C	360.97	0.01	TASMANIA.T57	PemK_toxin	657.4	0
20	TASMANIA.A91_TASMANIA.T33	0.03	TASMANIA.A91	25	SpoVT_C	360.97	0.01	TASMANIA.T33	Fic	260.6	0.01
21	TASMANIA.A91_TASMANIA.T90	0.03	TASMANIA.A91	25	SpoVT_C	360.97	0.01	TASMANIA.T90	Zeta_toxin	9.13	0.33
22	TASMANIA.A91_TASMANIA.T9	0.03	TASMANIA.A91	25	SpoVT_C	360.97	0.01	TASMANIA.T9	ParE_toxin	322.91	0.01
23	TASMANIA.A91_TASMANIA.T61	0.03	TASMANIA.A91	25	SpoVT_C	360.97	0.01	TASMANIA.T61	ParE_toxin	398.83	0.01
24	TASMANIA.A91_TASMANIA.T4	0.03	TASMANIA.A91	25	SpoVT_C	360.97	0.01	TASMANIA.T4	YafQ_toxin	940.49	0
25	TASMANIA.A91_TASMANIA.T71	0.03	TASMANIA.A91	25	SpoVT_C	360.97	0.01	TASMANIA.T71	PemK_toxin	38.37	0.08
1	TASMANIA.T78_TASMANIA.A92	0.03	TASMANIA.A92	1	YdaS_antitoxin	0.03	100	TASMANIA.T78	ParE_toxin	617.66	0
1	TASMANIA.A93_TASMANIA.T67	165.22	TASMANIA.A93	8	RHH_1	200.28	82.49	TASMANIA.T67	HigB-like_toxin	1264.58	13.07
2	TASMANIA.A93_TASMANIA.T51	28.58	TASMANIA.A93	8	RHH_1	200.28	14.27	TASMANIA.T51	YoeB_toxin	256.8	11.13
3	TASMANIA.A93_TASMANIA.T57	2.67	TASMANIA.A93	8	RHH_1	200.28	1.33	TASMANIA.T57	PemK_toxin	657.4	0.41
4	TASMANIA.A93_TASMANIA.T6	1.85	TASMANIA.A93	8	RHH_1	200.28	0.92	TASMANIA.T6	YoeB_toxin	944.63	0.2
5	TASMANIA.A93_TASMANIA.T4	0.93	TASMANIA.A93	8	RHH_1	200.28	0.46	TASMANIA.T4	YafQ_toxin	940.49	0.1
6	TASMANIA.A93_TASMANIA.T111	0.93	TASMANIA.A93	8	RHH_1	200.28	0.46	TASMANIA.T111	PIN_3	718.31	0.13
7	TASMANIA.A93_TASMANIA.T122	0.08	TASMANIA.A93	8	RHH_1	200.28	0.04	TASMANIA.T122	PemK_toxin	204.46	0.04
8	TASMANIA.A93_TASMANIA.T65	0.03	TASMANIA.A93	8	RHH_1	200.28	0.01	TASMANIA.T65	PIN	344	0.01
1	TASMANIA.A94_TASMANIA.T66	143.64	TASMANIA.A94	26	PhdYeFM_antitox	358.27	40.09	TASMANIA.T66	PIN	805.24	17.84
2	TASMANIA.A94_TASMANIA.T109	67.29	TASMANIA.A94	26	PhdYeFM_antitox	358.27	18.78	TASMANIA.T109	PIN	540.85	12.44
3	TASMANIA.A94_TASMANIA.T33	48.11	TASMANIA.A94	26	PhdYeFM_antitox	358.27	13.43	TASMANIA.T33	Fic	260.6	18.46
4	TASMANIA.A94_TASMANIA.T133	42.94	TASMANIA.A94	26	PhdYeFM_antitox	358.27	11.99	TASMANIA.T133	PIN	388.63	11.05
5	TASMANIA.A94_TASMANIA.T57	26.33	TASMANIA.A94	26	PhdYeFM_antitox	358.27	7.35	TASMANIA.T57	PemK_toxin	657.4	4.01
6	TASMANIA.A94_TASMANIA.T100	15.22	TASMANIA.A94	26	PhdYeFM_antitox	358.27	4.25	TASMANIA.T100	PIN	307.83	4.94
7	TASMANIA.A94_TASMANIA.T10	3.51	TASMANIA.A94	26	PhdYeFM_antitox	358.27	0.98	TASMANIA.T10	PIN	1210.59	0.29
8	TASMANIA.A94_TASMANIA.T65	1.77	TASMANIA.A94	26	PhdYeFM_antitox	358.27	0.49	TASMANIA.T65	PIN	344	0.51
9	TASMANIA.A94_TASMANIA.T78	1.46	TASMANIA.A94	26	PhdYeFM_antitox	358.27	0.41	TASMANIA.T78	ParE_toxin	617.66	0.24
10	TASMANIA.A94_TASMANIA.T95	1.41	TASMANIA.A94	26	PhdYeFM_antitox	358.27	0.39	TASMANIA.T95	PIN	69.11	2.04
11	TASMANIA.A94_TASMANIA.T118	1.36	TASMANIA.A94	26	PhdYeFM_antitox	358.27	0.38	TASMANIA.T118	PIN	447.62	0.3
12	TASMANIA.A94_TASMANIA.T124	1.12	TASMANIA.A94	26	PhdYeFM_antitox	358.27	0.31	TASMANIA.T124	PIN	211.19	0.53
13	TASMANIA.A94_TASMANIA.T6	1	TASMANIA.A94	26	PhdYeFM_antitox	358.27	0.28	TASMANIA.T6	YoeB_toxin	944.63	0.11
14	TASMANIA.A94_TASMANIA.T59	0.93	TASMANIA.A94	26	PhdYeFM_antitox	358.27	0.26	TASMANIA.T59	ParE_toxin	60.99	1.52
15	TASMANIA.A94_TASMANIA.T26	0.83	TASMANIA.A94	26	PhdYeFM_antitox	358.27	0.23	TASMANIA.T26	PIN	103.78	0.8
16	TASMANIA.A94_TASMANIA.T125	0.43	TASMANIA.A94	26	PhdYeFM_antitox	358.27	0.12	TASMANIA.T125	PIN	235.66	0.18
17	TASMANIA.A94_TASMANIA.T129	0.25	TASMANIA.A94	26	PhdYeFM_antitox	358.27	0.07	TASMANIA.T129	PIN	277.28	0.09
18	TASMANIA.A94_TASMANIA.T116	0.18	TASMANIA.A94	26	PhdYeFM_antitox	358.27	0.05	TASMANIA.T116	PIN_2	43.72	0.41
19	TASMANIA.A94_TASMANIA.T130	0.16	TASMANIA.A94	26	PhdYeFM_antitox	358.27	0.04	TASMANIA.T130	YafQ_toxin	18.86	0.85
20	TASMANIA.A94_TASMANIA.T53	0.08	TASMANIA.A94	26	PhdYeFM_antitox	358.27	0.02	TASMANIA.T53	Fic	437.55	0.02
21	TASMANIA.A94_TASMANIA.T9	0.08	TASMANIA.A94	26	PhdYeFM_antitox	358.27	0.02	TASMANIA.T9	ParE_toxin	322.91	0.02
22	TASMANIA.A94_TASMANIA.T111	0.06	TASMANIA.A94	26	PhdYeFM_antitox	358.27	0.02	TASMANIA.T111	PIN_3	718.31	0.01
23	TASMANIA.A94_TASMANIA.T80	0.03	TASMANIA.A94	26	PhdYeFM_antitox	358.27	0.01	TASMANIA.T80	PIN_3	346.64	0.01
24	TASMANIA.A94_TASMANIA.T47	0.03	TASMANIA.A94	26	PhdYeFM_antitox	358.27	0.01	TASMANIA.T47	ParE_toxin	490.02	0.01
25	TASMANIA.A94_TASMANIA.T96	0.03	TASMANIA.A94	26	PhdYeFM_antitox	358.27	0.01	TASMANIA.T96	PIN	204.08	0.01
26	TASMANIA.A94_TASMANIA.T101	0.03	TASMANIA.A94	26	PhdYeFM_antitox	358.27	0.01	TASMANIA.T101	PIN	206.42	0.01
1	TASMANIA.T48_TASMANIA.A95	279.03	TASMANIA.A95	19	HicB_lk_antitox	742.51	37.58	TASMANIA.T48	Gp49	522.27	53.43
2	TASMANIA.A95_TASMANIA.T102	136.19	TASMANIA.A95	19	HicB_lk_antitox	742.51	18.34	TASMANIA.T102	HicA_toxin	2284.47	5.96
3	TASMANIA.T82_TASMANIA.A95	122.48	TASMANIA.A95	19	HicB_lk_antitox	742.51	16.5	TASMANIA.T82	HicA_toxin	296.34	41.33
4	TASMANIA.T85_TASMANIA.A95	121.46	TASMANIA.A95	19	HicB_lk_antitox	742.51	16.36	TASMANIA.T85	Gp49	365.2	33.26
5	TASMANIA.T102_TASMANIA.A95	60.05	TASMANIA.A95	19	HicB_lk_antitox	742.51	8.09	TASMANIA.T102	HicA_toxin	2284.47	2.63
6	TASMANIA.T44_TASMANIA.A95	8.63	TASMANIA.A95	19	HicB_lk_antitox	742.51	1.16	TASMANIA.T44	HicA_toxin	122.48	7.05
7	TASMANIA.A95_TASMANIA.T44	6.7	TASMANIA.A95	19	HicB_lk_antitox	742.51	0.9	TASMANIA.T44	HicA_toxin	122.48	5.47
8	TASMANIA.T112_TASMANIA.A95	1.94	TASMANIA.A95	19	HicB_lk_antitox	742.51	0.26	TASMANIA.T112	Gp49	1.99	97.49
9	TASMANIA.T144_TASMANIA.A95	1.46	TASMANIA.A95	19	HicB_lk_antitox	742.51	0.2	TASMANIA.T144	HicA_toxin	158.9	0.92
10	TASMANIA.A95_TASMANIA.T10	1.33	TASMANIA.A95	19	HicB_lk_antitox	742.51	0.18	TASMANIA.T10	PIN	1210.59	0.11
11	TASMANIA.T141_TASMANIA.A95	1.16	TASMANIA.A95	19	HicB_lk_antitox	742.51	0.16	TASMANIA.T141	Gp49	64.53	1.8
12	TASMANIA.A95_TASMANIA.T82	0.99	TASMANIA.A95	19	HicB_lk_antitox	742.51	0.13	TASMANIA.T82	HicA_toxin	296.34	0.33
13	TASMANIA.A95_TASMANIA.T2	0.43	TASMANIA.A95	19	HicB_lk_antitox	742.51	0.06	TASMANIA.T2	HipA_C	131.69	0.33
14	TASMANIA.T41_TASMANIA.A95	0.42	TASMANIA.A95	19	HicB_lk_antitox	742.51	0.06	TASMANIA.T41	Gp49	157.56	0.27
15	TASMANIA.T19_TASMANIA.A95	0.08	TASMANIA.A95	19	HicB_lk_antitox	742.51	0.01	TASMANIA.T19	PIN	406.06	0.02
16	TASMANIA.T7_TASMANIA.A95	0.1	TASMANIA.A95	19	HicB_lk_antitox	742.51	0.01	TASMANIA.T7	Gp49	52.75	0.19
17	TASMANIA.T150_TASMANIA.A95	0.03	TASMANIA.A95	19	HicB_lk_antitox	742.51	0	TASMANIA.T150	Zeta_toxin	0.66	4.55
18	TASMANIA.T135_TASMANIA.A95	0.03	TASMANIA.A95	19	HicB_lk_antitox	742.51	0	TASMANIA.T135	Gp49	117.5	0.03
19	TASMANIA.A95_TASMANIA.T106	0.03	TASMANIA.A95	19	HicB_lk_antitox	742.51	0	TASMANIA.T106	HicA_toxin	286.76	0.01
1	TASMANIA.A96_TASMANIA.T148	3.85	TASMANIA.A96	8	RelB	8.69	44.3	TASMANIA.T148	ParE_toxin	121.71	3.16
2	TASMANIA.A96_TASMANIA.T130	2.22	TASMANIA.A96	8	RelB	8.69	25.55	TASMANIA.T130	YafQ_toxin	18.86	11.77
3	TASMANIA.T34_TASMANIA.A96	1.33	TASMANIA.A96	8	RelB	8.69	15.3	TASMANIA.T34	BrnT_toxin	719.22	0.18
4	TASMANIA.A96_TASMANIA.T57	0.49	TASMANIA.A96	8	RelB	8.69	5.64	TASMANIA.T57	PemK_toxin	657.4	0.07
5	TASMANIA.A96_TASMANIA.T137	0.39	TASMANIA.A96	8	RelB	8.69	4.49	TASMANIA.T137	PemK_toxin	8.37	4.66
6	TASMANIA.A96_TASMANIA.T4	0.17	TASMANIA.A96	8	RelB	8.69	1.96	TASMANIA.T4	YafQ_toxin	940.49	0.02
7	TASMANIA.A96_TASMANIA.T53	0.16	TASMANIA.A96	8	RelB	8.69	1.84	TASMANIA.T53	Fic	437.55	0.04
8	TASMANIA.A96_TASMANIA.T129	0.08	TASMANIA.A96	8	RelB	8.69	0.92	TASMANIA.T129	PIN	277.28	0.03
1	TASMANIA.A98_TASMANIA.T78	39.07	TASMANIA.A98	15	PhdYeFM_antitox	83.63	46.72	TASMANIA.T78	ParE_toxin	617.66	6.33
2	TASMANIA.A98_TASMANIA.T61	16.83	TASMANIA.A98	15	PhdYeFM_antitox	83.63	20.12	TASMANIA.T61	ParE_toxin	398.83	4.22
3	TASMANIA.A98_TASMANIA.T111	15.25	TASMANIA.A98	15	PhdYeFM_antitox	83.63	18.24	TASMANIA.T111	PIN_3	718.31	2.12
4	TASMANIA.A98_TASMANIA.T118	6.67	TASMANIA.A98	15	PhdYeFM_antitox	83.63	7.98	TASMANIA.T118	PIN	447.62	1.49
5	TASMANIA.A98_TASMANIA.T123	3.08	TASMANIA.A98	15	PhdYeFM_antitox	83.63	3.68	TASMANIA.T123	ParE_toxin	209.66	1.47
6	TASMANIA.A98_TASMANIA.T9	1.49	TASMANIA.A98	15	PhdYeFM_antitox	83.63	1.78	TASMANIA.T9	ParE_toxin	322.91	0.46
7	TASMANIA.A98_TASMANIA.T125	0.85	TASMANIA.A98	15	PhdYeFM_antitox	83.63	1.02	TASMANIA.T125	PIN	235.66	0.36
8	TASMANIA.A98_TASMANIA.T47	0.1	TASMANIA.A98	15	PhdYeFM_antitox	83.63	0.12	TASMANIA.T47	ParE_toxin	490.02	0.02
9	TASMANIA.A98_TASMANIA.T66	0.08	TASMANIA.A98	15	PhdYeFM_antitox	83.63	0.1	TASMANIA.T66	PIN	805.24	0.01
10	TASMANIA.A98_TASMANIA.T136	0.05	TASMANIA.A98	15	PhdYeFM_antitox	83.63	0.06	TASMANIA.T136	ParE_toxin	14.64	0.34
11	TASMANIA.A98_TASMANIA.T147	0.05	TASMANIA.A98	15	PhdYeFM_antitox	83.63	0.06	TASMANIA.T147	PIN	173.54	0.03
12	TASMANIA.A98_TASMANIA.T10	0.05	TASMANIA.A98	15	PhdYeFM_antitox	83.63	0.06	TASMANIA.T10	PIN	1210.59	0
13	TASMANIA.A98_TASMANIA.T122	0.03	TASMANIA.A98	15	PhdYeFM_antitox	83.63	0.04	TASMANIA.T122	PemK_toxin	204.46	0.01
14	TASMANIA.A98_TASMANIA.T133	0.03	TASMANIA.A98	15	PhdYeFM_antitox	83.63	0.04	TASMANIA.T133	PIN	388.63	0.01
15	TASMANIA.A98_TASMANIA.T21	0.03	TASMANIA.A98	15	PhdYeFM_antitox	83.63	0.04	TASMANIA.T21	ParE_toxin	270.71	0.01
1	TASMANIA.A99_TASMANIA.T106	42.75	TASMANIA.A99	8	HicB	79.7	53.64	TASMANIA.T106	HicA_toxin	286.76	14.91
2	TASMANIA.A99_TASMANIA.T102	15.58	TASMANIA.A99	8	HicB	79.7	19.55	TASMANIA.T102	HicA_toxin	2284.47	0.68
3	TASMANIA.T144_TASMANIA.A99	10.55	TASMANIA.A99	8	HicB	79.7	13.24	TASMANIA.T144	HicA_toxin	158.9	6.64
4	TASMANIA.T106_TASMANIA.A99	7.07	TASMANIA.A99	8	HicB	79.7	8.87	TASMANIA.T106	HicA_toxin	286.76	2.47
5	TASMANIA.T50_TASMANIA.A99	2.31	TASMANIA.A99	8	HicB	79.7	2.9	TASMANIA.T50	HicA_toxin	71.36	3.24
6	TASMANIA.T102_TASMANIA.A99	1.39	TASMANIA.A99	8	HicB	79.7	1.74	TASMANIA.T102	HicA_toxin	2284.47	0.06
7	TASMANIA.A99_TASMANIA.T44	0.03	TASMANIA.A99	8	HicB	79.7	0.04	TASMANIA.T44	HicA_toxin	122.48	0.02
8	TASMANIA.T82_TASMANIA.A99	0.03	TASMANIA.A99	8	HicB	79.7	0.04	TASMANIA.T82	HicA_toxin	296.34	0.01
1	TASMANIA.A100_TASMANIA.T10	401.1	TASMANIA.A100	26	PhdYeFM_antitox	1039.08	38.6	TASMANIA.T10	PIN	1210.59	33.13
2	TASMANIA.A100_TASMANIA.T124	201.4	TASMANIA.A100	26	PhdYeFM_antitox	1039.08	19.38	TASMANIA.T124	PIN	211.19	95.36
3	TASMANIA.A100_TASMANIA.T118	95.95	TASMANIA.A100	26	PhdYeFM_antitox	1039.08	9.23	TASMANIA.T118	PIN	447.62	21.44
4	TASMANIA.A100_TASMANIA.T125	85.95	TASMANIA.A100	26	PhdYeFM_antitox	1039.08	8.27	TASMANIA.T125	PIN	235.66	36.47
5	TASMANIA.A100_TASMANIA.T66	62.54	TASMANIA.A100	26	PhdYeFM_antitox	1039.08	6.02	TASMANIA.T66	PIN	805.24	7.77
6	TASMANIA.A100_TASMANIA.T147	50.71	TASMANIA.A100	26	PhdYeFM_antitox	1039.08	4.88	TASMANIA.T147	PIN	173.54	29.22
7	TASMANIA.A100_TASMANIA.T133	40.21	TASMANIA.A100	26	PhdYeFM_antitox	1039.08	3.87	TASMANIA.T133	PIN	388.63	10.35
8	TASMANIA.A100_TASMANIA.T129	38.83	TASMANIA.A100	26	PhdYeFM_antitox	1039.08	3.74	TASMANIA.T129	PIN	277.28	14
9	TASMANIA.A100_TASMANIA.T21	25	TASMANIA.A100	26	PhdYeFM_antitox	1039.08	2.41	TASMANIA.T21	ParE_toxin	270.71	9.23
10	TASMANIA.A100_TASMANIA.T95	17.44	TASMANIA.A100	26	PhdYeFM_antitox	1039.08	1.68	TASMANIA.T95	PIN	69.11	25.24
11	TASMANIA.A100_TASMANIA.T109	6.7	TASMANIA.A100	26	PhdYeFM_antitox	1039.08	0.64	TASMANIA.T109	PIN	540.85	1.24
12	TASMANIA.T83_TASMANIA.A100	6.67	TASMANIA.A100	26	PhdYeFM_antitox	1039.08	0.64	TASMANIA.T83	PIN	131.22	5.08
13	TASMANIA.A100_TASMANIA.T65	2.01	TASMANIA.A100	26	PhdYeFM_antitox	1039.08	0.19	TASMANIA.T65	PIN	344	0.58
14	TASMANIA.A100_TASMANIA.T96	1.33	TASMANIA.A100	26	PhdYeFM_antitox	1039.08	0.13	TASMANIA.T96	PIN	204.08	0.65
15	TASMANIA.A100_TASMANIA.T80	0.96	TASMANIA.A100	26	PhdYeFM_antitox	1039.08	0.09	TASMANIA.T80	PIN_3	346.64	0.28
16	TASMANIA.A100_TASMANIA.T132	0.73	TASMANIA.A100	26	PhdYeFM_antitox	1039.08	0.07	TASMANIA.T132	PIN	340.45	0.21
17	TASMANIA.A100_TASMANIA.T6	0.39	TASMANIA.A100	26	PhdYeFM_antitox	1039.08	0.04	TASMANIA.T6	YoeB_toxin	944.63	0.04
18	TASMANIA.A100_TASMANIA.T89	0.39	TASMANIA.A100	26	PhdYeFM_antitox	1039.08	0.04	TASMANIA.T89	PIN	378.58	0.1
19	TASMANIA.A100_TASMANIA.T31	0.24	TASMANIA.A100	26	PhdYeFM_antitox	1039.08	0.02	TASMANIA.T31	PIN	35.12	0.68
20	TASMANIA.A100_TASMANIA.T53	0.08	TASMANIA.A100	26	PhdYeFM_antitox	1039.08	0.01	TASMANIA.T53	Fic	437.55	0.02
21	TASMANIA.A100_TASMANIA.T115	0.08	TASMANIA.A100	26	PhdYeFM_antitox	1039.08	0.01	TASMANIA.T115	PIN	294.08	0.03
22	TASMANIA.A100_TASMANIA.T116	0.08	TASMANIA.A100	26	PhdYeFM_antitox	1039.08	0.01	TASMANIA.T116	PIN_2	43.72	0.18
23	TASMANIA.A100_TASMANIA.T78	0.08	TASMANIA.A100	26	PhdYeFM_antitox	1039.08	0.01	TASMANIA.T78	ParE_toxin	617.66	0.01
24	TASMANIA.T19_TASMANIA.A100	0.08	TASMANIA.A100	26	PhdYeFM_antitox	1039.08	0.01	TASMANIA.T19	PIN	406.06	0.02
25	TASMANIA.A100_TASMANIA.T111	0.11	TASMANIA.A100	26	PhdYeFM_antitox	1039.08	0.01	TASMANIA.T111	PIN_3	718.31	0.02
26	TASMANIA.A100_TASMANIA.T20	0.03	TASMANIA.A100	26	PhdYeFM_antitox	1039.08	0	TASMANIA.T20	PIN	424.11	0.01
1	TASMANIA.T80_TASMANIA.A101	104.88	TASMANIA.A101	15	Repressor_Mnt	217.25	48.28	TASMANIA.T80	PIN_3	346.64	30.26
2	TASMANIA.A101_TASMANIA.T65	31.8	TASMANIA.A101	15	Repressor_Mnt	217.25	14.64	TASMANIA.T65	PIN	344	9.24
3	TASMANIA.A101_TASMANIA.T10	30.6	TASMANIA.A101	15	Repressor_Mnt	217.25	14.09	TASMANIA.T10	PIN	1210.59	2.53
4	TASMANIA.A101_TASMANIA.T129	25	TASMANIA.A101	15	Repressor_Mnt	217.25	11.51	TASMANIA.T129	PIN	277.28	9.02
5	TASMANIA.A101_TASMANIA.T116	20	TASMANIA.A101	15	Repressor_Mnt	217.25	9.21	TASMANIA.T116	PIN_2	43.72	45.75
6	TASMANIA.A101_TASMANIA.T109	2.26	TASMANIA.A101	15	Repressor_Mnt	217.25	1.04	TASMANIA.T109	PIN	540.85	0.42
7	TASMANIA.A101_TASMANIA.T33	1.33	TASMANIA.A101	15	Repressor_Mnt	217.25	0.61	TASMANIA.T33	Fic	260.6	0.51
8	TASMANIA.A101_TASMANIA.T132	0.85	TASMANIA.A101	15	Repressor_Mnt	217.25	0.39	TASMANIA.T132	PIN	340.45	0.25
9	TASMANIA.A101_TASMANIA.T61	0.14	TASMANIA.A101	15	Repressor_Mnt	217.25	0.06	TASMANIA.T61	ParE_toxin	398.83	0.04
10	TASMANIA.A101_TASMANIA.T125	0.08	TASMANIA.A101	15	Repressor_Mnt	217.25	0.04	TASMANIA.T125	PIN	235.66	0.03
11	TASMANIA.A101_TASMANIA.T137	0.08	TASMANIA.A101	15	Repressor_Mnt	217.25	0.04	TASMANIA.T137	PemK_toxin	8.37	0.96
12	TASMANIA.A101_TASMANIA.T53	0.08	TASMANIA.A101	15	Repressor_Mnt	217.25	0.04	TASMANIA.T53	Fic	437.55	0.02
13	TASMANIA.A101_TASMANIA.T4	0.06	TASMANIA.A101	15	Repressor_Mnt	217.25	0.03	TASMANIA.T4	YafQ_toxin	940.49	0.01
14	TASMANIA.A101_TASMANIA.T26	0.03	TASMANIA.A101	15	Repressor_Mnt	217.25	0.01	TASMANIA.T26	PIN	103.78	0.03
15	TASMANIA.A101_TASMANIA.T147	0.03	TASMANIA.A101	15	Repressor_Mnt	217.25	0.01	TASMANIA.T147	PIN	173.54	0.02
1	TASMANIA.A102_TASMANIA.T4	34.46	TASMANIA.A102	11	RelB	131.36	26.23	TASMANIA.T4	YafQ_toxin	940.49	3.66
2	TASMANIA.A102_TASMANIA.T6	33.11	TASMANIA.A102	11	RelB	131.36	25.21	TASMANIA.T6	YoeB_toxin	944.63	3.51
3	TASMANIA.A102_TASMANIA.T32	25.71	TASMANIA.A102	11	RelB	131.36	19.57	TASMANIA.T32	YafQ_toxin	385.39	6.67
4	TASMANIA.A102_TASMANIA.T21	20	TASMANIA.A102	11	RelB	131.36	15.23	TASMANIA.T21	ParE_toxin	270.71	7.39
5	TASMANIA.A102_TASMANIA.T94	9.07	TASMANIA.A102	11	RelB	131.36	6.9	TASMANIA.T94	GidB	20.56	44.11
6	TASMANIA.A102_TASMANIA.T1	6.93	TASMANIA.A102	11	RelB	131.36	5.28	TASMANIA.T1	PhoH	48.83	14.19
7	TASMANIA.A102_TASMANIA.T62	1.07	TASMANIA.A102	11	RelB	131.36	0.81	TASMANIA.T62	YafQ_toxin	265.89	0.4
8	TASMANIA.A102_TASMANIA.T9	0.72	TASMANIA.A102	11	RelB	131.36	0.55	TASMANIA.T9	ParE_toxin	322.91	0.22
9	TASMANIA.A102_TASMANIA.T130	0.12	TASMANIA.A102	11	RelB	131.36	0.09	TASMANIA.T130	YafQ_toxin	18.86	0.64
10	TASMANIA.A102_TASMANIA.T97	0.09	TASMANIA.A102	11	RelB	131.36	0.07	TASMANIA.T97	ParE_toxin	102.09	0.09
11	TASMANIA.A102_TASMANIA.T98	0.08	TASMANIA.A102	11	RelB	131.36	0.06	TASMANIA.T98	YafQ_toxin	4.37	1.83
1	TASMANIA.A103_TASMANIA.T122	1.33	TASMANIA.A103	2	DUF433	1.57	84.71	TASMANIA.T122	PemK_toxin	204.46	0.65
2	TASMANIA.A103_TASMANIA.T19	0.24	TASMANIA.A103	2	DUF433	1.57	15.29	TASMANIA.T19	PIN	406.06	0.06
1	TASMANIA.A104_TASMANIA.T47	202.04	TASMANIA.A104	21	ParD_antitoxin	621.1	32.53	TASMANIA.T47	ParE_toxin	490.02	41.23
2	TASMANIA.A104_TASMANIA.T37	133.48	TASMANIA.A104	21	ParD_antitoxin	621.1	21.49	TASMANIA.T37	ParE_toxin	140.26	95.17
3	TASMANIA.A104_TASMANIA.T68	102.23	TASMANIA.A104	21	ParD_antitoxin	621.1	16.46	TASMANIA.T68	ParE_toxin	227.94	44.85
4	TASMANIA.A104_TASMANIA.T67	74.29	TASMANIA.A104	21	ParD_antitoxin	621.1	11.96	TASMANIA.T67	HigB-like_toxin	1264.58	5.87
5	TASMANIA.A104_TASMANIA.T63	21.97	TASMANIA.A104	21	ParD_antitoxin	621.1	3.54	TASMANIA.T63	ParE_toxin	278.02	7.9
6	TASMANIA.A104_TASMANIA.T111	21.33	TASMANIA.A104	21	ParD_antitoxin	621.1	3.43	TASMANIA.T111	PIN_3	718.31	2.97
7	TASMANIA.A104_TASMANIA.T4	17.26	TASMANIA.A104	21	ParD_antitoxin	621.1	2.78	TASMANIA.T4	YafQ_toxin	940.49	1.84
8	TASMANIA.A104_TASMANIA.T46	12.65	TASMANIA.A104	21	ParD_antitoxin	621.1	2.04	TASMANIA.T46	ParE_toxin	26.25	48.19
9	TASMANIA.A104_TASMANIA.T6	10	TASMANIA.A104	21	ParD_antitoxin	621.1	1.61	TASMANIA.T6	YoeB_toxin	944.63	1.06
10	TASMANIA.A104_TASMANIA.T84	6.81	TASMANIA.A104	21	ParD_antitoxin	621.1	1.1	TASMANIA.T84	ParE_toxin	109.63	6.21
11	TASMANIA.A104_TASMANIA.T40	6.15	TASMANIA.A104	21	ParD_antitoxin	621.1	0.99	TASMANIA.T40	ParE_toxin	20.88	29.45
12	TASMANIA.A104_TASMANIA.T57	4.31	TASMANIA.A104	21	ParD_antitoxin	621.1	0.69	TASMANIA.T57	PemK_toxin	657.4	0.66
13	TASMANIA.A104_TASMANIA.T51	3.7	TASMANIA.A104	21	ParD_antitoxin	621.1	0.6	TASMANIA.T51	YoeB_toxin	256.8	1.44
14	TASMANIA.A104_TASMANIA.T132	1.33	TASMANIA.A104	21	ParD_antitoxin	621.1	0.21	TASMANIA.T132	PIN	340.45	0.39
15	TASMANIA.A104_TASMANIA.T19	1.33	TASMANIA.A104	21	ParD_antitoxin	621.1	0.21	TASMANIA.T19	PIN	406.06	0.33
16	TASMANIA.A104_TASMANIA.T10	1.33	TASMANIA.A104	21	ParD_antitoxin	621.1	0.21	TASMANIA.T10	PIN	1210.59	0.11
17	TASMANIA.A104_TASMANIA.T56	0.58	TASMANIA.A104	21	ParD_antitoxin	621.1	0.09	TASMANIA.T56	ParE_toxin	222.16	0.26
18	TASMANIA.A104_TASMANIA.T97	0.08	TASMANIA.A104	21	ParD_antitoxin	621.1	0.01	TASMANIA.T97	ParE_toxin	102.09	0.08
19	TASMANIA.A104_TASMANIA.T122	0.08	TASMANIA.A104	21	ParD_antitoxin	621.1	0.01	TASMANIA.T122	PemK_toxin	204.46	0.04
20	TASMANIA.A104_TASMANIA.T42	0.08	TASMANIA.A104	21	ParD_antitoxin	621.1	0.01	TASMANIA.T42	ParE_toxin	38.56	0.21
21	TASMANIA.A104_TASMANIA.T64	0.05	TASMANIA.A104	21	ParD_antitoxin	621.1	0.01	TASMANIA.T64	ParE_toxin	283.42	0.02
1	TASMANIA.A105_TASMANIA.T68	117.4	TASMANIA.A105	22	ParD_antitoxin	442.83	26.51	TASMANIA.T68	ParE_toxin	227.94	51.5
2	TASMANIA.A105_TASMANIA.T67	66.67	TASMANIA.A105	22	ParD_antitoxin	442.83	15.06	TASMANIA.T67	HigB-like_toxin	1264.58	5.27
3	TASMANIA.A105_TASMANIA.T92	50.93	TASMANIA.A105	22	ParD_antitoxin	442.83	11.5	TASMANIA.T92	YoeB_toxin	162.68	31.31
4	TASMANIA.A105_TASMANIA.T152	42.6	TASMANIA.A105	22	ParD_antitoxin	442.83	9.62	TASMANIA.T152	HigB-like_toxin	526.34	8.09
5	TASMANIA.A105_TASMANIA.T4	33.33	TASMANIA.A105	22	ParD_antitoxin	442.83	7.53	TASMANIA.T4	YafQ_toxin	940.49	3.54
6	TASMANIA.A105_TASMANIA.T51	25.93	TASMANIA.A105	22	ParD_antitoxin	442.83	5.86	TASMANIA.T51	YoeB_toxin	256.8	10.1
7	TASMANIA.A105_TASMANIA.T63	22.77	TASMANIA.A105	22	ParD_antitoxin	442.83	5.14	TASMANIA.T63	ParE_toxin	278.02	8.19
8	TASMANIA.A105_TASMANIA.T47	18.41	TASMANIA.A105	22	ParD_antitoxin	442.83	4.16	TASMANIA.T47	ParE_toxin	490.02	3.76
9	TASMANIA.A105_TASMANIA.T130	14.29	TASMANIA.A105	22	ParD_antitoxin	442.83	3.23	TASMANIA.T130	YafQ_toxin	18.86	75.77
10	TASMANIA.A105_TASMANIA.T56	13.87	TASMANIA.A105	22	ParD_antitoxin	442.83	3.13	TASMANIA.T56	ParE_toxin	222.16	6.24
11	TASMANIA.A105_TASMANIA.T46	13.53	TASMANIA.A105	22	ParD_antitoxin	442.83	3.06	TASMANIA.T46	ParE_toxin	26.25	51.54
12	TASMANIA.A105_TASMANIA.T113	12.5	TASMANIA.A105	22	ParD_antitoxin	442.83	2.82	TASMANIA.T113	PIN	273.16	4.58
13	TASMANIA.A105_TASMANIA.T37	3.97	TASMANIA.A105	22	ParD_antitoxin	442.83	0.9	TASMANIA.T37	ParE_toxin	140.26	2.83
14	TASMANIA.A105_TASMANIA.T84	2.06	TASMANIA.A105	22	ParD_antitoxin	442.83	0.47	TASMANIA.T84	ParE_toxin	109.63	1.88
15	TASMANIA.A105_TASMANIA.T76	1.33	TASMANIA.A105	22	ParD_antitoxin	442.83	0.3	TASMANIA.T76	ParE_toxin	2.52	52.78
16	TASMANIA.A105_TASMANIA.T97	1.33	TASMANIA.A105	22	ParD_antitoxin	442.83	0.3	TASMANIA.T97	ParE_toxin	102.09	1.3
17	TASMANIA.A105_TASMANIA.T21	0.99	TASMANIA.A105	22	ParD_antitoxin	442.83	0.22	TASMANIA.T21	ParE_toxin	270.71	0.37
18	TASMANIA.A105_TASMANIA.T57	0.38	TASMANIA.A105	22	ParD_antitoxin	442.83	0.09	TASMANIA.T57	PemK_toxin	657.4	0.06
19	TASMANIA.A105_TASMANIA.T40	0.28	TASMANIA.A105	22	ParD_antitoxin	442.83	0.06	TASMANIA.T40	ParE_toxin	20.88	1.34
20	TASMANIA.A105_TASMANIA.T64	0.15	TASMANIA.A105	22	ParD_antitoxin	442.83	0.03	TASMANIA.T64	ParE_toxin	283.42	0.05
21	TASMANIA.A105_TASMANIA.T91	0.08	TASMANIA.A105	22	ParD_antitoxin	442.83	0.02	TASMANIA.T91	ParE_toxin	2.15	3.72
22	TASMANIA.A105_TASMANIA.T42	0.03	TASMANIA.A105	22	ParD_antitoxin	442.83	0.01	TASMANIA.T42	ParE_toxin	38.56	0.08
1	TASMANIA.T50_TASMANIA.A107	32.31	TASMANIA.A107	8	HicB	38.77	83.34	TASMANIA.T50	HicA_toxin	71.36	45.28
2	TASMANIA.T144_TASMANIA.A107	4.41	TASMANIA.A107	8	HicB	38.77	11.37	TASMANIA.T144	HicA_toxin	158.9	2.78
3	TASMANIA.T102_TASMANIA.A107	0.91	TASMANIA.A107	8	HicB	38.77	2.35	TASMANIA.T102	HicA_toxin	2284.47	0.04
4	TASMANIA.T106_TASMANIA.A107	0.85	TASMANIA.A107	8	HicB	38.77	2.19	TASMANIA.T106	HicA_toxin	286.76	0.3
5	TASMANIA.A107_TASMANIA.T61	0.11	TASMANIA.A107	8	HicB	38.77	0.28	TASMANIA.T61	ParE_toxin	398.83	0.03
6	TASMANIA.T61_TASMANIA.A107	0.09	TASMANIA.A107	8	HicB	38.77	0.23	TASMANIA.T61	ParE_toxin	398.83	0.02
7	TASMANIA.T82_TASMANIA.A107	0.05	TASMANIA.A107	8	HicB	38.77	0.13	TASMANIA.T82	HicA_toxin	296.34	0.02
8	TASMANIA.T9_TASMANIA.A107	0.03	TASMANIA.A107	8	HicB	38.77	0.08	TASMANIA.T9	ParE_toxin	322.91	0.01
1	TASMANIA.A108_TASMANIA.T57	62.83	TASMANIA.A108	16	MazE_antitoxin	257.98	24.35	TASMANIA.T57	PemK_toxin	657.4	9.56
2	TASMANIA.A108_TASMANIA.T105	57.84	TASMANIA.A108	16	MazE_antitoxin	257.98	22.42	TASMANIA.T105	PemK_toxin	317.01	18.25
3	TASMANIA.A108_TASMANIA.T33	48.3	TASMANIA.A108	16	MazE_antitoxin	257.98	18.72	TASMANIA.T33	Fic	260.6	18.53
4	TASMANIA.A108_TASMANIA.T49	35.8	TASMANIA.A108	16	MazE_antitoxin	257.98	13.88	TASMANIA.T49	PemK_toxin	256.04	13.98
5	TASMANIA.A108_TASMANIA.T111	16.81	TASMANIA.A108	16	MazE_antitoxin	257.98	6.52	TASMANIA.T111	PIN_3	718.31	2.34
6	TASMANIA.A108_TASMANIA.T30	15.66	TASMANIA.A108	16	MazE_antitoxin	257.98	6.07	TASMANIA.T30	PemK_toxin	53.87	29.07
7	TASMANIA.A108_TASMANIA.T113	10.24	TASMANIA.A108	16	MazE_antitoxin	257.98	3.97	TASMANIA.T113	PIN	273.16	3.75
8	TASMANIA.A108_TASMANIA.T26	6.67	TASMANIA.A108	16	MazE_antitoxin	257.98	2.59	TASMANIA.T26	PIN	103.78	6.43
9	TASMANIA.A108_TASMANIA.T53	1.89	TASMANIA.A108	16	MazE_antitoxin	257.98	0.73	TASMANIA.T53	Fic	437.55	0.43
10	TASMANIA.A108_TASMANIA.T117	0.99	TASMANIA.A108	16	MazE_antitoxin	257.98	0.38	TASMANIA.T117	PIN	15.84	6.25
11	TASMANIA.A108_TASMANIA.T147	0.45	TASMANIA.A108	16	MazE_antitoxin	257.98	0.17	TASMANIA.T147	PIN	173.54	0.26
12	TASMANIA.A108_TASMANIA.T9	0.27	TASMANIA.A108	16	MazE_antitoxin	257.98	0.1	TASMANIA.T9	ParE_toxin	322.91	0.08
13	TASMANIA.A108_TASMANIA.T89	0.14	TASMANIA.A108	16	MazE_antitoxin	257.98	0.05	TASMANIA.T89	PIN	378.58	0.04
14	TASMANIA.T27_TASMANIA.A108	0.05	TASMANIA.A108	16	MazE_antitoxin	257.98	0.02	TASMANIA.T27	Fic_N	22.5	0.22
15	TASMANIA.A108_TASMANIA.T123	0.03	TASMANIA.A108	16	MazE_antitoxin	257.98	0.01	TASMANIA.T123	ParE_toxin	209.66	0.01
16	TASMANIA.A108_TASMANIA.T125	0.03	TASMANIA.A108	16	MazE_antitoxin	257.98	0.01	TASMANIA.T125	PIN	235.66	0.01
1	TASMANIA.A109_TASMANIA.T111	2.56	TASMANIA.A109	10	RHH_1	4.03	63.52	TASMANIA.T111	PIN_3	718.31	0.36
2	TASMANIA.A109_TASMANIA.T136	1.08	TASMANIA.A109	10	RHH_1	4.03	26.8	TASMANIA.T136	ParE_toxin	14.64	7.38
3	TASMANIA.A109_TASMANIA.T57	0.1	TASMANIA.A109	10	RHH_1	4.03	2.48	TASMANIA.T57	PemK_toxin	657.4	0.02
4	TASMANIA.A109_TASMANIA.T19	0.08	TASMANIA.A109	10	RHH_1	4.03	1.99	TASMANIA.T19	PIN	406.06	0.02
5	TASMANIA.A109_TASMANIA.T53	0.08	TASMANIA.A109	10	RHH_1	4.03	1.99	TASMANIA.T53	Fic	437.55	0.02
6	TASMANIA.A109_TASMANIA.T26	0.03	TASMANIA.A109	10	RHH_1	4.03	0.74	TASMANIA.T26	PIN	103.78	0.03
7	TASMANIA.T125_TASMANIA.A109	0.03	TASMANIA.A109	10	RHH_1	4.03	0.74	TASMANIA.T125	PIN	235.66	0.01
8	TASMANIA.A109_TASMANIA.T9	0.03	TASMANIA.A109	10	RHH_1	4.03	0.74	TASMANIA.T9	ParE_toxin	322.91	0.01
9	TASMANIA.A109_TASMANIA.T47	0.03	TASMANIA.A109	10	RHH_1	4.03	0.74	TASMANIA.T47	ParE_toxin	490.02	0.01
10	TASMANIA.T104_TASMANIA.A109	0.03	TASMANIA.A109	10	RHH_1	4.03	0.74	TASMANIA.T104	SymE_toxin	0.29	10.34
1	TASMANIA.A110_TASMANIA.T118	183.44	TASMANIA.A110	9	PhdYeFM_antitox	233.25	78.65	TASMANIA.T118	PIN	447.62	40.98
2	TASMANIA.A110_TASMANIA.T95	25	TASMANIA.A110	9	PhdYeFM_antitox	233.25	10.72	TASMANIA.T95	PIN	69.11	36.17
3	TASMANIA.A110_TASMANIA.T66	23.67	TASMANIA.A110	9	PhdYeFM_antitox	233.25	10.15	TASMANIA.T66	PIN	805.24	2.94
4	TASMANIA.A110_TASMANIA.T89	0.45	TASMANIA.A110	9	PhdYeFM_antitox	233.25	0.19	TASMANIA.T89	PIN	378.58	0.12
5	TASMANIA.A110_TASMANIA.T125	0.26	TASMANIA.A110	9	PhdYeFM_antitox	233.25	0.11	TASMANIA.T125	PIN	235.66	0.11
6	TASMANIA.A110_TASMANIA.T124	0.16	TASMANIA.A110	9	PhdYeFM_antitox	233.25	0.07	TASMANIA.T124	PIN	211.19	0.08
7	TASMANIA.A110_TASMANIA.T10	0.16	TASMANIA.A110	9	PhdYeFM_antitox	233.25	0.07	TASMANIA.T10	PIN	1210.59	0.01
8	TASMANIA.A110_TASMANIA.T147	0.08	TASMANIA.A110	9	PhdYeFM_antitox	233.25	0.03	TASMANIA.T147	PIN	173.54	0.05
9	TASMANIA.A110_TASMANIA.T111	0.03	TASMANIA.A110	9	PhdYeFM_antitox	233.25	0.01	TASMANIA.T111	PIN_3	718.31	0
1	TASMANIA.A111_TASMANIA.T56	168.86	TASMANIA.A111	25	PhdYeFM_antitox	492.22	34.31	TASMANIA.T56	ParE_toxin	222.16	76.01
2	TASMANIA.A111_TASMANIA.T63	107.52	TASMANIA.A111	25	PhdYeFM_antitox	492.22	21.84	TASMANIA.T63	ParE_toxin	278.02	38.67
3	TASMANIA.A111_TASMANIA.T109	80.96	TASMANIA.A111	25	PhdYeFM_antitox	492.22	16.45	TASMANIA.T109	PIN	540.85	14.97
4	TASMANIA.A111_TASMANIA.T118	28.92	TASMANIA.A111	25	PhdYeFM_antitox	492.22	5.88	TASMANIA.T118	PIN	447.62	6.46
5	TASMANIA.A111_TASMANIA.T111	25.12	TASMANIA.A111	25	PhdYeFM_antitox	492.22	5.1	TASMANIA.T111	PIN_3	718.31	3.5
6	TASMANIA.A111_TASMANIA.T148	25	TASMANIA.A111	25	PhdYeFM_antitox	492.22	5.08	TASMANIA.T148	ParE_toxin	121.71	20.54
7	TASMANIA.A111_TASMANIA.T21	20	TASMANIA.A111	25	PhdYeFM_antitox	492.22	4.06	TASMANIA.T21	ParE_toxin	270.71	7.39
8	TASMANIA.A111_TASMANIA.T67	16.73	TASMANIA.A111	25	PhdYeFM_antitox	492.22	3.4	TASMANIA.T67	HigB-like_toxin	1264.58	1.32
9	TASMANIA.A111_TASMANIA.T9	5.57	TASMANIA.A111	25	PhdYeFM_antitox	492.22	1.13	TASMANIA.T9	ParE_toxin	322.91	1.72
10	TASMANIA.A111_TASMANIA.T61	4.78	TASMANIA.A111	25	PhdYeFM_antitox	492.22	0.97	TASMANIA.T61	ParE_toxin	398.83	1.2
11	TASMANIA.A111_TASMANIA.T78	3.15	TASMANIA.A111	25	PhdYeFM_antitox	492.22	0.64	TASMANIA.T78	ParE_toxin	617.66	0.51
12	TASMANIA.A111_TASMANIA.T90	1.72	TASMANIA.A111	25	PhdYeFM_antitox	492.22	0.35	TASMANIA.T90	Zeta_toxin	9.13	18.84
13	TASMANIA.A111_TASMANIA.T66	1.01	TASMANIA.A111	25	PhdYeFM_antitox	492.22	0.21	TASMANIA.T66	PIN	805.24	0.13
14	TASMANIA.A111_TASMANIA.T97	0.83	TASMANIA.A111	25	PhdYeFM_antitox	492.22	0.17	TASMANIA.T97	ParE_toxin	102.09	0.81
15	TASMANIA.A111_TASMANIA.T64	0.42	TASMANIA.A111	25	PhdYeFM_antitox	492.22	0.09	TASMANIA.T64	ParE_toxin	283.42	0.15
16	TASMANIA.A111_TASMANIA.T6	0.39	TASMANIA.A111	25	PhdYeFM_antitox	492.22	0.08	TASMANIA.T6	YoeB_toxin	944.63	0.04
17	TASMANIA.A111_TASMANIA.T37	0.39	TASMANIA.A111	25	PhdYeFM_antitox	492.22	0.08	TASMANIA.T37	ParE_toxin	140.26	0.28
18	TASMANIA.A111_TASMANIA.T123	0.24	TASMANIA.A111	25	PhdYeFM_antitox	492.22	0.05	TASMANIA.T123	ParE_toxin	209.66	0.11
19	TASMANIA.A111_TASMANIA.T59	0.27	TASMANIA.A111	25	PhdYeFM_antitox	492.22	0.05	TASMANIA.T59	ParE_toxin	60.99	0.44
20	TASMANIA.A111_TASMANIA.T86	0.14	TASMANIA.A111	25	PhdYeFM_antitox	492.22	0.03	TASMANIA.T86	ParE_toxin	55	0.25
21	TASMANIA.A111_TASMANIA.T53	0.03	TASMANIA.A111	25	PhdYeFM_antitox	492.22	0.01	TASMANIA.T53	Fic	437.55	0.01
22	TASMANIA.A111_TASMANIA.T125	0.06	TASMANIA.A111	25	PhdYeFM_antitox	492.22	0.01	TASMANIA.T125	PIN	235.66	0.03
23	TASMANIA.A111_TASMANIA.T89	0.05	TASMANIA.A111	25	PhdYeFM_antitox	492.22	0.01	TASMANIA.T89	PIN	378.58	0.01
24	TASMANIA.T17_TASMANIA.A111	0.03	TASMANIA.A111	25	PhdYeFM_antitox	492.22	0.01	TASMANIA.T17	HipA_C	20.3	0.15
25	TASMANIA.A111_TASMANIA.T47	0.03	TASMANIA.A111	25	PhdYeFM_antitox	492.22	0.01	TASMANIA.T47	ParE_toxin	490.02	0.01
1	TASMANIA.A112_TASMANIA.T109	27.7	TASMANIA.A112	8	Arc	31.23	88.7	TASMANIA.T109	PIN	540.85	5.12
2	TASMANIA.A112_TASMANIA.T26	1.36	TASMANIA.A112	8	Arc	31.23	4.35	TASMANIA.T26	PIN	103.78	1.31
3	TASMANIA.A112_TASMANIA.T129	1.33	TASMANIA.A112	8	Arc	31.23	4.26	TASMANIA.T129	PIN	277.28	0.48
4	TASMANIA.A112_TASMANIA.T65	0.57	TASMANIA.A112	8	Arc	31.23	1.83	TASMANIA.T65	PIN	344	0.17
5	TASMANIA.A112_TASMANIA.T117	0.16	TASMANIA.A112	8	Arc	31.23	0.51	TASMANIA.T117	PIN	15.84	1.01
6	TASMANIA.T50_TASMANIA.A112	0.05	TASMANIA.A112	8	Arc	31.23	0.16	TASMANIA.T50	HicA_toxin	71.36	0.07
7	TASMANIA.A112_TASMANIA.T20	0.05	TASMANIA.A112	8	Arc	31.23	0.16	TASMANIA.T20	PIN	424.11	0.01
8	TASMANIA.A112_TASMANIA.T116	0.03	TASMANIA.A112	8	Arc	31.23	0.1	TASMANIA.T116	PIN_2	43.72	0.07
1	TASMANIA.A113_TASMANIA.T102	1633.63	TASMANIA.A113	12	HicB_lk_antitox	2348.02	69.57	TASMANIA.T102	HicA_toxin	2284.47	71.51
2	TASMANIA.A113_TASMANIA.T106	223.24	TASMANIA.A113	12	HicB_lk_antitox	2348.02	9.51	TASMANIA.T106	HicA_toxin	286.76	77.85
3	TASMANIA.T102_TASMANIA.A113	163.33	TASMANIA.A113	12	HicB_lk_antitox	2348.02	6.96	TASMANIA.T102	HicA_toxin	2284.47	7.15
4	TASMANIA.A113_TASMANIA.T82	131.1	TASMANIA.A113	12	HicB_lk_antitox	2348.02	5.58	TASMANIA.T82	HicA_toxin	296.34	44.24
5	TASMANIA.A113_TASMANIA.T44	75.58	TASMANIA.A113	12	HicB_lk_antitox	2348.02	3.22	TASMANIA.T44	HicA_toxin	122.48	61.71
6	TASMANIA.T144_TASMANIA.A113	48.9	TASMANIA.A113	12	HicB_lk_antitox	2348.02	2.08	TASMANIA.T144	HicA_toxin	158.9	30.77
7	TASMANIA.A113_TASMANIA.T144	42.86	TASMANIA.A113	12	HicB_lk_antitox	2348.02	1.83	TASMANIA.T144	HicA_toxin	158.9	26.97
8	TASMANIA.T106_TASMANIA.A113	11.76	TASMANIA.A113	12	HicB_lk_antitox	2348.02	0.5	TASMANIA.T106	HicA_toxin	286.76	4.1
9	TASMANIA.T44_TASMANIA.A113	10.06	TASMANIA.A113	12	HicB_lk_antitox	2348.02	0.43	TASMANIA.T44	HicA_toxin	122.48	8.21
10	TASMANIA.A113_TASMANIA.T10	5.33	TASMANIA.A113	12	HicB_lk_antitox	2348.02	0.23	TASMANIA.T10	PIN	1210.59	0.44
11	TASMANIA.T82_TASMANIA.A113	1.3	TASMANIA.A113	12	HicB_lk_antitox	2348.02	0.06	TASMANIA.T82	HicA_toxin	296.34	0.44
12	TASMANIA.A113_TASMANIA.T3	0.93	TASMANIA.A113	12	HicB_lk_antitox	2348.02	0.04	TASMANIA.T3	CbtA_toxin	6.03	15.42
1	TASMANIA.A114_TASMANIA.T32	17.02	TASMANIA.A114	8	RelB	31.27	54.43	TASMANIA.T32	YafQ_toxin	385.39	4.42
2	TASMANIA.A114_TASMANIA.T71	6.73	TASMANIA.A114	8	RelB	31.27	21.52	TASMANIA.T71	PemK_toxin	38.37	17.54
3	TASMANIA.A114_TASMANIA.T6	4.94	TASMANIA.A114	8	RelB	31.27	15.8	TASMANIA.T6	YoeB_toxin	944.63	0.52
4	TASMANIA.A114_TASMANIA.T94	1.59	TASMANIA.A114	8	RelB	31.27	5.08	TASMANIA.T94	GidB	20.56	7.73
5	TASMANIA.A114_TASMANIA.T98	0.8	TASMANIA.A114	8	RelB	31.27	2.56	TASMANIA.T98	YafQ_toxin	4.37	18.31
6	TASMANIA.A114_TASMANIA.T4	0.09	TASMANIA.A114	8	RelB	31.27	0.29	TASMANIA.T4	YafQ_toxin	940.49	0.01
7	TASMANIA.A114_TASMANIA.T89	0.06	TASMANIA.A114	8	RelB	31.27	0.19	TASMANIA.T89	PIN	378.58	0.02
8	TASMANIA.A114_TASMANIA.T97	0.03	TASMANIA.A114	8	RelB	31.27	0.1	TASMANIA.T97	ParE_toxin	102.09	0.03
1	TASMANIA.A115_TASMANIA.T2	0.03	TASMANIA.A115	2	ParBc	0.05	60	TASMANIA.T2	HipA_C	131.69	0.02
2	TASMANIA.A115_TASMANIA.T26	0.03	TASMANIA.A115	2	ParBc	0.05	60	TASMANIA.T26	PIN	103.78	0.03
1	TASMANIA.A116_TASMANIA.T6	288.65	TASMANIA.A116	18	RelB	399.98	72.17	TASMANIA.T6	YoeB_toxin	944.63	30.56
2	TASMANIA.A116_TASMANIA.T4	55.35	TASMANIA.A116	18	RelB	399.98	13.84	TASMANIA.T4	YafQ_toxin	940.49	5.89
3	TASMANIA.A116_TASMANIA.T32	42.75	TASMANIA.A116	18	RelB	399.98	10.69	TASMANIA.T32	YafQ_toxin	385.39	11.09
4	TASMANIA.A116_TASMANIA.T94	6.91	TASMANIA.A116	18	RelB	399.98	1.73	TASMANIA.T94	GidB	20.56	33.61
5	TASMANIA.A116_TASMANIA.T97	2.56	TASMANIA.A116	18	RelB	399.98	0.64	TASMANIA.T97	ParE_toxin	102.09	2.51
6	TASMANIA.A116_TASMANIA.T130	1.8	TASMANIA.A116	18	RelB	399.98	0.45	TASMANIA.T130	YafQ_toxin	18.86	9.54
7	TASMANIA.A116_TASMANIA.T51	0.93	TASMANIA.A116	18	RelB	399.98	0.23	TASMANIA.T51	YoeB_toxin	256.8	0.36
8	TASMANIA.A116_TASMANIA.T71	0.41	TASMANIA.A116	18	RelB	399.98	0.1	TASMANIA.T71	PemK_toxin	38.37	1.07
9	TASMANIA.A116_TASMANIA.T84	0.24	TASMANIA.A116	18	RelB	399.98	0.06	TASMANIA.T84	ParE_toxin	109.63	0.22
10	TASMANIA.A116_TASMANIA.T59	0.06	TASMANIA.A116	18	RelB	399.98	0.02	TASMANIA.T59	ParE_toxin	60.99	0.1
11	TASMANIA.A116_TASMANIA.T74	0.08	TASMANIA.A116	18	RelB	399.98	0.02	TASMANIA.T74	PIN	350.91	0.02
12	TASMANIA.A116_TASMANIA.T62	0.09	TASMANIA.A116	18	RelB	399.98	0.02	TASMANIA.T62	YafQ_toxin	265.89	0.03
13	TASMANIA.A116_TASMANIA.T21	0.03	TASMANIA.A116	18	RelB	399.98	0.01	TASMANIA.T21	ParE_toxin	270.71	0.01
14	TASMANIA.A116_TASMANIA.T9	0.03	TASMANIA.A116	18	RelB	399.98	0.01	TASMANIA.T9	ParE_toxin	322.91	0.01
15	TASMANIA.A116_TASMANIA.T64	0.03	TASMANIA.A116	18	RelB	399.98	0.01	TASMANIA.T64	ParE_toxin	283.42	0.01
16	TASMANIA.A116_TASMANIA.T111	0.03	TASMANIA.A116	18	RelB	399.98	0.01	TASMANIA.T111	PIN_3	718.31	0
17	TASMANIA.A116_TASMANIA.T80	0.03	TASMANIA.A116	18	RelB	399.98	0.01	TASMANIA.T80	PIN_3	346.64	0.01
18	TASMANIA.A116_TASMANIA.T142	0.03	TASMANIA.A116	18	RelB	399.98	0.01	TASMANIA.T142	YafQ_toxin	1.8	1.67
1	TASMANIA.A117_TASMANIA.T89	127.02	TASMANIA.A117	30	MazE_antitoxin	593.51	21.4	TASMANIA.T89	PIN	378.58	33.55
2	TASMANIA.A117_TASMANIA.T81	107.69	TASMANIA.A117	30	MazE_antitoxin	593.51	18.14	TASMANIA.T81	PIN	218.28	49.34
3	TASMANIA.A117_TASMANIA.T118	100.49	TASMANIA.A117	30	MazE_antitoxin	593.51	16.93	TASMANIA.T118	PIN	447.62	22.45
4	TASMANIA.A117_TASMANIA.T96	46.83	TASMANIA.A117	30	MazE_antitoxin	593.51	7.89	TASMANIA.T96	PIN	204.08	22.95
5	TASMANIA.A117_TASMANIA.T100	45.11	TASMANIA.A117	30	MazE_antitoxin	593.51	7.6	TASMANIA.T100	PIN	307.83	14.65
6	TASMANIA.A117_TASMANIA.T20	33.33	TASMANIA.A117	30	MazE_antitoxin	593.51	5.62	TASMANIA.T20	PIN	424.11	7.86
7	TASMANIA.A117_TASMANIA.T19	30.72	TASMANIA.A117	30	MazE_antitoxin	593.51	5.18	TASMANIA.T19	PIN	406.06	7.57
8	TASMANIA.A117_TASMANIA.T26	19.58	TASMANIA.A117	30	MazE_antitoxin	593.51	3.3	TASMANIA.T26	PIN	103.78	18.87
9	TASMANIA.A117_TASMANIA.T131	15.46	TASMANIA.A117	30	MazE_antitoxin	593.51	2.6	TASMANIA.T131	PIN	391.13	3.95
10	TASMANIA.A117_TASMANIA.T80	15.38	TASMANIA.A117	30	MazE_antitoxin	593.51	2.59	TASMANIA.T80	PIN_3	346.64	4.44
11	TASMANIA.A117_TASMANIA.T113	14.29	TASMANIA.A117	30	MazE_antitoxin	593.51	2.41	TASMANIA.T113	PIN	273.16	5.23
12	TASMANIA.A117_TASMANIA.T10	6.94	TASMANIA.A117	30	MazE_antitoxin	593.51	1.17	TASMANIA.T10	PIN	1210.59	0.57
13	TASMANIA.A117_TASMANIA.T57	6.28	TASMANIA.A117	30	MazE_antitoxin	593.51	1.06	TASMANIA.T57	PemK_toxin	657.4	0.96
14	TASMANIA.A117_TASMANIA.T66	4.88	TASMANIA.A117	30	MazE_antitoxin	593.51	0.82	TASMANIA.T66	PIN	805.24	0.61
15	TASMANIA.A117_TASMANIA.T132	4.62	TASMANIA.A117	30	MazE_antitoxin	593.51	0.78	TASMANIA.T132	PIN	340.45	1.36
16	TASMANIA.A117_TASMANIA.T3	4.17	TASMANIA.A117	30	MazE_antitoxin	593.51	0.7	TASMANIA.T3	CbtA_toxin	6.03	69.15
17	TASMANIA.A117_TASMANIA.T111	4.05	TASMANIA.A117	30	MazE_antitoxin	593.51	0.68	TASMANIA.T111	PIN_3	718.31	0.56
18	TASMANIA.A117_TASMANIA.T109	2.86	TASMANIA.A117	30	MazE_antitoxin	593.51	0.48	TASMANIA.T109	PIN	540.85	0.53
19	TASMANIA.A117_TASMANIA.T134	1.84	TASMANIA.A117	30	MazE_antitoxin	593.51	0.31	TASMANIA.T134	PIN	52.75	3.49
20	TASMANIA.A117_TASMANIA.T47	0.93	TASMANIA.A117	30	MazE_antitoxin	593.51	0.16	TASMANIA.T47	ParE_toxin	490.02	0.19
21	TASMANIA.A117_TASMANIA.T53	0.36	TASMANIA.A117	30	MazE_antitoxin	593.51	0.06	TASMANIA.T53	Fic	437.55	0.08
22	TASMANIA.A117_TASMANIA.T65	0.11	TASMANIA.A117	30	MazE_antitoxin	593.51	0.02	TASMANIA.T65	PIN	344	0.03
23	TASMANIA.A117_TASMANIA.T133	0.12	TASMANIA.A117	30	MazE_antitoxin	593.51	0.02	TASMANIA.T133	PIN	388.63	0.03
24	TASMANIA.A117_TASMANIA.T30	0.12	TASMANIA.A117	30	MazE_antitoxin	593.51	0.02	TASMANIA.T30	PemK_toxin	53.87	0.22
25	TASMANIA.A117_TASMANIA.T124	0.03	TASMANIA.A117	30	MazE_antitoxin	593.51	0.01	TASMANIA.T124	PIN	211.19	0.01
26	TASMANIA.A117_TASMANIA.T115	0.08	TASMANIA.A117	30	MazE_antitoxin	593.51	0.01	TASMANIA.T115	PIN	294.08	0.03
27	TASMANIA.A117_TASMANIA.T101	0.08	TASMANIA.A117	30	MazE_antitoxin	593.51	0.01	TASMANIA.T101	PIN	206.42	0.04
28	TASMANIA.A117_TASMANIA.T94	0.06	TASMANIA.A117	30	MazE_antitoxin	593.51	0.01	TASMANIA.T94	GidB	20.56	0.29
29	TASMANIA.A117_TASMANIA.T33	0.03	TASMANIA.A117	30	MazE_antitoxin	593.51	0.01	TASMANIA.T33	Fic	260.6	0.01
30	TASMANIA.A117_TASMANIA.T114	0.05	TASMANIA.A117	30	MazE_antitoxin	593.51	0.01	TASMANIA.T114	PIN	337.82	0.01
1	TASMANIA.T102_TASMANIA.A118	8.3	TASMANIA.A118	2	HicB_lk_antitox	8.32	99.76	TASMANIA.T102	HicA_toxin	2284.47	0.36
2	TASMANIA.T34_TASMANIA.A118	0.03	TASMANIA.A118	2	HicB_lk_antitox	8.32	0.36	TASMANIA.T34	BrnT_toxin	719.22	0
1	TASMANIA.A119_TASMANIA.T78	89.29	TASMANIA.A119	28	PhdYeFM_antitox	228.19	39.13	TASMANIA.T78	ParE_toxin	617.66	14.46
2	TASMANIA.A119_TASMANIA.T111	79.45	TASMANIA.A119	28	PhdYeFM_antitox	228.19	34.82	TASMANIA.T111	PIN_3	718.31	11.06
3	TASMANIA.A119_TASMANIA.T97	28.38	TASMANIA.A119	28	PhdYeFM_antitox	228.19	12.44	TASMANIA.T97	ParE_toxin	102.09	27.8
4	TASMANIA.A119_TASMANIA.T40	10.67	TASMANIA.A119	28	PhdYeFM_antitox	228.19	4.68	TASMANIA.T40	ParE_toxin	20.88	51.1
5	TASMANIA.A119_TASMANIA.T9	9.42	TASMANIA.A119	28	PhdYeFM_antitox	228.19	4.13	TASMANIA.T9	ParE_toxin	322.91	2.92
6	TASMANIA.A119_TASMANIA.T65	4.22	TASMANIA.A119	28	PhdYeFM_antitox	228.19	1.85	TASMANIA.T65	PIN	344	1.23
7	TASMANIA.A119_TASMANIA.T68	2.04	TASMANIA.A119	28	PhdYeFM_antitox	228.19	0.89	TASMANIA.T68	ParE_toxin	227.94	0.89
8	TASMANIA.A119_TASMANIA.T66	1.36	TASMANIA.A119	28	PhdYeFM_antitox	228.19	0.6	TASMANIA.T66	PIN	805.24	0.17
9	TASMANIA.A119_TASMANIA.T47	0.93	TASMANIA.A119	28	PhdYeFM_antitox	228.19	0.41	TASMANIA.T47	ParE_toxin	490.02	0.19
10	TASMANIA.A119_TASMANIA.T37	0.76	TASMANIA.A119	28	PhdYeFM_antitox	228.19	0.33	TASMANIA.T37	ParE_toxin	140.26	0.54
11	TASMANIA.A119_TASMANIA.T33	0.33	TASMANIA.A119	28	PhdYeFM_antitox	228.19	0.14	TASMANIA.T33	Fic	260.6	0.13
12	TASMANIA.A119_TASMANIA.T56	0.27	TASMANIA.A119	28	PhdYeFM_antitox	228.19	0.12	TASMANIA.T56	ParE_toxin	222.16	0.12
13	TASMANIA.A119_TASMANIA.T59	0.18	TASMANIA.A119	28	PhdYeFM_antitox	228.19	0.08	TASMANIA.T59	ParE_toxin	60.99	0.3
14	TASMANIA.A119_TASMANIA.T67	0.11	TASMANIA.A119	28	PhdYeFM_antitox	228.19	0.05	TASMANIA.T67	HigB-like_toxin	1264.58	0.01
15	TASMANIA.A119_TASMANIA.T21	0.08	TASMANIA.A119	28	PhdYeFM_antitox	228.19	0.04	TASMANIA.T21	ParE_toxin	270.71	0.03
16	TASMANIA.A119_TASMANIA.T84	0.08	TASMANIA.A119	28	PhdYeFM_antitox	228.19	0.04	TASMANIA.T84	ParE_toxin	109.63	0.07
17	TASMANIA.T18_TASMANIA.A119	0.1	TASMANIA.A119	28	PhdYeFM_antitox	228.19	0.04	TASMANIA.T18	RelE	285.65	0.04
18	TASMANIA.A119_TASMANIA.T60	0.1	TASMANIA.A119	28	PhdYeFM_antitox	228.19	0.04	TASMANIA.T60	CcdB	24.72	0.4
19	TASMANIA.A119_TASMANIA.T63	0.06	TASMANIA.A119	28	PhdYeFM_antitox	228.19	0.03	TASMANIA.T63	ParE_toxin	278.02	0.02
20	TASMANIA.A119_TASMANIA.T94	0.06	TASMANIA.A119	28	PhdYeFM_antitox	228.19	0.03	TASMANIA.T94	GidB	20.56	0.29
21	TASMANIA.A119_TASMANIA.T53	0.05	TASMANIA.A119	28	PhdYeFM_antitox	228.19	0.02	TASMANIA.T53	Fic	437.55	0.01
22	TASMANIA.A119_TASMANIA.T151	0.05	TASMANIA.A119	28	PhdYeFM_antitox	228.19	0.02	TASMANIA.T151	CcdB	1.29	3.88
23	TASMANIA.A119_TASMANIA.T90	0.05	TASMANIA.A119	28	PhdYeFM_antitox	228.19	0.02	TASMANIA.T90	Zeta_toxin	9.13	0.55
24	TASMANIA.A119_TASMANIA.T30	0.05	TASMANIA.A119	28	PhdYeFM_antitox	228.19	0.02	TASMANIA.T30	PemK_toxin	53.87	0.09
25	TASMANIA.A119_TASMANIA.T4	0.03	TASMANIA.A119	28	PhdYeFM_antitox	228.19	0.01	TASMANIA.T4	YafQ_toxin	940.49	0
26	TASMANIA.A119_TASMANIA.T64	0.03	TASMANIA.A119	28	PhdYeFM_antitox	228.19	0.01	TASMANIA.T64	ParE_toxin	283.42	0.01
27	TASMANIA.A119_TASMANIA.T139	0.03	TASMANIA.A119	28	PhdYeFM_antitox	228.19	0.01	TASMANIA.T139	DUF1738	0.69	4.35
28	TASMANIA.A119_TASMANIA.T51	0.03	TASMANIA.A119	28	PhdYeFM_antitox	228.19	0.01	TASMANIA.T51	YoeB_toxin	256.8	0.01
1	TASMANIA.A120_TASMANIA.T105	249.94	TASMANIA.A120	19	MazE_antitoxin	477.52	52.34	TASMANIA.T105	PemK_toxin	317.01	78.84
2	TASMANIA.A120_TASMANIA.T53	168.76	TASMANIA.A120	19	MazE_antitoxin	477.52	35.34	TASMANIA.T53	Fic	437.55	38.57
3	TASMANIA.A120_TASMANIA.T113	20	TASMANIA.A120	19	MazE_antitoxin	477.52	4.19	TASMANIA.T113	PIN	273.16	7.32
4	TASMANIA.A120_TASMANIA.T30	14.77	TASMANIA.A120	19	MazE_antitoxin	477.52	3.09	TASMANIA.T30	PemK_toxin	53.87	27.42
5	TASMANIA.A120_TASMANIA.T10	9.36	TASMANIA.A120	19	MazE_antitoxin	477.52	1.96	TASMANIA.T10	PIN	1210.59	0.77
6	TASMANIA.A120_TASMANIA.T49	4.07	TASMANIA.A120	19	MazE_antitoxin	477.52	0.85	TASMANIA.T49	PemK_toxin	256.04	1.59
7	TASMANIA.A120_TASMANIA.T9	3.88	TASMANIA.A120	19	MazE_antitoxin	477.52	0.81	TASMANIA.T9	ParE_toxin	322.91	1.2
8	TASMANIA.A120_TASMANIA.T88	2.67	TASMANIA.A120	19	MazE_antitoxin	477.52	0.56	TASMANIA.T88	PIN	84.61	3.16
9	TASMANIA.A120_TASMANIA.T124	1.38	TASMANIA.A120	19	MazE_antitoxin	477.52	0.29	TASMANIA.T124	PIN	211.19	0.65
10	TASMANIA.A120_TASMANIA.T147	1.19	TASMANIA.A120	19	MazE_antitoxin	477.52	0.25	TASMANIA.T147	PIN	173.54	0.69
11	TASMANIA.A120_TASMANIA.T57	0.83	TASMANIA.A120	19	MazE_antitoxin	477.52	0.17	TASMANIA.T57	PemK_toxin	657.4	0.13
12	TASMANIA.A120_TASMANIA.T150	0.39	TASMANIA.A120	19	MazE_antitoxin	477.52	0.08	TASMANIA.T150	Zeta_toxin	0.66	59.09
13	TASMANIA.A120_TASMANIA.T61	0.09	TASMANIA.A120	19	MazE_antitoxin	477.52	0.02	TASMANIA.T61	ParE_toxin	398.83	0.02
14	TASMANIA.A120_TASMANIA.T66	0.05	TASMANIA.A120	19	MazE_antitoxin	477.52	0.01	TASMANIA.T66	PIN	805.24	0.01
15	TASMANIA.T27_TASMANIA.A120	0.03	TASMANIA.A120	19	MazE_antitoxin	477.52	0.01	TASMANIA.T27	Fic_N	22.5	0.13
16	TASMANIA.A120_TASMANIA.T125	0.03	TASMANIA.A120	19	MazE_antitoxin	477.52	0.01	TASMANIA.T125	PIN	235.66	0.01
17	TASMANIA.A120_TASMANIA.T26	0.05	TASMANIA.A120	19	MazE_antitoxin	477.52	0.01	TASMANIA.T26	PIN	103.78	0.05
18	TASMANIA.A120_TASMANIA.T20	0.03	TASMANIA.A120	19	MazE_antitoxin	477.52	0.01	TASMANIA.T20	PIN	424.11	0.01
19	TASMANIA.A120_TASMANIA.T116	0.03	TASMANIA.A120	19	MazE_antitoxin	477.52	0.01	TASMANIA.T116	PIN_2	43.72	0.07
1	TASMANIA.A121_TASMANIA.T64	225.76	TASMANIA.A121	16	RHH_1	307.44	73.43	TASMANIA.T64	ParE_toxin	283.42	79.66
2	TASMANIA.A121_TASMANIA.T57	50	TASMANIA.A121	16	RHH_1	307.44	16.26	TASMANIA.T57	PemK_toxin	657.4	7.61
3	TASMANIA.A121_TASMANIA.T42	20.35	TASMANIA.A121	16	RHH_1	307.44	6.62	TASMANIA.T42	ParE_toxin	38.56	52.77
4	TASMANIA.T34_TASMANIA.A121	7.69	TASMANIA.A121	16	RHH_1	307.44	2.5	TASMANIA.T34	BrnT_toxin	719.22	1.07
5	TASMANIA.A121_TASMANIA.T148	1	TASMANIA.A121	16	RHH_1	307.44	0.33	TASMANIA.T148	ParE_toxin	121.71	0.82
6	TASMANIA.A121_TASMANIA.T56	0.83	TASMANIA.A121	16	RHH_1	307.44	0.27	TASMANIA.T56	ParE_toxin	222.16	0.37
7	TASMANIA.A121_TASMANIA.T47	0.73	TASMANIA.A121	16	RHH_1	307.44	0.24	TASMANIA.T47	ParE_toxin	490.02	0.15
8	TASMANIA.A121_TASMANIA.T63	0.53	TASMANIA.A121	16	RHH_1	307.44	0.17	TASMANIA.T63	ParE_toxin	278.02	0.19
9	TASMANIA.A121_TASMANIA.T53	0.16	TASMANIA.A121	16	RHH_1	307.44	0.05	TASMANIA.T53	Fic	437.55	0.04
10	TASMANIA.A121_TASMANIA.T33	0.11	TASMANIA.A121	16	RHH_1	307.44	0.04	TASMANIA.T33	Fic	260.6	0.04
11	TASMANIA.A121_TASMANIA.T136	0.13	TASMANIA.A121	16	RHH_1	307.44	0.04	TASMANIA.T136	ParE_toxin	14.64	0.89
12	TASMANIA.A121_TASMANIA.T61	0.05	TASMANIA.A121	16	RHH_1	307.44	0.02	TASMANIA.T61	ParE_toxin	398.83	0.01
13	TASMANIA.A121_TASMANIA.T76	0.03	TASMANIA.A121	16	RHH_1	307.44	0.01	TASMANIA.T76	ParE_toxin	2.52	1.19
14	TASMANIA.A121_TASMANIA.T84	0.03	TASMANIA.A121	16	RHH_1	307.44	0.01	TASMANIA.T84	ParE_toxin	109.63	0.03
15	TASMANIA.A121_TASMANIA.T71	0.03	TASMANIA.A121	16	RHH_1	307.44	0.01	TASMANIA.T71	PemK_toxin	38.37	0.08
16	TASMANIA.A121_TASMANIA.T147	0.03	TASMANIA.A121	16	RHH_1	307.44	0.01	TASMANIA.T147	PIN	173.54	0.02
1	TASMANIA.A122_TASMANIA.T59	7.58	TASMANIA.A122	1	ParBc	7.58	100	TASMANIA.T59	ParE_toxin	60.99	12.43
1	TASMANIA.A123_TASMANIA.T70	2.42	TASMANIA.A123	2	ParD_like	2.47	97.98	TASMANIA.T70	Zeta_toxin	48.49	4.99
2	TASMANIA.A123_TASMANIA.T26	0.05	TASMANIA.A123	2	ParD_like	2.47	2.02	TASMANIA.T26	PIN	103.78	0.05
1	TASMANIA.T34_TASMANIA.A124	341.14	TASMANIA.A124	3	BrnA_antitoxin	341.56	99.88	TASMANIA.T34	BrnT_toxin	719.22	47.43
2	TASMANIA.A124_TASMANIA.T147	0.39	TASMANIA.A124	3	BrnA_antitoxin	341.56	0.11	TASMANIA.T147	PIN	173.54	0.22
3	TASMANIA.T120_TASMANIA.A124	0.03	TASMANIA.A124	3	BrnA_antitoxin	341.56	0.01	TASMANIA.T120	DUF1918	0.03	100
1	TASMANIA.A125_TASMANIA.T114	218.68	TASMANIA.A125	7	VapB_antitoxin	284.93	76.75	TASMANIA.T114	PIN	337.82	64.73
2	TASMANIA.A125_TASMANIA.T31	33.14	TASMANIA.A125	7	VapB_antitoxin	284.93	11.63	TASMANIA.T31	PIN	35.12	94.36
3	TASMANIA.A125_TASMANIA.T115	27.55	TASMANIA.A125	7	VapB_antitoxin	284.93	9.67	TASMANIA.T115	PIN	294.08	9.37
4	TASMANIA.A125_TASMANIA.T65	2.67	TASMANIA.A125	7	VapB_antitoxin	284.93	0.94	TASMANIA.T65	PIN	344	0.78
5	TASMANIA.A125_TASMANIA.T81	1.87	TASMANIA.A125	7	VapB_antitoxin	284.93	0.66	TASMANIA.T81	PIN	218.28	0.86
6	TASMANIA.A125_TASMANIA.T19	0.85	TASMANIA.A125	7	VapB_antitoxin	284.93	0.3	TASMANIA.T19	PIN	406.06	0.21
7	TASMANIA.A125_TASMANIA.T26	0.18	TASMANIA.A125	7	VapB_antitoxin	284.93	0.06	TASMANIA.T26	PIN	103.78	0.17
1	TASMANIA.A126_TASMANIA.T47	25	TASMANIA.A126	12	RHH_1	35.39	70.64	TASMANIA.T47	ParE_toxin	490.02	5.1
2	TASMANIA.A126_TASMANIA.T148	7.69	TASMANIA.A126	12	RHH_1	35.39	21.73	TASMANIA.T148	ParE_toxin	121.71	6.32
3	TASMANIA.A126_TASMANIA.T133	1.33	TASMANIA.A126	12	RHH_1	35.39	3.76	TASMANIA.T133	PIN	388.63	0.34
4	TASMANIA.A126_TASMANIA.T102	0.41	TASMANIA.A126	12	RHH_1	35.39	1.16	TASMANIA.T102	HicA_toxin	2284.47	0.02
5	TASMANIA.A126_TASMANIA.T109	0.39	TASMANIA.A126	12	RHH_1	35.39	1.1	TASMANIA.T109	PIN	540.85	0.07
6	TASMANIA.A126_TASMANIA.T100	0.23	TASMANIA.A126	12	RHH_1	35.39	0.65	TASMANIA.T100	PIN	307.83	0.07
7	TASMANIA.A126_TASMANIA.T57	0.11	TASMANIA.A126	12	RHH_1	35.39	0.31	TASMANIA.T57	PemK_toxin	657.4	0.02
8	TASMANIA.A126_TASMANIA.T122	0.08	TASMANIA.A126	12	RHH_1	35.39	0.23	TASMANIA.T122	PemK_toxin	204.46	0.04
9	TASMANIA.A126_TASMANIA.T113	0.05	TASMANIA.A126	12	RHH_1	35.39	0.14	TASMANIA.T113	PIN	273.16	0.02
10	TASMANIA.A126_TASMANIA.T78	0.05	TASMANIA.A126	12	RHH_1	35.39	0.14	TASMANIA.T78	ParE_toxin	617.66	0.01
11	TASMANIA.A126_TASMANIA.T89	0.03	TASMANIA.A126	12	RHH_1	35.39	0.08	TASMANIA.T89	PIN	378.58	0.01
12	TASMANIA.A126_TASMANIA.T61	0.03	TASMANIA.A126	12	RHH_1	35.39	0.08	TASMANIA.T61	ParE_toxin	398.83	0.01
1	TASMANIA.A127_TASMANIA.T4	152	TASMANIA.A127	10	RelB	185.87	81.78	TASMANIA.T4	YafQ_toxin	940.49	16.16
2	TASMANIA.A127_TASMANIA.T62	29.54	TASMANIA.A127	10	RelB	185.87	15.89	TASMANIA.T62	YafQ_toxin	265.89	11.11
3	TASMANIA.A127_TASMANIA.T32	1.99	TASMANIA.A127	10	RelB	185.87	1.07	TASMANIA.T32	YafQ_toxin	385.39	0.52
4	TASMANIA.A127_TASMANIA.T142	1.21	TASMANIA.A127	10	RelB	185.87	0.65	TASMANIA.T142	YafQ_toxin	1.8	67.22
5	TASMANIA.A127_TASMANIA.T6	0.85	TASMANIA.A127	10	RelB	185.87	0.46	TASMANIA.T6	YoeB_toxin	944.63	0.09
6	TASMANIA.A127_TASMANIA.T130	0.09	TASMANIA.A127	10	RelB	185.87	0.05	TASMANIA.T130	YafQ_toxin	18.86	0.48
7	TASMANIA.A127_TASMANIA.T57	0.08	TASMANIA.A127	10	RelB	185.87	0.04	TASMANIA.T57	PemK_toxin	657.4	0.01
8	TASMANIA.A127_TASMANIA.T59	0.06	TASMANIA.A127	10	RelB	185.87	0.03	TASMANIA.T59	ParE_toxin	60.99	0.1
9	TASMANIA.A127_TASMANIA.T66	0.03	TASMANIA.A127	10	RelB	185.87	0.02	TASMANIA.T66	PIN	805.24	0
10	TASMANIA.A127_TASMANIA.T34	0.03	TASMANIA.A127	10	RelB	185.87	0.02	TASMANIA.T34	BrnT_toxin	719.22	0
1	TASMANIA.A128_TASMANIA.T20	364.71	TASMANIA.A128	25	RHH_1	1139.65	32	TASMANIA.T20	PIN	424.11	85.99
2	TASMANIA.A128_TASMANIA.T19	319.6	TASMANIA.A128	25	RHH_1	1139.65	28.04	TASMANIA.T19	PIN	406.06	78.71
3	TASMANIA.A128_TASMANIA.T74	193.11	TASMANIA.A128	25	RHH_1	1139.65	16.94	TASMANIA.T74	PIN	350.91	55.03
4	TASMANIA.A128_TASMANIA.T132	188.65	TASMANIA.A128	25	RHH_1	1139.65	16.55	TASMANIA.T132	PIN	340.45	55.41
5	TASMANIA.A128_TASMANIA.T80	20.55	TASMANIA.A128	25	RHH_1	1139.65	1.8	TASMANIA.T80	PIN_3	346.64	5.93
6	TASMANIA.A128_TASMANIA.T96	20.16	TASMANIA.A128	25	RHH_1	1139.65	1.77	TASMANIA.T96	PIN	204.08	9.88
7	TASMANIA.A128_TASMANIA.T89	12.58	TASMANIA.A128	25	RHH_1	1139.65	1.1	TASMANIA.T89	PIN	378.58	3.32
8	TASMANIA.A128_TASMANIA.T147	7.72	TASMANIA.A128	25	RHH_1	1139.65	0.68	TASMANIA.T147	PIN	173.54	4.45
9	TASMANIA.A128_TASMANIA.T113	7.69	TASMANIA.A128	25	RHH_1	1139.65	0.67	TASMANIA.T113	PIN	273.16	2.82
10	TASMANIA.A128_TASMANIA.T109	2.67	TASMANIA.A128	25	RHH_1	1139.65	0.23	TASMANIA.T109	PIN	540.85	0.49
11	TASMANIA.A128_TASMANIA.T75	0.97	TASMANIA.A128	25	RHH_1	1139.65	0.09	TASMANIA.T75	PIN	213.19	0.45
12	TASMANIA.A128_TASMANIA.T111	0.24	TASMANIA.A128	25	RHH_1	1139.65	0.02	TASMANIA.T111	PIN_3	718.31	0.03
13	TASMANIA.T31_TASMANIA.A128	0.16	TASMANIA.A128	25	RHH_1	1139.65	0.01	TASMANIA.T31	PIN	35.12	0.46
14	TASMANIA.A128_TASMANIA.T100	0.16	TASMANIA.A128	25	RHH_1	1139.65	0.01	TASMANIA.T100	PIN	307.83	0.05
15	TASMANIA.A128_TASMANIA.T26	0.11	TASMANIA.A128	25	RHH_1	1139.65	0.01	TASMANIA.T26	PIN	103.78	0.11
16	TASMANIA.A128_TASMANIA.T129	0.08	TASMANIA.A128	25	RHH_1	1139.65	0.01	TASMANIA.T129	PIN	277.28	0.03
17	TASMANIA.A128_TASMANIA.T134	0.08	TASMANIA.A128	25	RHH_1	1139.65	0.01	TASMANIA.T134	PIN	52.75	0.15
18	TASMANIA.A128_TASMANIA.T10	0.16	TASMANIA.A128	25	RHH_1	1139.65	0.01	TASMANIA.T10	PIN	1210.59	0.01
19	TASMANIA.A128_TASMANIA.T57	0.11	TASMANIA.A128	25	RHH_1	1139.65	0.01	TASMANIA.T57	PemK_toxin	657.4	0.02
20	TASMANIA.A128_TASMANIA.T78	0.03	TASMANIA.A128	25	RHH_1	1139.65	0	TASMANIA.T78	ParE_toxin	617.66	0
21	TASMANIA.A128_TASMANIA.T33	0.03	TASMANIA.A128	25	RHH_1	1139.65	0	TASMANIA.T33	Fic	260.6	0.01
22	TASMANIA.T34_TASMANIA.A128	0.03	TASMANIA.A128	25	RHH_1	1139.65	0	TASMANIA.T34	BrnT_toxin	719.22	0
23	TASMANIA.A128_TASMANIA.T53	0.03	TASMANIA.A128	25	RHH_1	1139.65	0	TASMANIA.T53	Fic	437.55	0.01
24	TASMANIA.A128_TASMANIA.T23	0.03	TASMANIA.A128	25	RHH_1	1139.65	0	TASMANIA.T23	PemK_toxin	14.4	0.21
25	TASMANIA.T144_TASMANIA.A128	0.03	TASMANIA.A128	25	RHH_1	1139.65	0	TASMANIA.T144	HicA_toxin	158.9	0.02
1	TASMANIA.A129_TASMANIA.T57	2.75	TASMANIA.A129	1	NikR_C	2.75	100	TASMANIA.T57	PemK_toxin	657.4	0.42
1	TASMANIA.A130_TASMANIA.T21	33.33	TASMANIA.A130	13	RHH_1	80.22	41.55	TASMANIA.T21	ParE_toxin	270.71	12.31
2	TASMANIA.A130_TASMANIA.T6	33.33	TASMANIA.A130	13	RHH_1	80.22	41.55	TASMANIA.T6	YoeB_toxin	944.63	3.53
3	TASMANIA.A130_TASMANIA.T114	4.17	TASMANIA.A130	13	RHH_1	80.22	5.2	TASMANIA.T114	PIN	337.82	1.23
4	TASMANIA.A130_TASMANIA.T78	2.97	TASMANIA.A130	13	RHH_1	80.22	3.7	TASMANIA.T78	ParE_toxin	617.66	0.48
5	TASMANIA.A130_TASMANIA.T30	2.67	TASMANIA.A130	13	RHH_1	80.22	3.33	TASMANIA.T30	PemK_toxin	53.87	4.96
6	TASMANIA.A130_TASMANIA.T57	1.92	TASMANIA.A130	13	RHH_1	80.22	2.39	TASMANIA.T57	PemK_toxin	657.4	0.29
7	TASMANIA.A130_TASMANIA.T80	0.99	TASMANIA.A130	13	RHH_1	80.22	1.23	TASMANIA.T80	PIN_3	346.64	0.29
8	TASMANIA.A130_TASMANIA.T56	0.39	TASMANIA.A130	13	RHH_1	80.22	0.49	TASMANIA.T56	ParE_toxin	222.16	0.18
9	TASMANIA.A130_TASMANIA.T37	0.2	TASMANIA.A130	13	RHH_1	80.22	0.25	TASMANIA.T37	ParE_toxin	140.26	0.14
10	TASMANIA.A130_TASMANIA.T133	0.16	TASMANIA.A130	13	RHH_1	80.22	0.2	TASMANIA.T133	PIN	388.63	0.04
11	TASMANIA.A130_TASMANIA.T100	0.03	TASMANIA.A130	13	RHH_1	80.22	0.04	TASMANIA.T100	PIN	307.83	0.01
12	TASMANIA.A130_TASMANIA.T68	0.03	TASMANIA.A130	13	RHH_1	80.22	0.04	TASMANIA.T68	ParE_toxin	227.94	0.01
13	TASMANIA.A130_TASMANIA.T46	0.03	TASMANIA.A130	13	RHH_1	80.22	0.04	TASMANIA.T46	ParE_toxin	26.25	0.11
