# Supplementary material for: TASmania: A bacterial Toxin-Antitoxin Systems database
Source: PLoS Comput Biol. 2019 Apr 25;15(4):e1006946. doi: 10.1371/journal.pcbi.1006946 (PMC6504116; doi:10.1371/journal.pcbi.1006946)
Supplement: S6 Table — Examples of A74 and A12 clusters in different genomes. Only canonical AT/TA two-genes pseudo-operons are being considered. (XLSX) [file pcbi.1006946.s012.xlsx]

## Sheet: A74cluster_modularity_putative_crosstalk
modular_cluster	main_cognates	putative_crosstalk_popTA	nearest_pfam	TA_genes	species_name	taxa_name
TASMANIA.A74	T4, T65, T78	TASMANIA.A74_TASMANIA.T65	PhdYeFM_antitox.PIN	ASE30_11580.ASE30_11575	achromobacter_sp_root83	Proteobacteria
TASMANIA.A74	T4, T65, T78	TASMANIA.A66_TASMANIA.T65	PhdYeFM_antitox.PIN	ASE30_04750.ASE30_04755	achromobacter_sp_root83	Proteobacteria
TASMANIA.A74	T4, T65, T78	TASMANIA.A74_TASMANIA.T65	PhdYeFM_antitox.PIN	Avi_2839.Avi_2838	agrobacterium_vitis_s4	Proteobacteria
TASMANIA.A74	T4, T65, T78	TASMANIA.A48_TASMANIA.T4	RelB.YafQ_toxin	Avi_3782.Avi_3781	agrobacterium_vitis_s4	Proteobacteria
TASMANIA.A74	T4, T65, T78	TASMANIA.A74_TASMANIA.T65	PhdYeFM_antitox.PIN	Achr_f1830.Achr_f1820	azotobacter_chroococcum_ncimb_8003	Proteobacteria
TASMANIA.A74	T4, T65, T78	TASMANIA.A48_TASMANIA.T4	RelB.YafQ_toxin	Achr_d500.Achr_d510	azotobacter_chroococcum_ncimb_8003	Proteobacteria
TASMANIA.A74	T4, T65, T78	TASMANIA.A74_TASMANIA.T65	PhdYeFM_antitox.PIN	ASE66_26625.ASE66_26620	bosea_sp_root483d1	Proteobacteria
TASMANIA.A74	T4, T65, T78	TASMANIA.A66_TASMANIA.T65	PhdYeFM_antitox.PIN	ASE66_01640.ASE66_01645	bosea_sp_root483d1	Proteobacteria
TASMANIA.A74	T4, T65, T78	TASMANIA.A74_TASMANIA.T65	PhdYeFM_antitox.PIN	AE618_17935.AE618_17930	bosea_vaviloviae	Proteobacteria
TASMANIA.A74	T4, T65, T78	TASMANIA.A48_TASMANIA.T4	RelB.YafQ_toxin	AE618_22680.AE618_22675	bosea_vaviloviae	Proteobacteria
TASMANIA.A74	T4, T65, T78	TASMANIA.A74_TASMANIA.T65	PhdYeFM_antitox.PIN	HDEF_0426.HDEF_0427	candidatus_hamiltonella_defensa_5at_acyrthosiphon_pisum_	Proteobacteria
TASMANIA.A74	T4, T65, T78	TASMANIA.A48_TASMANIA.T4	RelB.YafQ_toxin	HDEF_1233.HDEF_1232	candidatus_hamiltonella_defensa_5at_acyrthosiphon_pisum_	Proteobacteria
TASMANIA.A74	T4, T65, T78	TASMANIA.A74_TASMANIA.T65	PhdYeFM_antitox.PIN	ASL20_21855.ASL20_21860	cupriavidus_necator	Proteobacteria
TASMANIA.A74	T4, T65, T78	TASMANIA.A48_TASMANIA.T4	RelB.YafQ_toxin	ASL20_13440.ASL20_13435	cupriavidus_necator	Proteobacteria
TASMANIA.A74	T4, T65, T78	TASMANIA.A74_TASMANIA.T65	PhdYeFM_antitox.PIN	MldDRAFT_3229.MldDRAFT_3228	delta_proteobacterium_mlms_1	Proteobacteria
TASMANIA.A74	T4, T65, T78	TASMANIA.A74_TASMANIA.T65	PhdYeFM_antitox.PIN	MldDRAFT_3274.MldDRAFT_3273	delta_proteobacterium_mlms_1	Proteobacteria
TASMANIA.A74	T4, T65, T78	TASMANIA.A116_TASMANIA.T4	RelB.YafQ_toxin	MldDRAFT_2286.MldDRAFT_2287	delta_proteobacterium_mlms_1	Proteobacteria
TASMANIA.A74	T4, T65, T78	TASMANIA.A116_TASMANIA.T4	RelB.YafQ_toxin	MldDRAFT_1053.MldDRAFT_1054	delta_proteobacterium_mlms_1	Proteobacteria
TASMANIA.A74	T4, T65, T78	TASMANIA.A74_TASMANIA.T65	PhdYeFM_antitox.PIN	VE25_16980.VE25_16975	devosia_geojensis	Proteobacteria
TASMANIA.A74	T4, T65, T78	TASMANIA.A66_TASMANIA.T65	PhdYeFM_antitox.PIN	VE25_11730.VE25_11735	devosia_geojensis	Proteobacteria
TASMANIA.A74	T4, T65, T78	TASMANIA.A101_TASMANIA.T65	Repressor_Mnt.PIN	VE25_04470.VE25_04465	devosia_geojensis	Proteobacteria
TASMANIA.A74	T4, T65, T78	TASMANIA.A74_TASMANIA.T65	PhdYeFM_antitox.PIN	VZ95_00845.VZ95_00840	elstera_litoralis	Proteobacteria
TASMANIA.A74	T4, T65, T78	TASMANIA.A66_TASMANIA.T65	PhdYeFM_antitox.PIN	VZ95_07575.VZ95_07570	elstera_litoralis	Proteobacteria
TASMANIA.A74	T4, T65, T78	TASMANIA.A74_TASMANIA.T65	PhdYeFM_antitox.PIN	ASD02_36155.ASD02_36150	ensifer_sp_root1252	Proteobacteria
TASMANIA.A74	T4, T65, T78	TASMANIA.A66_TASMANIA.T65	PhdYeFM_antitox.PIN	ASD02_31535.ASD02_31530	ensifer_sp_root1252	Proteobacteria
TASMANIA.A74	T4, T65, T78	TASMANIA.A66_TASMANIA.T65	PhdYeFM_antitox.PIN	ASD02_32620.ASD02_32615	ensifer_sp_root1252	Proteobacteria
TASMANIA.A74	T4, T65, T78	TASMANIA.A74_TASMANIA.T65	PhdYeFM_antitox.PIN	ASE32_36245.ASE32_36240	ensifer_sp_root231	Proteobacteria
TASMANIA.A74	T4, T65, T78	TASMANIA.A66_TASMANIA.T65	PhdYeFM_antitox.PIN	ASE32_22670.ASE32_22665	ensifer_sp_root231	Proteobacteria
TASMANIA.A74	T4, T65, T78	TASMANIA.A66_TASMANIA.T65	PhdYeFM_antitox.PIN	ASE32_33520.ASE32_33525	ensifer_sp_root231	Proteobacteria
TASMANIA.A74	T4, T65, T78	TASMANIA.A74_TASMANIA.T65	PhdYeFM_antitox.PIN	ASE47_36210.ASE47_36215	ensifer_sp_root258	Proteobacteria
TASMANIA.A74	T4, T65, T78	TASMANIA.A66_TASMANIA.T65	PhdYeFM_antitox.PIN	ASE47_32690.ASE47_32695	ensifer_sp_root258	Proteobacteria
TASMANIA.A74	T4, T65, T78	TASMANIA.A66_TASMANIA.T65	PhdYeFM_antitox.PIN	ASE47_22040.ASE47_22045	ensifer_sp_root258	Proteobacteria
TASMANIA.A74	T4, T65, T78	TASMANIA.A98_TASMANIA.T78	PhdYeFM_antitox.ParE_toxin	ALLO2DRAFT_01435.ALLO2DRAFT_01434	frankia_sp_allo2	Actinobacteria
TASMANIA.A74	T4, T65, T78	TASMANIA.A74_TASMANIA.T65	PhdYeFM_antitox.PIN	ALLO2DRAFT_00367.ALLO2DRAFT_00366	frankia_sp_allo2	Actinobacteria
TASMANIA.A74	T4, T65, T78	TASMANIA.A98_TASMANIA.T78	PhdYeFM_antitox.ParE_toxin	BMG523Draft_01145.BMG523Draft_01144	frankia_sp_bmg5_23	Actinobacteria
TASMANIA.A74	T4, T65, T78	TASMANIA.A74_TASMANIA.T65	PhdYeFM_antitox.PIN	BMG523Draft_01893.BMG523Draft_01892	frankia_sp_bmg5_23	Actinobacteria
TASMANIA.A74	T4, T65, T78	TASMANIA.A98_TASMANIA.T78	PhdYeFM_antitox.ParE_toxin	Francci3_1443.Francci3_1442	frankia_sp_cci3	Actinobacteria
TASMANIA.A74	T4, T65, T78	TASMANIA.A74_TASMANIA.T65	PhdYeFM_antitox.PIN	Francci3_4337.Francci3_4336	frankia_sp_cci3	Actinobacteria
TASMANIA.A74	T4, T65, T78	TASMANIA.A98_TASMANIA.T78	PhdYeFM_antitox.ParE_toxin	CcI6DRAFT_01569.CcI6DRAFT_01570	frankia_sp_cci6	Actinobacteria
TASMANIA.A74	T4, T65, T78	TASMANIA.A74_TASMANIA.T65	PhdYeFM_antitox.PIN	CcI6DRAFT_01911.CcI6DRAFT_01912	frankia_sp_cci6	Actinobacteria
TASMANIA.A74	T4, T65, T78	TASMANIA.A98_TASMANIA.T78	PhdYeFM_antitox.ParE_toxin	CEDDRAFT_00890.CEDDRAFT_00889	frankia_sp_ced	Actinobacteria
TASMANIA.A74	T4, T65, T78	TASMANIA.A74_TASMANIA.T65	PhdYeFM_antitox.PIN	CEDDRAFT_00775.CEDDRAFT_00774	frankia_sp_ced	Actinobacteria
TASMANIA.A74	T4, T65, T78	TASMANIA.A98_TASMANIA.T78	PhdYeFM_antitox.ParE_toxin	ThrDRAFT_01485.ThrDRAFT_01484	frankia_sp_thr	Actinobacteria
TASMANIA.A74	T4, T65, T78	TASMANIA.A74_TASMANIA.T65	PhdYeFM_antitox.PIN	ThrDRAFT_01307.ThrDRAFT_01306	frankia_sp_thr	Actinobacteria
TASMANIA.A74	T4, T65, T78	TASMANIA.A98_TASMANIA.T78	PhdYeFM_antitox.ParE_toxin	FsymDg_1898.FsymDg_1899	frankia_symbiont_of_datisca_glomerata	Actinobacteria
TASMANIA.A74	T4, T65, T78	TASMANIA.A74_TASMANIA.T65	PhdYeFM_antitox.PIN	FsymDg_2949.FsymDg_2950	frankia_symbiont_of_datisca_glomerata	Actinobacteria
TASMANIA.A74	T4, T65, T78	TASMANIA.A74_TASMANIA.T65	PhdYeFM_antitox.PIN	AciX9_4532.AciX9_4531	granulicella_tundricola_mp5actx9	Acidobacteria
TASMANIA.A74	T4, T65, T78	TASMANIA.A66_TASMANIA.T65	PhdYeFM_antitox.PIN	AciX9_0397.AciX9_0398	granulicella_tundricola_mp5actx9	Acidobacteria
TASMANIA.A74	T4, T65, T78	TASMANIA.A74_TASMANIA.T65	PhdYeFM_antitox.PIN	CG51_07695.CG51_07700	haematobacter_missouriensis	Proteobacteria
TASMANIA.A74	T4, T65, T78	TASMANIA.A66_TASMANIA.T65	PhdYeFM_antitox.PIN	CG51_02275.CG51_02270	haematobacter_missouriensis	Proteobacteria
TASMANIA.A74	T4, T65, T78	TASMANIA.A74_TASMANIA.T65	PhdYeFM_antitox.PIN	P409_25885.P409_25880	inquilinus_limosus_mp06	Proteobacteria
TASMANIA.A74	T4, T65, T78	TASMANIA.A66_TASMANIA.T65	PhdYeFM_antitox.PIN	P409_07400.P409_07395	inquilinus_limosus_mp06	Proteobacteria
TASMANIA.A74	T4, T65, T78	TASMANIA.A74_TASMANIA.T65	PhdYeFM_antitox.PIN	GLUCOINTEAF2_0203640.GLUCOINTEAF2_0203639	komagataeibacter_intermedius_af2	Proteobacteria
TASMANIA.A74	T4, T65, T78	TASMANIA.A48_TASMANIA.T4	RelB.YafQ_toxin	GLUCOINTEAF2_0203649.GLUCOINTEAF2_0203648	komagataeibacter_intermedius_af2	Proteobacteria
TASMANIA.A74	T4, T65, T78	TASMANIA.A48_TASMANIA.T4	RelB.YafQ_toxin	GLUCOINTEAF2_0203652.GLUCOINTEAF2_0203653	komagataeibacter_intermedius_af2	Proteobacteria
TASMANIA.A74	T4, T65, T78	TASMANIA.A74_TASMANIA.T65	PhdYeFM_antitox.PIN	MESS2_790125.MESS2_790126	mesorhizobium_metallidurans_stm_2683	Proteobacteria
TASMANIA.A74	T4, T65, T78	TASMANIA.A66_TASMANIA.T65	PhdYeFM_antitox.PIN	MESS2_500011.MESS2_500010	mesorhizobium_metallidurans_stm_2683	Proteobacteria
TASMANIA.A74	T4, T65, T78	TASMANIA.A74_TASMANIA.T65	PhdYeFM_antitox.PIN	ASF53_18970.ASF53_18975	methylobacterium_sp_leaf123	Proteobacteria
TASMANIA.A74	T4, T65, T78	TASMANIA.A66_TASMANIA.T65	PhdYeFM_antitox.PIN	ASF53_18340.ASF53_18335	methylobacterium_sp_leaf123	Proteobacteria
TASMANIA.A74	T4, T65, T78	TASMANIA.A74_TASMANIA.T65	PhdYeFM_antitox.PIN	MGMO_100c00140.MGMO_100c00130	methyloglobulus_morosus_kom1	Proteobacteria
TASMANIA.A74	T4, T65, T78	TASMANIA.A74_TASMANIA.T65	PhdYeFM_antitox.PIN	MGMO_83c00150.MGMO_83c00140	methyloglobulus_morosus_kom1	Proteobacteria
TASMANIA.A74	T4, T65, T78	TASMANIA.A53_TASMANIA.T65	RHH_3.PIN	MGMO_172c00030.MGMO_172c00040	methyloglobulus_morosus_kom1	Proteobacteria
TASMANIA.A74	T4, T65, T78	TASMANIA.A74_TASMANIA.T65	PhdYeFM_antitox.PIN	RG1141_PA08690.RG1141_PA08680	neorhizobium_galegae_bv_officinalis_bv_officinalis_str_hambi_1141	Proteobacteria
TASMANIA.A74	T4, T65, T78	TASMANIA.A66_TASMANIA.T65	PhdYeFM_antitox.PIN	RG1141_CH04650.RG1141_CH04640	neorhizobium_galegae_bv_officinalis_bv_officinalis_str_hambi_1141	Proteobacteria
TASMANIA.A74	T4, T65, T78	TASMANIA.A66_TASMANIA.T65	PhdYeFM_antitox.PIN	RG1141_PB00070.RG1141_PB00080	neorhizobium_galegae_bv_officinalis_bv_officinalis_str_hambi_1141	Proteobacteria
TASMANIA.A74	T4, T65, T78	TASMANIA.A74_TASMANIA.T65	PhdYeFM_antitox.PIN	NGAL_HAMBI1189_31770.NGAL_HAMBI1189_31780	neorhizobium_galegae_bv_officinalis_gca_000985975	Proteobacteria
TASMANIA.A74	T4, T65, T78	TASMANIA.A66_TASMANIA.T65	PhdYeFM_antitox.PIN	NGAL_HAMBI1189_04910.NGAL_HAMBI1189_04900	neorhizobium_galegae_bv_officinalis_gca_000985975	Proteobacteria
TASMANIA.A74	T4, T65, T78	TASMANIA.A74_TASMANIA.T65	PhdYeFM_antitox.PIN	NGAL_HAMBI2566_59960.NGAL_HAMBI2566_59970	neorhizobium_galegae_bv_orientalis	Proteobacteria
TASMANIA.A74	T4, T65, T78	TASMANIA.A66_TASMANIA.T65	PhdYeFM_antitox.PIN	NGAL_HAMBI2566_17730.NGAL_HAMBI2566_17720	neorhizobium_galegae_bv_orientalis	Proteobacteria
TASMANIA.A74	T4, T65, T78	TASMANIA.A74_TASMANIA.T65	PhdYeFM_antitox.PIN	NGAL_HAMBI2605_62340.NGAL_HAMBI2605_62330	neorhizobium_galegae_bv_orientalis_gca_000985995	Proteobacteria
TASMANIA.A74	T4, T65, T78	TASMANIA.A66_TASMANIA.T65	PhdYeFM_antitox.PIN	NGAL_HAMBI2605_44920.NGAL_HAMBI2605_44910	neorhizobium_galegae_bv_orientalis_gca_000985995	Proteobacteria
TASMANIA.A74	T4, T65, T78	TASMANIA.A74_TASMANIA.T65	PhdYeFM_antitox.PIN	NGAL_HAMBI2427_58120.NGAL_HAMBI2427_58110	neorhizobium_galegae_bv_orientalis_gca_000986035	Proteobacteria
TASMANIA.A74	T4, T65, T78	TASMANIA.A66_TASMANIA.T65	PhdYeFM_antitox.PIN	NGAL_HAMBI2427_56360.NGAL_HAMBI2427_56350	neorhizobium_galegae_bv_orientalis_gca_000986035	Proteobacteria
TASMANIA.A74	T4, T65, T78	TASMANIA.A66_TASMANIA.T65	PhdYeFM_antitox.PIN	NGAL_HAMBI2427_53370.NGAL_HAMBI2427_53380	neorhizobium_galegae_bv_orientalis_gca_000986035	Proteobacteria
TASMANIA.A74	T4, T65, T78	TASMANIA.A74_TASMANIA.T65	PhdYeFM_antitox.PIN	RG540_PA09640.RG540_PA09650	neorhizobium_galegae_bv_orientalis_str_hambi_540	Proteobacteria
TASMANIA.A74	T4, T65, T78	TASMANIA.A66_TASMANIA.T65	PhdYeFM_antitox.PIN	RG540_CH30700.RG540_CH30710	neorhizobium_galegae_bv_orientalis_str_hambi_540	Proteobacteria
TASMANIA.A74	T4, T65, T78	TASMANIA.A74_TASMANIA.T65	PhdYeFM_antitox.PIN	RBRH_00697.RBRH_00696	paraburkholderia_rhizoxinica_hki_454	Proteobacteria
TASMANIA.A74	T4, T65, T78	TASMANIA.A66_TASMANIA.T65	PhdYeFM_antitox.PIN	RBRH_02630.RBRH_02629	paraburkholderia_rhizoxinica_hki_454	Proteobacteria
TASMANIA.A74	T4, T65, T78	TASMANIA.A66_TASMANIA.T65	PhdYeFM_antitox.PIN	RBRH_01692.RBRH_01691	paraburkholderia_rhizoxinica_hki_454	Proteobacteria
TASMANIA.A74	T4, T65, T78	TASMANIA.A74_TASMANIA.T65	PhdYeFM_antitox.PIN	JCM7686_pAMI8p049.JCM7686_pAMI8p048	paracoccus_aminophilus_jcm_7686	Proteobacteria
TASMANIA.A74	T4, T65, T78	TASMANIA.A66_TASMANIA.T65	PhdYeFM_antitox.PIN	JCM7686_pAMI5p1216.JCM7686_pAMI5p215	paracoccus_aminophilus_jcm_7686	Proteobacteria
TASMANIA.A74	T4, T65, T78	TASMANIA.A74_TASMANIA.T65	PhdYeFM_antitox.PIN	TW83_17095.TW83_17100	paracoccus_sp_s4493	Proteobacteria
TASMANIA.A74	T4, T65, T78	TASMANIA.A101_TASMANIA.T65	Repressor_Mnt.PIN	TW83_15060.TW83_15055	paracoccus_sp_s4493	Proteobacteria
TASMANIA.A74	T4, T65, T78	TASMANIA.A24_TASMANIA.T78	PhdYeFM_antitox.ParE_toxin	DK28_0205245.DK28_0205240	peptococcaceae_bacterium_scadc1_2_3	Firmicutes
TASMANIA.A74	T4, T65, T78	TASMANIA.A74_TASMANIA.T78	PhdYeFM_antitox.ParE_toxin	DK28_0202220.DK28_0202225	peptococcaceae_bacterium_scadc1_2_3	Firmicutes
TASMANIA.A74	T4, T65, T78	TASMANIA.A74_TASMANIA.T65	PhdYeFM_antitox.PIN	AM629_08860.AM629_08865	photorhabdus_heterorhabditis	Proteobacteria
TASMANIA.A74	T4, T65, T78	TASMANIA.A48_TASMANIA.T4	RelB.YafQ_toxin	AM629_04190.AM629_04185	photorhabdus_heterorhabditis	Proteobacteria
TASMANIA.A74	T4, T65, T78	TASMANIA.A74_TASMANIA.T65	PhdYeFM_antitox.PIN	KS18_02590.KS18_02585	photorhabdus_luminescens	Proteobacteria
TASMANIA.A74	T4, T65, T78	TASMANIA.A48_TASMANIA.T4	RelB.YafQ_toxin	KS18_19445.KS18_19450	photorhabdus_luminescens	Proteobacteria
TASMANIA.A74	T4, T65, T78	TASMANIA.A101_TASMANIA.T65	Repressor_Mnt.PIN	KS18_15110.KS18_15105	photorhabdus_luminescens	Proteobacteria
TASMANIA.A74	T4, T65, T78	TASMANIA.A74_TASMANIA.T65	PhdYeFM_antitox.PIN	BA1DRAFT_00721.BA1DRAFT_00722	photorhabdus_luminescens_ba1	Proteobacteria
TASMANIA.A74	T4, T65, T78	TASMANIA.A48_TASMANIA.T4	RelB.YafQ_toxin	BA1DRAFT_00089.BA1DRAFT_00090	photorhabdus_luminescens_ba1	Proteobacteria
TASMANIA.A74	T4, T65, T78	TASMANIA.A74_TASMANIA.T65	PhdYeFM_antitox.PIN	PCH70_16540.PCH70_16550	pseudomonas_cichorii_jbc1	Proteobacteria
TASMANIA.A74	T4, T65, T78	TASMANIA.A48_TASMANIA.T4	RelB.YafQ_toxin	PCH70_11180.PCH70_11190	pseudomonas_cichorii_jbc1	Proteobacteria
TASMANIA.A74	T4, T65, T78	TASMANIA.A74_TASMANIA.T65	PhdYeFM_antitox.PIN	PMI24_01088.PMI24_01089	pseudomonas_sp_gm25	Proteobacteria
TASMANIA.A74	T4, T65, T78	TASMANIA.A24_TASMANIA.T78	PhdYeFM_antitox.ParE_toxin	PMI24_02863.PMI24_02862	pseudomonas_sp_gm25	Proteobacteria
TASMANIA.A74	T4, T65, T78	TASMANIA.A74_TASMANIA.T65	PhdYeFM_antitox.PIN	H16_A3381.H16_A3382	ralstonia_eutropha_h16	Proteobacteria
TASMANIA.A74	T4, T65, T78	TASMANIA.A48_TASMANIA.T4	RelB.YafQ_toxin	H16_B2475.H16_B2474	ralstonia_eutropha_h16	Proteobacteria
TASMANIA.A74	T4, T65, T78	TASMANIA.A74_TASMANIA.T65	PhdYeFM_antitox.PIN	AOG23_17335.AOG23_17340	rhizobium_acidisoli	Proteobacteria
TASMANIA.A74	T4, T65, T78	TASMANIA.A66_TASMANIA.T65	PhdYeFM_antitox.PIN	AOG23_17125.AOG23_17120	rhizobium_acidisoli	Proteobacteria
TASMANIA.A74	T4, T65, T78	TASMANIA.A74_TASMANIA.T65	PhdYeFM_antitox.PIN	IE4771_PE00447.IE4771_PE00446	rhizobium_etli_bv_mimosae_str_ie4771	Proteobacteria
TASMANIA.A74	T4, T65, T78	TASMANIA.A74_TASMANIA.T65	PhdYeFM_antitox.PIN	IE4771_PD00134.IE4771_PD00135	rhizobium_etli_bv_mimosae_str_ie4771	Proteobacteria
TASMANIA.A74	T4, T65, T78	TASMANIA.A66_TASMANIA.T65	PhdYeFM_antitox.PIN	IE4771_CH00867.IE4771_CH00866	rhizobium_etli_bv_mimosae_str_ie4771	Proteobacteria
TASMANIA.A74	T4, T65, T78	TASMANIA.A74_TASMANIA.T65	PhdYeFM_antitox.PIN	IE4803_PD00429.IE4803_PD00430	rhizobium_etli_bv_phaseoli_str_ie4803	Proteobacteria
TASMANIA.A74	T4, T65, T78	TASMANIA.A74_TASMANIA.T65	PhdYeFM_antitox.PIN	IE4803_PC00134.IE4803_PC00135	rhizobium_etli_bv_phaseoli_str_ie4803	Proteobacteria
TASMANIA.A74	T4, T65, T78	TASMANIA.A66_TASMANIA.T65	PhdYeFM_antitox.PIN	IE4803_CH00840.IE4803_CH00839	rhizobium_etli_bv_phaseoli_str_ie4803	Proteobacteria
TASMANIA.A74	T4, T65, T78	TASMANIA.A74_TASMANIA.T65	PhdYeFM_antitox.PIN	RHECIAT_PC0000241.RHECIAT_PC0000240	rhizobium_etli_ciat_652	Proteobacteria
TASMANIA.A74	T4, T65, T78	TASMANIA.A66_TASMANIA.T65	PhdYeFM_antitox.PIN	RHECIAT_CH0000919.RHECIAT_CH0000918	rhizobium_etli_ciat_652	Proteobacteria
TASMANIA.A74	T4, T65, T78	TASMANIA.A66_TASMANIA.T65	PhdYeFM_antitox.PIN	RHECIAT_CH0001234.RHECIAT_CH0001235	rhizobium_etli_ciat_652	Proteobacteria
TASMANIA.A74	T4, T65, T78	TASMANIA.A74_TASMANIA.T65	PhdYeFM_antitox.PIN	RHECNPAF_520023.RHECNPAF_520022	rhizobium_etli_cnpaf512	Proteobacteria
TASMANIA.A74	T4, T65, T78	TASMANIA.A66_TASMANIA.T65	PhdYeFM_antitox.PIN	RHECNPAF_3970026.RHECNPAF_3970027	rhizobium_etli_cnpaf512	Proteobacteria
TASMANIA.A74	T4, T65, T78	TASMANIA.A74_TASMANIA.T65	PhdYeFM_antitox.PIN	RLPCCGM1_p1518.RLPCCGM1_p1517	rhizobium_leguminosarum_bv_phaseoli_ccgm1	Proteobacteria
TASMANIA.A74	T4, T65, T78	TASMANIA.A74_TASMANIA.T65	PhdYeFM_antitox.PIN	RLPCCGM1_p1177.RLPCCGM1_p1176	rhizobium_leguminosarum_bv_phaseoli_ccgm1	Proteobacteria
TASMANIA.A74	T4, T65, T78	TASMANIA.A66_TASMANIA.T65	PhdYeFM_antitox.PIN	RLPCCGM1_c0089.RLPCCGM1_c0088	rhizobium_leguminosarum_bv_phaseoli_ccgm1	Proteobacteria
TASMANIA.A74	T4, T65, T78	TASMANIA.A74_TASMANIA.T65	PhdYeFM_antitox.PIN	Rleg2_4565.Rleg2_4564	rhizobium_leguminosarum_bv_trifolii_wsm2304	Proteobacteria
TASMANIA.A74	T4, T65, T78	TASMANIA.A74_TASMANIA.T65	PhdYeFM_antitox.PIN	Rleg2_6403.Rleg2_6402	rhizobium_leguminosarum_bv_trifolii_wsm2304	Proteobacteria
TASMANIA.A74	T4, T65, T78	TASMANIA.A66_TASMANIA.T65	PhdYeFM_antitox.PIN	Rleg2_4538.Rleg2_4537	rhizobium_leguminosarum_bv_trifolii_wsm2304	Proteobacteria
TASMANIA.A74	T4, T65, T78	TASMANIA.A74_TASMANIA.T65	PhdYeFM_antitox.PIN	RPHASCH2410_PD01160.RPHASCH2410_PD01155	rhizobium_phaseoli_ch24_10	Proteobacteria
TASMANIA.A74	T4, T65, T78	TASMANIA.A66_TASMANIA.T65	PhdYeFM_antitox.PIN	RPHASCH2410_CH11125.RPHASCH2410_CH11130	rhizobium_phaseoli_ch24_10	Proteobacteria
TASMANIA.A74	T4, T65, T78	TASMANIA.A66_TASMANIA.T65	PhdYeFM_antitox.PIN	RPHASCH2410_CH12670.RPHASCH2410_CH12665	rhizobium_phaseoli_ch24_10	Proteobacteria
TASMANIA.A74	T4, T65, T78	TASMANIA.A74_TASMANIA.T65	PhdYeFM_antitox.PIN	YH62_27335.YH62_27330	rhizobium_sp_lc145	Proteobacteria
TASMANIA.A74	T4, T65, T78	TASMANIA.A66_TASMANIA.T65	PhdYeFM_antitox.PIN	YH62_25190.YH62_25195	rhizobium_sp_lc145	Proteobacteria
TASMANIA.A74	T4, T65, T78	TASMANIA.A66_TASMANIA.T65	PhdYeFM_antitox.PIN	YH62_18735.YH62_18730	rhizobium_sp_lc145	Proteobacteria
TASMANIA.A74	T4, T65, T78	TASMANIA.A74_TASMANIA.T65	PhdYeFM_antitox.PIN	LPU83_pLPU83d_0412.LPU83_pLPU83d_0413	rhizobium_sp_lpu83	Proteobacteria
TASMANIA.A74	T4, T65, T78	TASMANIA.A66_TASMANIA.T65	PhdYeFM_antitox.PIN	LPU83_pLPU83d_0732.LPU83_pLPU83d_0731	rhizobium_sp_lpu83	Proteobacteria
TASMANIA.A74	T4, T65, T78	TASMANIA.A74_TASMANIA.T65	PhdYeFM_antitox.PIN	ASD36_22010.ASD36_22015	rhizobium_sp_root1334	Proteobacteria
TASMANIA.A74	T4, T65, T78	TASMANIA.A66_TASMANIA.T65	PhdYeFM_antitox.PIN	ASD36_16270.ASD36_16275	rhizobium_sp_root1334	Proteobacteria
TASMANIA.A74	T4, T65, T78	TASMANIA.A74_TASMANIA.T65	PhdYeFM_antitox.PIN	ASE23_22615.ASE23_22620	rhizobium_sp_root73	Proteobacteria
TASMANIA.A74	T4, T65, T78	TASMANIA.A66_TASMANIA.T65	PhdYeFM_antitox.PIN	ASE23_14070.ASE23_14075	rhizobium_sp_root73	Proteobacteria
TASMANIA.A74	T4, T65, T78	TASMANIA.A74_TASMANIA.T65	PhdYeFM_antitox.PIN	RTCIAT899_PA00500.RTCIAT899_PA00505	rhizobium_tropici_ciat_899	Proteobacteria
TASMANIA.A74	T4, T65, T78	TASMANIA.A74_TASMANIA.T65	PhdYeFM_antitox.PIN	RTCIAT899_PC08755.RTCIAT899_PC08760	rhizobium_tropici_ciat_899	Proteobacteria
TASMANIA.A74	T4, T65, T78	TASMANIA.A66_TASMANIA.T65	PhdYeFM_antitox.PIN	RTCIAT899_CH14055.RTCIAT899_CH14060	rhizobium_tropici_ciat_899	Proteobacteria
TASMANIA.A74	T4, T65, T78	TASMANIA.A74_TASMANIA.T65	PhdYeFM_antitox.PIN	SED60170_03608.SED60170_03613	salmonella_enterica_subsp_diarizonae_serovar_60_r_e_n_x_z15_str_01_0170	Proteobacteria
TASMANIA.A74	T4, T65, T78	TASMANIA.A53_TASMANIA.T65	RHH_3.PIN	SED60170_24018.SED60170_24023	salmonella_enterica_subsp_diarizonae_serovar_60_r_e_n_x_z15_str_01_0170	Proteobacteria
TASMANIA.A74	T4, T65, T78	TASMANIA.A74_TASMANIA.T65	PhdYeFM_antitox.PIN	AO411_28905.AO411_28900	salmonella_enterica_subsp_enterica_gca_001431385	Proteobacteria
TASMANIA.A74	T4, T65, T78	TASMANIA.A74_TASMANIA.T65	PhdYeFM_antitox.PIN	AO411_13955.AO411_13950	salmonella_enterica_subsp_enterica_gca_001431385	Proteobacteria
TASMANIA.A74	T4, T65, T78	TASMANIA.A48_TASMANIA.T4	RelB.YafQ_toxin	AO411_26675.AO411_26670	salmonella_enterica_subsp_enterica_gca_001431385	Proteobacteria
TASMANIA.A74	T4, T65, T78	TASMANIA.A74_TASMANIA.T65	PhdYeFM_antitox.PIN	M529_00920.M529_00915	sphingobium_ummariense_rl_3	Proteobacteria
TASMANIA.A74	T4, T65, T78	TASMANIA.A48_TASMANIA.T4	RelB.YafQ_toxin	M529_15735.M529_15740	sphingobium_ummariense_rl_3	Proteobacteria
TASMANIA.A74	T4, T65, T78	TASMANIA.A74_TASMANIA.T65	PhdYeFM_antitox.PIN	ACZ91_07190.ACZ91_07185	streptomyces_regensis	Actinobacteria
TASMANIA.A74	T4, T65, T78	TASMANIA.A81_TASMANIA.T78	PhdYeFM_antitox.ParE_toxin	ACZ91_64795.ACZ91_64800	streptomyces_regensis	Actinobacteria
TASMANIA.A74	T4, T65, T78	TASMANIA.A74_TASMANIA.T65	PhdYeFM_antitox.PIN	M622_11335.M622_11340	thauera_terpenica_58eu	Proteobacteria
TASMANIA.A74	T4, T65, T78	TASMANIA.A66_TASMANIA.T65	PhdYeFM_antitox.PIN	M622_16010.M622_16015	thauera_terpenica_58eu	Proteobacteria
TASMANIA.A74	T4, T65, T78	TASMANIA.A74_TASMANIA.T65	PhdYeFM_antitox.PIN	THIOKS11330016.THIOKS11330017	thiocapsa_sp_ks1	Proteobacteria
TASMANIA.A74	T4, T65, T78	TASMANIA.A74_TASMANIA.T4	PhdYeFM_antitox.YafQ_toxin	THIOKS11580023.THIOKS11580024	thiocapsa_sp_ks1	Proteobacteria
TASMANIA.A74	T4, T65, T78	TASMANIA.A66_TASMANIA.T65	PhdYeFM_antitox.PIN	THIOKS11860006.THIOKS11860005	thiocapsa_sp_ks1	Proteobacteria
TASMANIA.A74	T4, T65, T78	TASMANIA.A66_TASMANIA.T65	PhdYeFM_antitox.PIN	THIOKS13330064.THIOKS13330063	thiocapsa_sp_ks1	Proteobacteria
TASMANIA.A74	T4, T65, T78	TASMANIA.A74_TASMANIA.T65	PhdYeFM_antitox.PIN	Veis_2039.Veis_2040	verminephrobacter_eiseniae_ef01_2	Proteobacteria
TASMANIA.A74	T4, T65, T78	TASMANIA.A48_TASMANIA.T4	RelB.YafQ_toxin	Veis_3345.Veis_3344	verminephrobacter_eiseniae_ef01_2	Proteobacteria
TASMANIA.A74	T4, T65, T78	TASMANIA.A74_TASMANIA.T65	PhdYeFM_antitox.PIN	XBW1_0755.XBW1_0756	xenorhabdus_bovienii	Proteobacteria
TASMANIA.A74	T4, T65, T78	TASMANIA.A48_TASMANIA.T4	RelB.YafQ_toxin	XBW1_0805.XBW1_0804	xenorhabdus_bovienii	Proteobacteria
TASMANIA.A74	T4, T65, T78	TASMANIA.A74_TASMANIA.T65	PhdYeFM_antitox.PIN	XBO1_1900005.XBO1_1900006	xenorhabdus_bovienii_str_oregonense	Proteobacteria
TASMANIA.A74	T4, T65, T78	TASMANIA.A48_TASMANIA.T4	RelB.YafQ_toxin	XBO1_410008.XBO1_410009	xenorhabdus_bovienii_str_oregonense	Proteobacteria
TASMANIA.A74	T4, T65, T78	TASMANIA.A74_TASMANIA.T65	PhdYeFM_antitox.PIN	D934_13815.D934_13820	xylella_fastidiosa_subsp_sandyi_ann_1	Proteobacteria
TASMANIA.A74	T4, T65, T78	TASMANIA.A48_TASMANIA.T4	RelB.YafQ_toxin	D934_02955.D934_02950	xylella_fastidiosa_subsp_sandyi_ann_1	Proteobacteria

## Sheet: A12cluster_modularity_putative_crosstalk
modular_cluster	main_cognates	putative_crosstalk_popTA	nearest_pfam	TA_genes	species_name	taxa_name
TASMANIA.A12	T102, T82, T59, T44, T144	TASMANIA.T102_TASMANIA.A12	HicA_toxin.HicB_lk_antitox	TI05_12430.TI05_12425	achromatium_sp_wms3	Proteobacteria
TASMANIA.A12	T102, T82, T59, T44, T144	TASMANIA.T102_TASMANIA.A113	HicA_toxin.HicB_lk_antitox	TI05_12305.TI05_12300	achromatium_sp_wms3	Proteobacteria
TASMANIA.A12	T102, T82, T59, T44, T144	TASMANIA.T102_TASMANIA.A113	HicA_toxin.HicB_lk_antitox	TI05_11140.TI05_11145	achromatium_sp_wms3	Proteobacteria
TASMANIA.A12	T102, T82, T59, T44, T144	TASMANIA.A113_TASMANIA.T102	HicB_lk_antitox.HicA_toxin	ANA_C10667.ANA_C10666	anabaena_sp_90	Cyanobacteria
TASMANIA.A12	T102, T82, T59, T44, T144	TASMANIA.A12_TASMANIA.T102	HicB_lk_antitox.HicA_toxin	ANA_C13254.ANA_C13253	anabaena_sp_90	Cyanobacteria
TASMANIA.A12	T102, T82, T59, T44, T144	TASMANIA.A95_TASMANIA.T102	HicB_lk_antitox.HicA_toxin	ANA_C12942.ANA_C12941	anabaena_sp_90	Cyanobacteria
TASMANIA.A12	T102, T82, T59, T44, T144	TASMANIA.A113_TASMANIA.T102	HicB_lk_antitox.HicA_toxin	OA07_24685.OA07_24680	aphanizomenon_flos_aquae_2012_km1_d3	Cyanobacteria
TASMANIA.A12	T102, T82, T59, T44, T144	TASMANIA.A113_TASMANIA.T102	HicB_lk_antitox.HicA_toxin	OA07_11980.OA07_11985	aphanizomenon_flos_aquae_2012_km1_d3	Cyanobacteria
TASMANIA.A12	T102, T82, T59, T44, T144	TASMANIA.A113_TASMANIA.T102	HicB_lk_antitox.HicA_toxin	OA07_21465.OA07_21460	aphanizomenon_flos_aquae_2012_km1_d3	Cyanobacteria
TASMANIA.A12	T102, T82, T59, T44, T144	TASMANIA.A113_TASMANIA.T102	HicB_lk_antitox.HicA_toxin	OA07_02170.OA07_02175	aphanizomenon_flos_aquae_2012_km1_d3	Cyanobacteria
TASMANIA.A12	T102, T82, T59, T44, T144	TASMANIA.A113_TASMANIA.T102	HicB_lk_antitox.HicA_toxin	OA07_11920.OA07_11925	aphanizomenon_flos_aquae_2012_km1_d3	Cyanobacteria
TASMANIA.A12	T102, T82, T59, T44, T144	TASMANIA.A113_TASMANIA.T102	HicB_lk_antitox.HicA_toxin	OA07_05040.OA07_05035	aphanizomenon_flos_aquae_2012_km1_d3	Cyanobacteria
TASMANIA.A12	T102, T82, T59, T44, T144	TASMANIA.A113_TASMANIA.T102	HicB_lk_antitox.HicA_toxin	OA07_14355.OA07_14360	aphanizomenon_flos_aquae_2012_km1_d3	Cyanobacteria
TASMANIA.A12	T102, T82, T59, T44, T144	TASMANIA.T144_TASMANIA.A69	HicA_toxin.HicB	OA07_12935.OA07_12940	aphanizomenon_flos_aquae_2012_km1_d3	Cyanobacteria
TASMANIA.A12	T102, T82, T59, T44, T144	TASMANIA.T144_TASMANIA.A69	HicA_toxin.HicB	OA07_10780.OA07_10785	aphanizomenon_flos_aquae_2012_km1_d3	Cyanobacteria
TASMANIA.A12	T102, T82, T59, T44, T144	TASMANIA.A12_TASMANIA.T102	HicB_lk_antitox.HicA_toxin	OA07_00380.OA07_00385	aphanizomenon_flos_aquae_2012_km1_d3	Cyanobacteria
TASMANIA.A12	T102, T82, T59, T44, T144	TASMANIA.T102_TASMANIA.A113	HicA_toxin.HicB_lk_antitox	OA07_04905.OA07_04910	aphanizomenon_flos_aquae_2012_km1_d3	Cyanobacteria
TASMANIA.A12	T102, T82, T59, T44, T144	TASMANIA.T102_TASMANIA.A113	HicA_toxin.HicB_lk_antitox	OA07_12575.OA07_12570	aphanizomenon_flos_aquae_2012_km1_d3	Cyanobacteria
TASMANIA.A12	T102, T82, T59, T44, T144	TASMANIA.T102_TASMANIA.A113	HicA_toxin.HicB_lk_antitox	OA07_24255.OA07_24250	aphanizomenon_flos_aquae_2012_km1_d3	Cyanobacteria
TASMANIA.A12	T102, T82, T59, T44, T144	TASMANIA.T102_TASMANIA.A113	HicA_toxin.HicB_lk_antitox	OA07_16130.OA07_16125	aphanizomenon_flos_aquae_2012_km1_d3	Cyanobacteria
TASMANIA.A12	T102, T82, T59, T44, T144	TASMANIA.A113_TASMANIA.T82	HicB_lk_antitox.HicA_toxin	OA07_16510.OA07_16505	aphanizomenon_flos_aquae_2012_km1_d3	Cyanobacteria
TASMANIA.A12	T102, T82, T59, T44, T144	TASMANIA.A113_TASMANIA.T102	HicB_lk_antitox.HicA_toxin	AmaxDRAFT_3789.AmaxDRAFT_3788	arthrospira_maxima_cs_328	Cyanobacteria
TASMANIA.A12	T102, T82, T59, T44, T144	TASMANIA.A12_TASMANIA.T102	HicB_lk_antitox.HicA_toxin	AmaxDRAFT_3548.AmaxDRAFT_3547	arthrospira_maxima_cs_328	Cyanobacteria
TASMANIA.A12	T102, T82, T59, T44, T144	TASMANIA.A113_TASMANIA.T102	HicB_lk_antitox.HicA_toxin	ARTHRO_1450059.ARTHRO_1450058	arthrospira_sp_pcc_8005	Cyanobacteria
TASMANIA.A12	T102, T82, T59, T44, T144	TASMANIA.A12_TASMANIA.T102	HicB_lk_antitox.HicA_toxin	ARTHRO_1000047.ARTHRO_1000048	arthrospira_sp_pcc_8005	Cyanobacteria
TASMANIA.A12	T102, T82, T59, T44, T144	TASMANIA.A95_TASMANIA.T102	HicB_lk_antitox.HicA_toxin	ARTHRO_1550040.ARTHRO_1550039	arthrospira_sp_pcc_8005	Cyanobacteria
TASMANIA.A12	T102, T82, T59, T44, T144	TASMANIA.T102_TASMANIA.A12	HicA_toxin.HicB_lk_antitox	ASG62_19410.ASG62_19415	aureimonas_sp_leaf427	Proteobacteria
TASMANIA.A12	T102, T82, T59, T44, T144	TASMANIA.A95_TASMANIA.T102	HicB_lk_antitox.HicA_toxin	ASG62_19660.ASG62_19665	aureimonas_sp_leaf427	Proteobacteria
TASMANIA.A12	T102, T82, T59, T44, T144	TASMANIA.T102_TASMANIA.A12	HicA_toxin.HicB_lk_antitox	ASG54_03785.ASG54_03780	aureimonas_sp_leaf460	Proteobacteria
TASMANIA.A12	T102, T82, T59, T44, T144	TASMANIA.A95_TASMANIA.T102	HicB_lk_antitox.HicA_toxin	ASG54_04035.ASG54_04030	aureimonas_sp_leaf460	Proteobacteria
TASMANIA.A12	T102, T82, T59, T44, T144	TASMANIA.T102_TASMANIA.A12	HicA_toxin.HicB_lk_antitox	BG10_4151.BG10_4150	bacillus_thuringiensis_serovar_morrisoni	Firmicutes
TASMANIA.A12	T102, T82, T59, T44, T144	TASMANIA.T102_TASMANIA.A113	HicA_toxin.HicB_lk_antitox	BG10_2316.BG10_2315	bacillus_thuringiensis_serovar_morrisoni	Firmicutes
TASMANIA.A12	T102, T82, T59, T44, T144	TASMANIA.T102_TASMANIA.A118	HicA_toxin.HicB_lk_antitox	AI29_07765.AI29_07770	bacteria_symbiont_bfo2_of_frankliniella_occidentalis	unclassified
TASMANIA.A12	T102, T82, T59, T44, T144	TASMANIA.T102_TASMANIA.A12	HicA_toxin.HicB_lk_antitox	AI29_15470.AI29_15465	bacteria_symbiont_bfo2_of_frankliniella_occidentalis	unclassified
TASMANIA.A12	T102, T82, T59, T44, T144	TASMANIA.A113_TASMANIA.T102	HicB_lk_antitox.HicA_toxin	Csac_0502.Csac_0501	caldicellulosiruptor_saccharolyticus_dsm_8903	Firmicutes
TASMANIA.A12	T102, T82, T59, T44, T144	TASMANIA.T102_TASMANIA.A12	HicA_toxin.HicB_lk_antitox	Csac_2107.Csac_2108	caldicellulosiruptor_saccharolyticus_dsm_8903	Firmicutes
TASMANIA.A12	T102, T82, T59, T44, T144	TASMANIA.T102_TASMANIA.A113	HicA_toxin.HicB_lk_antitox	Csac_0081.Csac_0082	caldicellulosiruptor_saccharolyticus_dsm_8903	Firmicutes
TASMANIA.A12	T102, T82, T59, T44, T144	TASMANIA.A113_TASMANIA.T102	HicB_lk_antitox.HicA_toxin	UV17_C0019G0030.UV17_C0019G0029	candidatus_gottesmanbacteria_bacterium_gw2011_gwa1_42_26	Candidatus Gottesmanbacteria
TASMANIA.A12	T102, T82, T59, T44, T144	TASMANIA.A113_TASMANIA.T102	HicB_lk_antitox.HicA_toxin	UV17_C0019G0025.UV17_C0019G0024	candidatus_gottesmanbacteria_bacterium_gw2011_gwa1_42_26	Candidatus Gottesmanbacteria
TASMANIA.A12	T102, T82, T59, T44, T144	TASMANIA.A12_TASMANIA.T102	HicB_lk_antitox.HicA_toxin	UV17_C0022G0004.UV17_C0022G0003	candidatus_gottesmanbacteria_bacterium_gw2011_gwa1_42_26	Candidatus Gottesmanbacteria
TASMANIA.A12	T102, T82, T59, T44, T144	TASMANIA.A113_TASMANIA.T102	HicB_lk_antitox.HicA_toxin	UT19_C0001G0069.UT19_C0001G0068	candidatus_woesebacteria_bacterium_gw2011_gwb1_39_10b	Candidatus Woesebacteria
TASMANIA.A12	T102, T82, T59, T44, T144	TASMANIA.A12_TASMANIA.T102	HicB_lk_antitox.HicA_toxin	UT19_C0013G0036.UT19_C0013G0037	candidatus_woesebacteria_bacterium_gw2011_gwb1_39_10b	Candidatus Woesebacteria
TASMANIA.A12	T102, T82, T59, T44, T144	TASMANIA.T102_TASMANIA.A12	HicA_toxin.HicB_lk_antitox	ERS133248_04377.ERS133248_04378	chlamydia_trachomatis_gca_001398395	Chlamydiae
TASMANIA.A12	T102, T82, T59, T44, T144	TASMANIA.T82_TASMANIA.A95	HicA_toxin.HicB_lk_antitox	ERS133248_02857.ERS133248_02856	chlamydia_trachomatis_gca_001398395	Chlamydiae
TASMANIA.A12	T102, T82, T59, T44, T144	TASMANIA.A113_TASMANIA.T102	HicB_lk_antitox.HicA_toxin	UH38_21990.UH38_21985	chroococcales_cyanobacterium_cena595	Cyanobacteria
TASMANIA.A12	T102, T82, T59, T44, T144	TASMANIA.A12_TASMANIA.T102	HicB_lk_antitox.HicA_toxin	UH38_09405.UH38_09400	chroococcales_cyanobacterium_cena595	Cyanobacteria
TASMANIA.A12	T102, T82, T59, T44, T144	TASMANIA.T102_TASMANIA.A12	HicA_toxin.HicB_lk_antitox	HMPREF9406_1390.HMPREF9406_1389	clostridium_sp_hgf2	Firmicutes
TASMANIA.A12	T102, T82, T59, T44, T144	TASMANIA.T82_TASMANIA.A95	HicA_toxin.HicB_lk_antitox	HMPREF9406_2561.HMPREF9406_2560	clostridium_sp_hgf2	Firmicutes
TASMANIA.A12	T102, T82, T59, T44, T144	TASMANIA.A12_TASMANIA.T102	HicB_lk_antitox.HicA_toxin	Cri9333_2624.Cri9333_2623	crinalium_epipsammum_pcc_9333	Cyanobacteria
TASMANIA.A12	T102, T82, T59, T44, T144	TASMANIA.T102_TASMANIA.A113	HicA_toxin.HicB_lk_antitox	Cri9333_4175.Cri9333_4176	crinalium_epipsammum_pcc_9333	Cyanobacteria
TASMANIA.A12	T102, T82, T59, T44, T144	TASMANIA.A113_TASMANIA.T102	HicB_lk_antitox.HicA_toxin	CWATWH0003_3090.CWATWH0003_3089	crocosphaera_watsonii_wh_0003	Cyanobacteria
TASMANIA.A12	T102, T82, T59, T44, T144	TASMANIA.A12_TASMANIA.T102	HicB_lk_antitox.HicA_toxin	CWATWH0003_5238.CWATWH0003_5239	crocosphaera_watsonii_wh_0003	Cyanobacteria
TASMANIA.A12	T102, T82, T59, T44, T144	TASMANIA.A113_TASMANIA.T102	HicB_lk_antitox.HicA_toxin	PCC8801_4470.PCC8801_4469	cyanothece_sp_pcc_8801	Cyanobacteria
TASMANIA.A12	T102, T82, T59, T44, T144	TASMANIA.A12_TASMANIA.T102	HicB_lk_antitox.HicA_toxin	PCC8801_2943.PCC8801_2942	cyanothece_sp_pcc_8801	Cyanobacteria
TASMANIA.A12	T102, T82, T59, T44, T144	TASMANIA.T102_TASMANIA.A113	HicA_toxin.HicB_lk_antitox	PCC8801_2487.PCC8801_2486	cyanothece_sp_pcc_8801	Cyanobacteria
TASMANIA.A12	T102, T82, T59, T44, T144	TASMANIA.T144_TASMANIA.A69	HicA_toxin.HicB	ASL19_06265.ASL19_06270	cylindrospermopsis_sp_cr12	Cyanobacteria
TASMANIA.A12	T102, T82, T59, T44, T144	TASMANIA.A12_TASMANIA.T102	HicB_lk_antitox.HicA_toxin	ASL19_00010.ASL19_00015	cylindrospermopsis_sp_cr12	Cyanobacteria
TASMANIA.A12	T102, T82, T59, T44, T144	TASMANIA.T82_TASMANIA.A12	HicA_toxin.HicB_lk_antitox	ASL19_15410.ASL19_15405	cylindrospermopsis_sp_cr12	Cyanobacteria
TASMANIA.A12	T102, T82, T59, T44, T144	TASMANIA.A113_TASMANIA.T102	HicB_lk_antitox.HicA_toxin	Dacsa_1668.Dacsa_1667	dactylococcopsis_salina_pcc_8305	Cyanobacteria
TASMANIA.A12	T102, T82, T59, T44, T144	TASMANIA.A12_TASMANIA.T102	HicB_lk_antitox.HicA_toxin	Dacsa_2899.Dacsa_2898	dactylococcopsis_salina_pcc_8305	Cyanobacteria
TASMANIA.A12	T102, T82, T59, T44, T144	TASMANIA.T102_TASMANIA.A12	HicA_toxin.HicB_lk_antitox	MldDRAFT_3916.MldDRAFT_3915	delta_proteobacterium_mlms_1	Proteobacteria
TASMANIA.A12	T102, T82, T59, T44, T144	TASMANIA.A95_TASMANIA.T102	HicB_lk_antitox.HicA_toxin	MldDRAFT_1535.MldDRAFT_1536	delta_proteobacterium_mlms_1	Proteobacteria
TASMANIA.A12	T102, T82, T59, T44, T144	TASMANIA.A95_TASMANIA.T102	HicB_lk_antitox.HicA_toxin	MldDRAFT_0442.MldDRAFT_0441	delta_proteobacterium_mlms_1	Proteobacteria
TASMANIA.A12	T102, T82, T59, T44, T144	TASMANIA.T102_TASMANIA.A12	HicA_toxin.HicB_lk_antitox	NPH_0315.NPH_0314	delta_proteobacterium_naphs2	Proteobacteria
TASMANIA.A12	T102, T82, T59, T44, T144	TASMANIA.A95_TASMANIA.T102	HicB_lk_antitox.HicA_toxin	NPH_2804.NPH_2805	delta_proteobacterium_naphs2	Proteobacteria
TASMANIA.A12	T102, T82, T59, T44, T144	TASMANIA.T102_TASMANIA.A12	HicA_toxin.HicB_lk_antitox	Desmer_1370.Desmer_1371	desulfosporosinus_meridiei_dsm_13257	Firmicutes
TASMANIA.A12	T102, T82, T59, T44, T144	TASMANIA.T144_TASMANIA.A107	HicA_toxin.HicB	Desmer_3446.Desmer_3447	desulfosporosinus_meridiei_dsm_13257	Firmicutes
TASMANIA.A12	T102, T82, T59, T44, T144	TASMANIA.T102_TASMANIA.A12	HicA_toxin.HicB_lk_antitox	DP73_14200.DP73_14205	desulfosporosinus_sp_hmp52	Firmicutes
TASMANIA.A12	T102, T82, T59, T44, T144	TASMANIA.T102_TASMANIA.A113	HicA_toxin.HicB_lk_antitox	DP73_04695.DP73_04700	desulfosporosinus_sp_hmp52	Firmicutes
TASMANIA.A12	T102, T82, T59, T44, T144	TASMANIA.T144_TASMANIA.A99	HicA_toxin.HicB	DOT_4321.DOT_4320	desulfosporosinus_sp_ot	Firmicutes
TASMANIA.A12	T102, T82, T59, T44, T144	TASMANIA.T144_TASMANIA.A107	HicA_toxin.HicB	DOT_3277.DOT_3276	desulfosporosinus_sp_ot	Firmicutes
TASMANIA.A12	T102, T82, T59, T44, T144	TASMANIA.T82_TASMANIA.A12	HicA_toxin.HicB_lk_antitox	DOT_1066.DOT_1067	desulfosporosinus_sp_ot	Firmicutes
TASMANIA.A12	T102, T82, T59, T44, T144	TASMANIA.T102_TASMANIA.A113	HicA_toxin.HicB_lk_antitox	DOT_4264.DOT_4265	desulfosporosinus_sp_ot	Firmicutes
TASMANIA.A12	T102, T82, T59, T44, T144	TASMANIA.A113_TASMANIA.T102	HicB_lk_antitox.HicA_toxin	dsx2_0382.dsx2_0381	desulfovibrio_sp_x2	Proteobacteria
TASMANIA.A12	T102, T82, T59, T44, T144	TASMANIA.T102_TASMANIA.A12	HicA_toxin.HicB_lk_antitox	dsx2_2484.dsx2_2483	desulfovibrio_sp_x2	Proteobacteria
TASMANIA.A12	T102, T82, T59, T44, T144	TASMANIA.T102_TASMANIA.A12	HicA_toxin.HicB_lk_antitox	VE25_12765.VE25_12770	devosia_geojensis	Proteobacteria
TASMANIA.A12	T102, T82, T59, T44, T144	TASMANIA.T82_TASMANIA.A95	HicA_toxin.HicB_lk_antitox	VE25_07135.VE25_07130	devosia_geojensis	Proteobacteria
TASMANIA.A12	T102, T82, T59, T44, T144	TASMANIA.T44_TASMANIA.A12	HicA_toxin.HicB_lk_antitox	VE25_09655.VE25_09660	devosia_geojensis	Proteobacteria
TASMANIA.A12	T102, T82, T59, T44, T144	TASMANIA.T82_TASMANIA.A95	HicA_toxin.HicB_lk_antitox	EMQU_2590.EMQU_2589	enterococcus_mundtii_qu_25	Firmicutes
TASMANIA.A12	T102, T82, T59, T44, T144	TASMANIA.T82_TASMANIA.A12	HicA_toxin.HicB_lk_antitox	EMQU_0510.EMQU_0509	enterococcus_mundtii_qu_25	Firmicutes
TASMANIA.A12	T102, T82, T59, T44, T144	TASMANIA.T102_TASMANIA.A118	HicA_toxin.HicB_lk_antitox	ASF13_13095.ASF13_13100	erwinia_sp_leaf53	Proteobacteria
TASMANIA.A12	T102, T82, T59, T44, T144	TASMANIA.T102_TASMANIA.A12	HicA_toxin.HicB_lk_antitox	ASF13_21810.ASF13_21815	erwinia_sp_leaf53	Proteobacteria
TASMANIA.A12	T102, T82, T59, T44, T144	TASMANIA.T102_TASMANIA.A12	HicA_toxin.HicB_lk_antitox	ASF13_15700.ASF13_15705	erwinia_sp_leaf53	Proteobacteria
TASMANIA.A12	T102, T82, T59, T44, T144	TASMANIA.T102_TASMANIA.A12	HicA_toxin.HicB_lk_antitox	ACM20_20300.ACM20_20305	escherichia_coli_gca_001078015	Proteobacteria
TASMANIA.A12	T102, T82, T59, T44, T144	TASMANIA.T144_TASMANIA.A107	HicA_toxin.HicB	ACM20_24355.ACM20_24350	escherichia_coli_gca_001078015	Proteobacteria
TASMANIA.A12	T102, T82, T59, T44, T144	TASMANIA.T102_TASMANIA.A118	HicA_toxin.HicB_lk_antitox	APU10_16170.APU10_16175	escherichia_coli_gca_001463345	Proteobacteria
TASMANIA.A12	T102, T82, T59, T44, T144	TASMANIA.T102_TASMANIA.A12	HicA_toxin.HicB_lk_antitox	APU10_08220.APU10_08215	escherichia_coli_gca_001463345	Proteobacteria
TASMANIA.A12	T102, T82, T59, T44, T144	TASMANIA.T102_TASMANIA.A118	HicA_toxin.HicB_lk_antitox	P375_11335.P375_11330	gallibacterium_genomosp_2	Proteobacteria
TASMANIA.A12	T102, T82, T59, T44, T144	TASMANIA.T102_TASMANIA.A12	HicA_toxin.HicB_lk_antitox	P375_00875.P375_00870	gallibacterium_genomosp_2	Proteobacteria
TASMANIA.A12	T102, T82, T59, T44, T144	TASMANIA.T102_TASMANIA.A118	HicA_toxin.HicB_lk_antitox	HPS_1194.HPS_1195	haemophilus_parasuis_29755	Proteobacteria
TASMANIA.A12	T102, T82, T59, T44, T144	TASMANIA.T102_TASMANIA.A118	HicA_toxin.HicB_lk_antitox	HPS_0026.HPS_0027	haemophilus_parasuis_29755	Proteobacteria
TASMANIA.A12	T102, T82, T59, T44, T144	TASMANIA.T102_TASMANIA.A12	HicA_toxin.HicB_lk_antitox	HPS_0514.HPS_0515	haemophilus_parasuis_29755	Proteobacteria
TASMANIA.A12	T102, T82, T59, T44, T144	TASMANIA.T102_TASMANIA.A12	HicA_toxin.HicB_lk_antitox	HPS_1354.HPS_1355	haemophilus_parasuis_29755	Proteobacteria
TASMANIA.A12	T102, T82, T59, T44, T144	TASMANIA.T102_TASMANIA.A118	HicA_toxin.HicB_lk_antitox	HPS8415995_0610.HPS8415995_0609	haemophilus_parasuis_84_15995	Proteobacteria
TASMANIA.A12	T102, T82, T59, T44, T144	TASMANIA.T102_TASMANIA.A12	HicA_toxin.HicB_lk_antitox	HPS8415995_0657.HPS8415995_0656	haemophilus_parasuis_84_15995	Proteobacteria
TASMANIA.A12	T102, T82, T59, T44, T144	TASMANIA.T102_TASMANIA.A118	HicA_toxin.HicB_lk_antitox	HPSD74_2245.HPSD74_2244	haemophilus_parasuis_d74	Proteobacteria
TASMANIA.A12	T102, T82, T59, T44, T144	TASMANIA.T102_TASMANIA.A12	HicA_toxin.HicB_lk_antitox	HPSD74_0486.HPSD74_0487	haemophilus_parasuis_d74	Proteobacteria
TASMANIA.A12	T102, T82, T59, T44, T144	TASMANIA.T102_TASMANIA.A118	HicA_toxin.HicB_lk_antitox	JL26_00760.JL26_00765	_haemophilus_parasuis_gca_000740985	Proteobacteria
TASMANIA.A12	T102, T82, T59, T44, T144	TASMANIA.T102_TASMANIA.A118	HicA_toxin.HicB_lk_antitox	JL26_05995.JL26_06000	_haemophilus_parasuis_gca_000740985	Proteobacteria
TASMANIA.A12	T102, T82, T59, T44, T144	TASMANIA.T102_TASMANIA.A12	HicA_toxin.HicB_lk_antitox	JL26_00320.JL26_00325	_haemophilus_parasuis_gca_000740985	Proteobacteria
TASMANIA.A12	T102, T82, T59, T44, T144	TASMANIA.T102_TASMANIA.A12	HicA_toxin.HicB_lk_antitox	JL26_03015.JL26_03010	_haemophilus_parasuis_gca_000740985	Proteobacteria
TASMANIA.A12	T102, T82, T59, T44, T144	TASMANIA.T102_TASMANIA.A118	HicA_toxin.HicB_lk_antitox	JT17_10135.JT17_10140	_haemophilus_parasuis_gca_000742795	Proteobacteria
TASMANIA.A12	T102, T82, T59, T44, T144	TASMANIA.T102_TASMANIA.A12	HicA_toxin.HicB_lk_antitox	JT17_00330.JT17_00335	_haemophilus_parasuis_gca_000742795	Proteobacteria
TASMANIA.A12	T102, T82, T59, T44, T144	TASMANIA.T102_TASMANIA.A118	HicA_toxin.HicB_lk_antitox	OE7_03912.OE7_03907	haemophilus_parasuis_gx033	Proteobacteria
TASMANIA.A12	T102, T82, T59, T44, T144	TASMANIA.T102_TASMANIA.A12	HicA_toxin.HicB_lk_antitox	OE7_06799.OE7_06794	haemophilus_parasuis_gx033	Proteobacteria
TASMANIA.A12	T102, T82, T59, T44, T144	TASMANIA.T102_TASMANIA.A118	HicA_toxin.HicB_lk_antitox	HPS9_10655.HPS9_10650	haemophilus_parasuis_hps9	Proteobacteria
TASMANIA.A12	T102, T82, T59, T44, T144	TASMANIA.T102_TASMANIA.A12	HicA_toxin.HicB_lk_antitox	HPS9_08100.HPS9_08105	haemophilus_parasuis_hps9	Proteobacteria
TASMANIA.A12	T102, T82, T59, T44, T144	TASMANIA.T102_TASMANIA.A118	HicA_toxin.HicB_lk_antitox	HPS41_07205.HPS41_07200	haemophilus_parasuis_st4_1	Proteobacteria
TASMANIA.A12	T102, T82, T59, T44, T144	TASMANIA.T102_TASMANIA.A12	HicA_toxin.HicB_lk_antitox	HPS41_08120.HPS41_08125	haemophilus_parasuis_st4_1	Proteobacteria
TASMANIA.A12	T102, T82, T59, T44, T144	TASMANIA.T102_TASMANIA.A118	HicA_toxin.HicB_lk_antitox	HPS42_10360.HPS42_10355	haemophilus_parasuis_st4_2	Proteobacteria
TASMANIA.A12	T102, T82, T59, T44, T144	TASMANIA.T102_TASMANIA.A12	HicA_toxin.HicB_lk_antitox	HPS42_10385.HPS42_10390	haemophilus_parasuis_st4_2	Proteobacteria
TASMANIA.A12	T102, T82, T59, T44, T144	TASMANIA.T102_TASMANIA.A118	HicA_toxin.HicB_lk_antitox	HPSSW114_1950.HPSSW114_1951	haemophilus_parasuis_sw114	Proteobacteria
TASMANIA.A12	T102, T82, T59, T44, T144	TASMANIA.T102_TASMANIA.A12	HicA_toxin.HicB_lk_antitox	HPSSW114_0237.HPSSW114_0236	haemophilus_parasuis_sw114	Proteobacteria
TASMANIA.A12	T102, T82, T59, T44, T144	TASMANIA.T102_TASMANIA.A12	HicA_toxin.HicB_lk_antitox	Btus_0906.Btus_0907	kyrpidia_tusciae_dsm_2912	Firmicutes
TASMANIA.A12	T102, T82, T59, T44, T144	TASMANIA.T102_TASMANIA.A113	HicA_toxin.HicB_lk_antitox	Btus_2944.Btus_2943	kyrpidia_tusciae_dsm_2912	Firmicutes
TASMANIA.A12	T102, T82, T59, T44, T144	TASMANIA.T102_TASMANIA.A12	HicA_toxin.HicB_lk_antitox	LOOC260_106860.LOOC260_106850	lactobacillus_hokkaidonensis_jcm_18461	Firmicutes
TASMANIA.A12	T102, T82, T59, T44, T144	TASMANIA.T102_TASMANIA.A95	HicA_toxin.HicB_lk_antitox	LOOC260_106470.LOOC260_106460	lactobacillus_hokkaidonensis_jcm_18461	Firmicutes
TASMANIA.A12	T102, T82, T59, T44, T144	TASMANIA.T102_TASMANIA.A12	HicA_toxin.HicB_lk_antitox	LEP1GSC199_0654.LEP1GSC199_0653	leptospira_vanthielii_serovar_holland_str_waz_holland_atcc_700522	Spirochaetes
TASMANIA.A12	T102, T82, T59, T44, T144	TASMANIA.T102_TASMANIA.A12	HicA_toxin.HicB_lk_antitox	LEP1GSC199_1560.LEP1GSC199_1561	leptospira_vanthielii_serovar_holland_str_waz_holland_atcc_700522	Spirochaetes
TASMANIA.A12	T102, T82, T59, T44, T144	TASMANIA.T144_TASMANIA.A107	HicA_toxin.HicB	LEP1GSC199_0600.LEP1GSC199_0601	leptospira_vanthielii_serovar_holland_str_waz_holland_atcc_700522	Spirochaetes
TASMANIA.A12	T102, T82, T59, T44, T144	TASMANIA.T102_TASMANIA.A118	HicA_toxin.HicB_lk_antitox	AK33_00485.AK33_00480	mannheimia_haemolytica_serotype_a1_a6_str_pkl10	Proteobacteria
TASMANIA.A12	T102, T82, T59, T44, T144	TASMANIA.T102_TASMANIA.A12	HicA_toxin.HicB_lk_antitox	AK33_08610.AK33_08605	mannheimia_haemolytica_serotype_a1_a6_str_pkl10	Proteobacteria
TASMANIA.A12	T102, T82, T59, T44, T144	TASMANIA.A113_TASMANIA.T102	HicB_lk_antitox.HicA_toxin	SP67_23555.SP67_23550	mastigocladus_laminosus_uu774	Cyanobacteria
TASMANIA.A12	T102, T82, T59, T44, T144	TASMANIA.A12_TASMANIA.T102	HicB_lk_antitox.HicA_toxin	SP67_24050.SP67_24055	mastigocladus_laminosus_uu774	Cyanobacteria
TASMANIA.A12	T102, T82, T59, T44, T144	TASMANIA.A113_TASMANIA.T102	HicB_lk_antitox.HicA_toxin	MAXJ12_15439.MAXJ12_15434	mesorhizobium_alhagi_ccnwxj12_2	Proteobacteria
TASMANIA.A12	T102, T82, T59, T44, T144	TASMANIA.A113_TASMANIA.T102	HicB_lk_antitox.HicA_toxin	MAXJ12_17288.MAXJ12_17283	mesorhizobium_alhagi_ccnwxj12_2	Proteobacteria
TASMANIA.A12	T102, T82, T59, T44, T144	TASMANIA.T102_TASMANIA.A12	HicA_toxin.HicB_lk_antitox	MAXJ12_28313.MAXJ12_28318	mesorhizobium_alhagi_ccnwxj12_2	Proteobacteria
TASMANIA.A12	T102, T82, T59, T44, T144	TASMANIA.T82_TASMANIA.A95	HicA_toxin.HicB_lk_antitox	MAXJ12_05678.MAXJ12_05673	mesorhizobium_alhagi_ccnwxj12_2	Proteobacteria
TASMANIA.A12	T102, T82, T59, T44, T144	TASMANIA.T144_TASMANIA.A107	HicA_toxin.HicB	MAXJ12_06238.MAXJ12_06243	mesorhizobium_alhagi_ccnwxj12_2	Proteobacteria
TASMANIA.A12	T102, T82, T59, T44, T144	TASMANIA.A113_TASMANIA.T102	HicB_lk_antitox.HicA_toxin	N44_00498.N44_00497	microcystis_aeruginosa_nies_44	Cyanobacteria
TASMANIA.A12	T102, T82, T59, T44, T144	TASMANIA.A12_TASMANIA.T102	HicB_lk_antitox.HicA_toxin	N44_02005.N44_02006	microcystis_aeruginosa_nies_44	Cyanobacteria
TASMANIA.A12	T102, T82, T59, T44, T144	TASMANIA.T102_TASMANIA.A12	HicA_toxin.HicB_lk_antitox	N44_01586.N44_01585	microcystis_aeruginosa_nies_44	Cyanobacteria
TASMANIA.A12	T102, T82, T59, T44, T144	TASMANIA.A113_TASMANIA.T102	HicB_lk_antitox.HicA_toxin	MAE_42890.MAE_42900	microcystis_aeruginosa_nies_843	Cyanobacteria
TASMANIA.A12	T102, T82, T59, T44, T144	TASMANIA.A113_TASMANIA.T102	HicB_lk_antitox.HicA_toxin	MAE_06560.MAE_06570	microcystis_aeruginosa_nies_843	Cyanobacteria
TASMANIA.A12	T102, T82, T59, T44, T144	TASMANIA.A113_TASMANIA.T102	HicB_lk_antitox.HicA_toxin	MAE_40070.MAE_40080	microcystis_aeruginosa_nies_843	Cyanobacteria
TASMANIA.A12	T102, T82, T59, T44, T144	TASMANIA.A113_TASMANIA.T102	HicB_lk_antitox.HicA_toxin	MAE_44030.MAE_44020	microcystis_aeruginosa_nies_843	Cyanobacteria
TASMANIA.A12	T102, T82, T59, T44, T144	TASMANIA.A113_TASMANIA.T102	HicB_lk_antitox.HicA_toxin	MAE_46130.MAE_46140	microcystis_aeruginosa_nies_843	Cyanobacteria
TASMANIA.A12	T102, T82, T59, T44, T144	TASMANIA.A12_TASMANIA.T102	HicB_lk_antitox.HicA_toxin	MAE_15420.MAE_15410	microcystis_aeruginosa_nies_843	Cyanobacteria
TASMANIA.A12	T102, T82, T59, T44, T144	TASMANIA.T102_TASMANIA.A12	HicA_toxin.HicB_lk_antitox	MAE_03760.MAE_03750	microcystis_aeruginosa_nies_843	Cyanobacteria
TASMANIA.A12	T102, T82, T59, T44, T144	TASMANIA.T102_TASMANIA.A113	HicA_toxin.HicB_lk_antitox	MAE_24370.MAE_24380	microcystis_aeruginosa_nies_843	Cyanobacteria
TASMANIA.A12	T102, T82, T59, T44, T144	TASMANIA.A113_TASMANIA.T102	HicB_lk_antitox.HicA_toxin	MICAI_140010.MICAI_140011	microcystis_sp_t1_4	Cyanobacteria
TASMANIA.A12	T102, T82, T59, T44, T144	TASMANIA.A113_TASMANIA.T102	HicB_lk_antitox.HicA_toxin	MICAI_1010029.MICAI_1010028	microcystis_sp_t1_4	Cyanobacteria
TASMANIA.A12	T102, T82, T59, T44, T144	TASMANIA.A113_TASMANIA.T102	HicB_lk_antitox.HicA_toxin	MICAI_2590003.MICAI_2590002	microcystis_sp_t1_4	Cyanobacteria
TASMANIA.A12	T102, T82, T59, T44, T144	TASMANIA.A113_TASMANIA.T102	HicB_lk_antitox.HicA_toxin	MICAI_2050041.MICAI_2050040	microcystis_sp_t1_4	Cyanobacteria
TASMANIA.A12	T102, T82, T59, T44, T144	TASMANIA.A12_TASMANIA.T102	HicB_lk_antitox.HicA_toxin	MICAI_2010005.MICAI_2010006	microcystis_sp_t1_4	Cyanobacteria
TASMANIA.A12	T102, T82, T59, T44, T144	TASMANIA.T102_TASMANIA.A12	HicA_toxin.HicB_lk_antitox	MICAI_60007.MICAI_60006	microcystis_sp_t1_4	Cyanobacteria
TASMANIA.A12	T102, T82, T59, T44, T144	TASMANIA.T102_TASMANIA.A12	HicA_toxin.HicB_lk_antitox	MICAI_4300002.MICAI_4300001	microcystis_sp_t1_4	Cyanobacteria
TASMANIA.A12	T102, T82, T59, T44, T144	TASMANIA.T102_TASMANIA.A113	HicA_toxin.HicB_lk_antitox	MICAI_2010014.MICAI_2010015	microcystis_sp_t1_4	Cyanobacteria
TASMANIA.A12	T102, T82, T59, T44, T144	TASMANIA.A113_TASMANIA.T82	HicB_lk_antitox.HicA_toxin	MICAI_3200025.MICAI_3200024	microcystis_sp_t1_4	Cyanobacteria
TASMANIA.A12	T102, T82, T59, T44, T144	TASMANIA.A113_TASMANIA.T102	HicB_lk_antitox.HicA_toxin	Nhal_2860.Nhal_2859	nitrosococcus_halophilus_nc_4	Proteobacteria
TASMANIA.A12	T102, T82, T59, T44, T144	TASMANIA.T102_TASMANIA.A12	HicA_toxin.HicB_lk_antitox	Nhal_0625.Nhal_0624	nitrosococcus_halophilus_nc_4	Proteobacteria
TASMANIA.A12	T102, T82, T59, T44, T144	TASMANIA.T102_TASMANIA.A113	HicA_toxin.HicB_lk_antitox	Nhal_0117.Nhal_0116	nitrosococcus_halophilus_nc_4	Proteobacteria
TASMANIA.A12	T102, T82, T59, T44, T144	TASMANIA.T102_TASMANIA.A113	HicA_toxin.HicB_lk_antitox	Nhal_1028.Nhal_1027	nitrosococcus_halophilus_nc_4	Proteobacteria
TASMANIA.A12	T102, T82, T59, T44, T144	TASMANIA.A113_TASMANIA.T82	HicB_lk_antitox.HicA_toxin	Nhal_2048.Nhal_2047	nitrosococcus_halophilus_nc_4	Proteobacteria
TASMANIA.A12	T102, T82, T59, T44, T144	TASMANIA.T102_TASMANIA.A12	HicA_toxin.HicB_lk_antitox	PAV_1c10350.PAV_1c10340	paenibacillus_alvei_dsm_29	Firmicutes
TASMANIA.A12	T102, T82, T59, T44, T144	TASMANIA.T102_TASMANIA.A113	HicA_toxin.HicB_lk_antitox	PAV_5c03050.PAV_5c03060	paenibacillus_alvei_dsm_29	Firmicutes
TASMANIA.A12	T102, T82, T59, T44, T144	TASMANIA.A113_TASMANIA.T102	HicB_lk_antitox.HicA_toxin	UX81_C0011G0018.UX81_C0011G0017	parcubacteria_group_bacterium_gw2011_gwa2_47_12	unclassified
TASMANIA.A12	T102, T82, T59, T44, T144	TASMANIA.A12_TASMANIA.T102	HicB_lk_antitox.HicA_toxin	UX81_C0016G0012.UX81_C0016G0013	parcubacteria_group_bacterium_gw2011_gwa2_47_12	unclassified
TASMANIA.A12	T102, T82, T59, T44, T144	TASMANIA.T102_TASMANIA.A12	HicA_toxin.HicB_lk_antitox	QSI_0385.QSI_0386	peptoclostridium_difficile_p28	Firmicutes
TASMANIA.A12	T102, T82, T59, T44, T144	TASMANIA.T102_TASMANIA.A95	HicA_toxin.HicB_lk_antitox	QSI_4045.QSI_4046	peptoclostridium_difficile_p28	Firmicutes
TASMANIA.A12	T102, T82, T59, T44, T144	TASMANIA.A113_TASMANIA.T102	HicB_lk_antitox.HicA_toxin	DK28_0206250.DK28_0206245	peptococcaceae_bacterium_scadc1_2_3	Firmicutes
TASMANIA.A12	T102, T82, T59, T44, T144	TASMANIA.T102_TASMANIA.A12	HicA_toxin.HicB_lk_antitox	DK28_0211415.DK28_0211420	peptococcaceae_bacterium_scadc1_2_3	Firmicutes
TASMANIA.A12	T102, T82, T59, T44, T144	TASMANIA.T102_TASMANIA.A95	HicA_toxin.HicB_lk_antitox	DK28_0201105.DK28_0201110	peptococcaceae_bacterium_scadc1_2_3	Firmicutes
TASMANIA.A12	T102, T82, T59, T44, T144	TASMANIA.T102_TASMANIA.A113	HicA_toxin.HicB_lk_antitox	DK28_0214935.DK28_0214940	peptococcaceae_bacterium_scadc1_2_3	Firmicutes
TASMANIA.A12	T102, T82, T59, T44, T144	TASMANIA.T102_TASMANIA.A12	HicA_toxin.HicB_lk_antitox	HX99_02075.HX99_02070	peptococcaceae_bacterium_scadc1_2_3_gca_000740855	Firmicutes
TASMANIA.A12	T102, T82, T59, T44, T144	TASMANIA.T102_TASMANIA.A113	HicA_toxin.HicB_lk_antitox	HX99_05420.HX99_05425	peptococcaceae_bacterium_scadc1_2_3_gca_000740855	Firmicutes
TASMANIA.A12	T102, T82, T59, T44, T144	TASMANIA.T102_TASMANIA.A118	HicA_toxin.HicB_lk_antitox	KS18_24205.KS18_24210	photorhabdus_luminescens	Proteobacteria
TASMANIA.A12	T102, T82, T59, T44, T144	TASMANIA.T102_TASMANIA.A12	HicA_toxin.HicB_lk_antitox	KS18_01775.KS18_01780	photorhabdus_luminescens	Proteobacteria
TASMANIA.A12	T102, T82, T59, T44, T144	TASMANIA.T102_TASMANIA.A12	HicA_toxin.HicB_lk_antitox	KS18_18155.KS18_18160	photorhabdus_luminescens	Proteobacteria
TASMANIA.A12	T102, T82, T59, T44, T144	TASMANIA.T144_TASMANIA.A99	HicA_toxin.HicB	KS18_01715.KS18_01720	photorhabdus_luminescens	Proteobacteria
TASMANIA.A12	T102, T82, T59, T44, T144	TASMANIA.T144_TASMANIA.A69	HicA_toxin.HicB	BA1DRAFT_01568.BA1DRAFT_01567	photorhabdus_luminescens_ba1	Proteobacteria
TASMANIA.A12	T102, T82, T59, T44, T144	TASMANIA.T102_TASMANIA.A12	HicA_toxin.HicB_lk_antitox	BA1DRAFT_04038.BA1DRAFT_04037	photorhabdus_luminescens_ba1	Proteobacteria
TASMANIA.A12	T102, T82, T59, T44, T144	TASMANIA.T144_TASMANIA.A99	HicA_toxin.HicB	BA1DRAFT_01301.BA1DRAFT_01302	photorhabdus_luminescens_ba1	Proteobacteria
TASMANIA.A12	T102, T82, T59, T44, T144	TASMANIA.T102_TASMANIA.A12	HicA_toxin.HicB_lk_antitox	TI10_10835.TI10_10830	photorhabdus_luminescens_subsp_luminescens	Proteobacteria
TASMANIA.A12	T102, T82, T59, T44, T144	TASMANIA.T102_TASMANIA.A12	HicA_toxin.HicB_lk_antitox	TI10_10845.TI10_10850	photorhabdus_luminescens_subsp_luminescens	Proteobacteria
TASMANIA.A12	T102, T82, T59, T44, T144	TASMANIA.T102_TASMANIA.A12	HicA_toxin.HicB_lk_antitox	TI10_06555.TI10_06550	photorhabdus_luminescens_subsp_luminescens	Proteobacteria
TASMANIA.A12	T102, T82, T59, T44, T144	TASMANIA.T102_TASMANIA.A118	HicA_toxin.HicB_lk_antitox	PTE_03179.PTE_03178	photorhabdus_temperata_subsp_khanii_nc19	Proteobacteria
TASMANIA.A12	T102, T82, T59, T44, T144	TASMANIA.T102_TASMANIA.A12	HicA_toxin.HicB_lk_antitox	PTE_04085.PTE_04086	photorhabdus_temperata_subsp_khanii_nc19	Proteobacteria
TASMANIA.A12	T102, T82, T59, T44, T144	TASMANIA.T102_TASMANIA.A12	HicA_toxin.HicB_lk_antitox	PTE_03413.PTE_03412	photorhabdus_temperata_subsp_khanii_nc19	Proteobacteria
TASMANIA.A12	T102, T82, T59, T44, T144	TASMANIA.T102_TASMANIA.A12	HicA_toxin.HicB_lk_antitox	PCL1606_46870.PCL1606_46860	pseudomonas_chlororaphis_gca_000963835	Proteobacteria
TASMANIA.A12	T102, T82, T59, T44, T144	TASMANIA.T102_TASMANIA.A12	HicA_toxin.HicB_lk_antitox	PCL1606_39220.PCL1606_39210	pseudomonas_chlororaphis_gca_000963835	Proteobacteria
TASMANIA.A12	T102, T82, T59, T44, T144	TASMANIA.T102_TASMANIA.A12	HicA_toxin.HicB_lk_antitox	PCL1606_58150.PCL1606_58140	pseudomonas_chlororaphis_gca_000963835	Proteobacteria
TASMANIA.A12	T102, T82, T59, T44, T144	TASMANIA.T102_TASMANIA.A12	HicA_toxin.HicB_lk_antitox	AO262_25985.AO262_25990	pseudomonas_fluorescens_abac62	Proteobacteria
TASMANIA.A12	T102, T82, T59, T44, T144	TASMANIA.T144_TASMANIA.A99	HicA_toxin.HicB	AO262_35115.AO262_35120	pseudomonas_fluorescens_abac62	Proteobacteria
TASMANIA.A12	T102, T82, T59, T44, T144	TASMANIA.T102_TASMANIA.A12	HicA_toxin.HicB_lk_antitox	MHB_003739.MHB_003738	pseudomonas_fluorescens_bbc6r8	Proteobacteria
TASMANIA.A12	T102, T82, T59, T44, T144	TASMANIA.T102_TASMANIA.A12	HicA_toxin.HicB_lk_antitox	MHB_005567.MHB_005568	pseudomonas_fluorescens_bbc6r8	Proteobacteria
TASMANIA.A12	T102, T82, T59, T44, T144	TASMANIA.T144_TASMANIA.A99	HicA_toxin.HicB	MHB_002076.MHB_002077	pseudomonas_fluorescens_bbc6r8	Proteobacteria
TASMANIA.A12	T102, T82, T59, T44, T144	TASMANIA.T102_TASMANIA.A12	HicA_toxin.HicB_lk_antitox	VC37_19255.VC37_19250	pseudomonas_fluorescens_gca_000967935	Proteobacteria
TASMANIA.A12	T102, T82, T59, T44, T144	TASMANIA.T144_TASMANIA.A99	HicA_toxin.HicB	VC37_14870.VC37_14865	pseudomonas_fluorescens_gca_000967935	Proteobacteria
TASMANIA.A12	T102, T82, T59, T44, T144	TASMANIA.T102_TASMANIA.A12	HicA_toxin.HicB_lk_antitox	AO063_21620.AO063_21615	pseudomonas_fluorescens_icmp_11288	Proteobacteria
TASMANIA.A12	T102, T82, T59, T44, T144	TASMANIA.T144_TASMANIA.A99	HicA_toxin.HicB	AO063_18905.AO063_18900	pseudomonas_fluorescens_icmp_11288	Proteobacteria
TASMANIA.A12	T102, T82, T59, T44, T144	TASMANIA.T102_TASMANIA.A12	HicA_toxin.HicB_lk_antitox	K814_0112410.K814_0112405	pseudomonas_fluorescens_lmg_5329	Proteobacteria
TASMANIA.A12	T102, T82, T59, T44, T144	TASMANIA.T144_TASMANIA.A99	HicA_toxin.HicB	K814_0114790.K814_0114795	pseudomonas_fluorescens_lmg_5329	Proteobacteria
TASMANIA.A12	T102, T82, T59, T44, T144	TASMANIA.T102_TASMANIA.A12	HicA_toxin.HicB_lk_antitox	PFLU_1791.PFLU_1792	pseudomonas_fluorescens_sbw25	Proteobacteria
TASMANIA.A12	T102, T82, T59, T44, T144	TASMANIA.T144_TASMANIA.A99	HicA_toxin.HicB	PFLU_2542.PFLU_2541	pseudomonas_fluorescens_sbw25	Proteobacteria
TASMANIA.A12	T102, T82, T59, T44, T144	TASMANIA.T102_TASMANIA.A12	HicA_toxin.HicB_lk_antitox	JZ00_21770.JZ00_31040	pseudomonas_frederiksbergensis	Proteobacteria
TASMANIA.A12	T102, T82, T59, T44, T144	TASMANIA.T144_TASMANIA.A99	HicA_toxin.HicB	JZ00_16150.JZ00_16155	pseudomonas_frederiksbergensis	Proteobacteria
TASMANIA.A12	T102, T82, T59, T44, T144	TASMANIA.T102_TASMANIA.A12	HicA_toxin.HicB_lk_antitox	TU82_08735.TU82_08730	pseudomonas_orientalis	Proteobacteria
TASMANIA.A12	T102, T82, T59, T44, T144	TASMANIA.T144_TASMANIA.A99	HicA_toxin.HicB	TU82_05065.TU82_05070	pseudomonas_orientalis	Proteobacteria
TASMANIA.A12	T102, T82, T59, T44, T144	TASMANIA.T102_TASMANIA.A12	HicA_toxin.HicB_lk_antitox	TU75_14105.TU75_14110	pseudomonas_poae	Proteobacteria
TASMANIA.A12	T102, T82, T59, T44, T144	TASMANIA.T144_TASMANIA.A99	HicA_toxin.HicB	TU75_01165.TU75_01160	pseudomonas_poae	Proteobacteria
TASMANIA.A12	T102, T82, T59, T44, T144	TASMANIA.T102_TASMANIA.A12	HicA_toxin.HicB_lk_antitox	A462_13455.A462_13460	pseudomonas_sp_ag1	Proteobacteria
TASMANIA.A12	T102, T82, T59, T44, T144	TASMANIA.T144_TASMANIA.A99	HicA_toxin.HicB	A462_13929.A462_13924	pseudomonas_sp_ag1	Proteobacteria
TASMANIA.A12	T102, T82, T59, T44, T144	TASMANIA.T102_TASMANIA.A12	HicA_toxin.HicB_lk_antitox	TX24_28445.TX24_28440	pseudomonas_sp_dsm_29167	Proteobacteria
TASMANIA.A12	T102, T82, T59, T44, T144	TASMANIA.T144_TASMANIA.A99	HicA_toxin.HicB	TX24_11870.TX24_11865	pseudomonas_sp_dsm_29167	Proteobacteria
TASMANIA.A12	T102, T82, T59, T44, T144	TASMANIA.T102_TASMANIA.A12	HicA_toxin.HicB_lk_antitox	H096_08157.H096_08162	pseudomonas_sp_fh1	Proteobacteria
TASMANIA.A12	T102, T82, T59, T44, T144	TASMANIA.T102_TASMANIA.A12	HicA_toxin.HicB_lk_antitox	H096_29123.H096_29118	pseudomonas_sp_fh1	Proteobacteria
TASMANIA.A12	T102, T82, T59, T44, T144	TASMANIA.T144_TASMANIA.A99	HicA_toxin.HicB	H096_06982.H096_06977	pseudomonas_sp_fh1	Proteobacteria
TASMANIA.A12	T102, T82, T59, T44, T144	TASMANIA.T102_TASMANIA.A12	HicA_toxin.HicB_lk_antitox	PMI37_03777.PMI37_03778	pseudomonas_sp_gm80	Proteobacteria
TASMANIA.A12	T102, T82, T59, T44, T144	TASMANIA.T102_TASMANIA.A12	HicA_toxin.HicB_lk_antitox	PMI37_03713.PMI37_03714	pseudomonas_sp_gm80	Proteobacteria
TASMANIA.A12	T102, T82, T59, T44, T144	TASMANIA.T102_TASMANIA.A12	HicA_toxin.HicB_lk_antitox	ACR52_23265.ACR52_23270	pseudomonas_sp_kg01	Proteobacteria
TASMANIA.A12	T102, T82, T59, T44, T144	TASMANIA.T144_TASMANIA.A99	HicA_toxin.HicB	ACR52_19645.ACR52_19650	pseudomonas_sp_kg01	Proteobacteria
TASMANIA.A12	T102, T82, T59, T44, T144	TASMANIA.T102_TASMANIA.A12	HicA_toxin.HicB_lk_antitox	ASE80_00115.ASE80_00110	pseudomonas_sp_leaf15	Proteobacteria
TASMANIA.A12	T102, T82, T59, T44, T144	TASMANIA.T144_TASMANIA.A99	HicA_toxin.HicB	ASE80_26170.ASE80_26175	pseudomonas_sp_leaf15	Proteobacteria
TASMANIA.A12	T102, T82, T59, T44, T144	TASMANIA.T102_TASMANIA.A12	HicA_toxin.HicB_lk_antitox	ASG55_04160.ASG55_04155	pseudomonas_sp_leaf434	Proteobacteria
TASMANIA.A12	T102, T82, T59, T44, T144	TASMANIA.T144_TASMANIA.A99	HicA_toxin.HicB	ASG55_00355.ASG55_00350	pseudomonas_sp_leaf434	Proteobacteria
TASMANIA.A12	T102, T82, T59, T44, T144	TASMANIA.T102_TASMANIA.A12	HicA_toxin.HicB_lk_antitox	TO66_11160.TO66_11155	pseudomonas_sp_mrsn12121	Proteobacteria
TASMANIA.A12	T102, T82, T59, T44, T144	TASMANIA.T102_TASMANIA.A12	HicA_toxin.HicB_lk_antitox	TO66_07075.TO66_07080	pseudomonas_sp_mrsn12121	Proteobacteria
TASMANIA.A12	T102, T82, T59, T44, T144	TASMANIA.T102_TASMANIA.A12	HicA_toxin.HicB_lk_antitox	TO66_01365.TO66_01360	pseudomonas_sp_mrsn12121	Proteobacteria
TASMANIA.A12	T102, T82, T59, T44, T144	TASMANIA.T102_TASMANIA.A12	HicA_toxin.HicB_lk_antitox	OC71_14650.OC71_14655	pseudomonas_sp_w15feb9b	Proteobacteria
TASMANIA.A12	T102, T82, T59, T44, T144	TASMANIA.T102_TASMANIA.A12	HicA_toxin.HicB_lk_antitox	OC71_20640.OC71_20635	pseudomonas_sp_w15feb9b	Proteobacteria
TASMANIA.A12	T102, T82, T59, T44, T144	TASMANIA.T102_TASMANIA.A12	HicA_toxin.HicB_lk_antitox	AA957_05270.AA957_05265	pseudomonas_trivialis	Proteobacteria
TASMANIA.A12	T102, T82, T59, T44, T144	TASMANIA.T144_TASMANIA.A99	HicA_toxin.HicB	AA957_02440.AA957_02435	pseudomonas_trivialis	Proteobacteria
TASMANIA.A12	T102, T82, T59, T44, T144	TASMANIA.T102_TASMANIA.A12	HicA_toxin.HicB_lk_antitox	TU79_13085.TU79_13090	pseudomonas_trivialis_gca_001439805	Proteobacteria
TASMANIA.A12	T102, T82, T59, T44, T144	TASMANIA.T144_TASMANIA.A99	HicA_toxin.HicB	TU79_18645.TU79_18650	pseudomonas_trivialis_gca_001439805	Proteobacteria
TASMANIA.A12	T102, T82, T59, T44, T144	TASMANIA.T102_TASMANIA.A12	HicA_toxin.HicB_lk_antitox	TU80_14680.TU80_14675	pseudomonas_veronii	Proteobacteria
TASMANIA.A12	T102, T82, T59, T44, T144	TASMANIA.T144_TASMANIA.A99	HicA_toxin.HicB	TU80_14800.TU80_14795	pseudomonas_veronii	Proteobacteria
TASMANIA.A12	T102, T82, T59, T44, T144	TASMANIA.T102_TASMANIA.A12	HicA_toxin.HicB_lk_antitox	RPB_2527.RPB_2528	rhodopseudomonas_palustris_haa2	Proteobacteria
TASMANIA.A12	T102, T82, T59, T44, T144	TASMANIA.T102_TASMANIA.A113	HicA_toxin.HicB_lk_antitox	RPB_4319.RPB_4320	rhodopseudomonas_palustris_haa2	Proteobacteria
TASMANIA.A12	T102, T82, T59, T44, T144	TASMANIA.T102_TASMANIA.A113	HicA_toxin.HicB_lk_antitox	RPB_2021.RPB_2020	rhodopseudomonas_palustris_haa2	Proteobacteria
TASMANIA.A12	T102, T82, T59, T44, T144	TASMANIA.T144_TASMANIA.A69	HicA_toxin.HicB	HMPREF1153_0631.HMPREF1153_0632	selenomonas_sp_cm52	Firmicutes
TASMANIA.A12	T102, T82, T59, T44, T144	TASMANIA.T102_TASMANIA.A12	HicA_toxin.HicB_lk_antitox	HMPREF1153_0950.HMPREF1153_0951	selenomonas_sp_cm52	Firmicutes
TASMANIA.A12	T102, T82, T59, T44, T144	TASMANIA.T102_TASMANIA.A12	HicA_toxin.HicB_lk_antitox	HMPREF1153_0708.HMPREF1153_0709	selenomonas_sp_cm52	Firmicutes
TASMANIA.A12	T102, T82, T59, T44, T144	TASMANIA.A58_TASMANIA.T59	RelB.ParE_toxin	SAJ_0307.SAJ_0308	streptococcus_agalactiae_18rs21	Firmicutes
TASMANIA.A12	T102, T82, T59, T44, T144	TASMANIA.T102_TASMANIA.A12	HicA_toxin.HicB_lk_antitox	SAJ_2399.SAJ_2398	streptococcus_agalactiae_18rs21	Firmicutes
TASMANIA.A12	T102, T82, T59, T44, T144	TASMANIA.A58_TASMANIA.T59	RelB.ParE_toxin	SAG0229.SAG0228	streptococcus_agalactiae_2603v_r	Firmicutes
TASMANIA.A12	T102, T82, T59, T44, T144	TASMANIA.T102_TASMANIA.A12	HicA_toxin.HicB_lk_antitox	SAG1836.SAG1835	streptococcus_agalactiae_2603v_r	Firmicutes
TASMANIA.A12	T102, T82, T59, T44, T144	TASMANIA.A58_TASMANIA.T59	RelB.ParE_toxin	SAG0103_06265.SAG0103_06260	streptococcus_agalactiae_bsu133	Firmicutes
TASMANIA.A12	T102, T82, T59, T44, T144	TASMANIA.T102_TASMANIA.A12	HicA_toxin.HicB_lk_antitox	SAG0103_09630.SAG0103_09625	streptococcus_agalactiae_bsu133	Firmicutes
TASMANIA.A12	T102, T82, T59, T44, T144	TASMANIA.A58_TASMANIA.T59	RelB.ParE_toxin	HMPREF1256_0525.HMPREF1256_0526	streptococcus_agalactiae_bv3l5	Firmicutes
TASMANIA.A12	T102, T82, T59, T44, T144	TASMANIA.T102_TASMANIA.A12	HicA_toxin.HicB_lk_antitox	HMPREF1256_2187.HMPREF1256_2186	streptococcus_agalactiae_bv3l5	Firmicutes
TASMANIA.A12	T102, T82, T59, T44, T144	TASMANIA.A58_TASMANIA.T59	RelB.ParE_toxin	SAG0051_09210.SAG0051_09215	streptococcus_agalactiae_ccug_19094	Firmicutes
TASMANIA.A12	T102, T82, T59, T44, T144	TASMANIA.T102_TASMANIA.A12	HicA_toxin.HicB_lk_antitox	SAG0051_04810.SAG0051_04805	streptococcus_agalactiae_ccug_19094	Firmicutes
TASMANIA.A12	T102, T82, T59, T44, T144	TASMANIA.A58_TASMANIA.T59	RelB.ParE_toxin	SAG0042_10400.SAG0042_10395	streptococcus_agalactiae_fsl_f2_343	Firmicutes
TASMANIA.A12	T102, T82, T59, T44, T144	TASMANIA.T102_TASMANIA.A12	HicA_toxin.HicB_lk_antitox	SAG0042_04595.SAG0042_04600	streptococcus_agalactiae_fsl_f2_343	Firmicutes
TASMANIA.A12	T102, T82, T59, T44, T144	TASMANIA.A58_TASMANIA.T59	RelB.ParE_toxin	SAG0048_10220.SAG0048_10225	streptococcus_agalactiae_fsl_s3_003	Firmicutes
TASMANIA.A12	T102, T82, T59, T44, T144	TASMANIA.T102_TASMANIA.A12	HicA_toxin.HicB_lk_antitox	SAG0048_02065.SAG0048_02060	streptococcus_agalactiae_fsl_s3_003	Firmicutes
TASMANIA.A12	T102, T82, T59, T44, T144	TASMANIA.A58_TASMANIA.T59	RelB.ParE_toxin	SAG0037_10195.SAG0037_10190	streptococcus_agalactiae_fsl_s3_337	Firmicutes
TASMANIA.A12	T102, T82, T59, T44, T144	TASMANIA.T102_TASMANIA.A12	HicA_toxin.HicB_lk_antitox	SAG0037_07960.SAG0037_07955	streptococcus_agalactiae_fsl_s3_337	Firmicutes
TASMANIA.A12	T102, T82, T59, T44, T144	TASMANIA.A58_TASMANIA.T59	RelB.ParE_toxin	SAG0301_10110.SAG0301_10115	streptococcus_agalactiae_gb00003	Firmicutes
TASMANIA.A12	T102, T82, T59, T44, T144	TASMANIA.T102_TASMANIA.A12	HicA_toxin.HicB_lk_antitox	SAG0301_03995.SAG0301_03990	streptococcus_agalactiae_gb00003	Firmicutes
TASMANIA.A12	T102, T82, T59, T44, T144	TASMANIA.A58_TASMANIA.T59	RelB.ParE_toxin	DX05_01580.DX05_01585	streptococcus_agalactiae_gca_000831105	Firmicutes
TASMANIA.A12	T102, T82, T59, T44, T144	TASMANIA.T102_TASMANIA.A12	HicA_toxin.HicB_lk_antitox	DX05_01225.DX05_01230	streptococcus_agalactiae_gca_000831105	Firmicutes
TASMANIA.A12	T102, T82, T59, T44, T144	TASMANIA.A58_TASMANIA.T59	RelB.ParE_toxin	SAG0136_03310.SAG0136_03315	streptococcus_agalactiae_lmg_14747	Firmicutes
TASMANIA.A12	T102, T82, T59, T44, T144	TASMANIA.A58_TASMANIA.T59	RelB.ParE_toxin	SAG0136_04810.SAG0136_04815	streptococcus_agalactiae_lmg_14747	Firmicutes
TASMANIA.A12	T102, T82, T59, T44, T144	TASMANIA.A58_TASMANIA.T59	RelB.ParE_toxin	SAG0141_10545.SAG0141_10540	streptococcus_agalactiae_mri_z1_023	Firmicutes
TASMANIA.A12	T102, T82, T59, T44, T144	TASMANIA.T102_TASMANIA.A12	HicA_toxin.HicB_lk_antitox	SAG0141_04020.SAG0141_04025	streptococcus_agalactiae_mri_z1_023	Firmicutes
TASMANIA.A12	T102, T82, T59, T44, T144	TASMANIA.A58_TASMANIA.T59	RelB.ParE_toxin	SAG0148_08840.SAG0148_08845	streptococcus_agalactiae_mri_z1_049	Firmicutes
TASMANIA.A12	T102, T82, T59, T44, T144	TASMANIA.T102_TASMANIA.A12	HicA_toxin.HicB_lk_antitox	SAG0148_02705.SAG0148_02710	streptococcus_agalactiae_mri_z1_049	Firmicutes
TASMANIA.A12	T102, T82, T59, T44, T144	TASMANIA.A58_TASMANIA.T59	RelB.ParE_toxin	SAG0124_00085.SAG0124_00080	streptococcus_agalactiae_stir_cd_14	Firmicutes
TASMANIA.A12	T102, T82, T59, T44, T144	TASMANIA.T102_TASMANIA.A12	HicA_toxin.HicB_lk_antitox	SAG0124_02970.SAG0124_02975	streptococcus_agalactiae_stir_cd_14	Firmicutes
TASMANIA.A12	T102, T82, T59, T44, T144	TASMANIA.A58_TASMANIA.T59	RelB.ParE_toxin	SAG0192_07620.SAG0192_07625	streptococcus_agalactiae_str_gottschalk_1002a	Firmicutes
TASMANIA.A12	T102, T82, T59, T44, T144	TASMANIA.T102_TASMANIA.A12	HicA_toxin.HicB_lk_antitox	SAG0192_05915.SAG0192_05920	streptococcus_agalactiae_str_gottschalk_1002a	Firmicutes
TASMANIA.A12	T102, T82, T59, T44, T144	TASMANIA.A58_TASMANIA.T59	RelB.ParE_toxin	WH14_09715.WH14_09720	streptococcus_dysgalactiae_subsp_equisimilis_gca_000970995	Firmicutes
TASMANIA.A12	T102, T82, T59, T44, T144	TASMANIA.T102_TASMANIA.A12	HicA_toxin.HicB_lk_antitox	WH14_00515.WH14_00510	streptococcus_dysgalactiae_subsp_equisimilis_gca_000970995	Firmicutes
TASMANIA.A12	T102, T82, T59, T44, T144	TASMANIA.A58_TASMANIA.T59	RelB.ParE_toxin	ERS044234_01253.ERS044234_01252	streptococcus_equi_subsp_equi	Firmicutes
TASMANIA.A12	T102, T82, T59, T44, T144	TASMANIA.T102_TASMANIA.A12	HicA_toxin.HicB_lk_antitox	ERS044234_01608.ERS044234_01609	streptococcus_equi_subsp_equi	Firmicutes
TASMANIA.A12	T102, T82, T59, T44, T144	TASMANIA.A58_TASMANIA.T59	RelB.ParE_toxin	ERS044410_01221.ERS044410_01222	streptococcus_equi_subsp_equi_gca_001175025	Firmicutes
TASMANIA.A12	T102, T82, T59, T44, T144	TASMANIA.T102_TASMANIA.A12	HicA_toxin.HicB_lk_antitox	ERS044410_01549.ERS044410_01550	streptococcus_equi_subsp_equi_gca_001175025	Firmicutes
TASMANIA.A12	T102, T82, T59, T44, T144	TASMANIA.A58_TASMANIA.T59	RelB.ParE_toxin	SK642_0528.SK642_0527	streptococcus_mitis_gca_000722705	Firmicutes
TASMANIA.A12	T102, T82, T59, T44, T144	TASMANIA.T82_TASMANIA.A12	HicA_toxin.HicB_lk_antitox	SK642_0455.SK642_0454	streptococcus_mitis_gca_000722705	Firmicutes
TASMANIA.A12	T102, T82, T59, T44, T144	TASMANIA.A58_TASMANIA.T59	RelB.ParE_toxin	HMPREF1048_0064.HMPREF1048_0063	streptococcus_mitis_sk575	Firmicutes
TASMANIA.A12	T102, T82, T59, T44, T144	TASMANIA.A58_TASMANIA.T59	RelB.ParE_toxin	HMPREF1048_1255.HMPREF1048_1254	streptococcus_mitis_sk575	Firmicutes
TASMANIA.A12	T102, T82, T59, T44, T144	TASMANIA.A58_TASMANIA.T59	RelB.ParE_toxin	HMPREF1048_0504.HMPREF1048_0503	streptococcus_mitis_sk575	Firmicutes
TASMANIA.A12	T102, T82, T59, T44, T144	TASMANIA.T82_TASMANIA.A12	HicA_toxin.HicB_lk_antitox	HMPREF1048_0817.HMPREF1048_0818	streptococcus_mitis_sk575	Firmicutes
TASMANIA.A12	T102, T82, T59, T44, T144	TASMANIA.T102_TASMANIA.A12	HicA_toxin.HicB_lk_antitox	HMPREF1125_0139.HMPREF1125_0140	streptococcus_oralis_sk304	Firmicutes
TASMANIA.A12	T102, T82, T59, T44, T144	TASMANIA.T102_TASMANIA.A12	HicA_toxin.HicB_lk_antitox	HMPREF1125_1137.HMPREF1125_1136	streptococcus_oralis_sk304	Firmicutes
TASMANIA.A12	T102, T82, T59, T44, T144	TASMANIA.T82_TASMANIA.A95	HicA_toxin.HicB_lk_antitox	HMPREF1125_0998.HMPREF1125_0999	streptococcus_oralis_sk304	Firmicutes
TASMANIA.A12	T102, T82, T59, T44, T144	TASMANIA.A58_TASMANIA.T59	RelB.ParE_toxin	ERS019248_01009.ERS019248_01008	streptococcus_pneumoniae_gca_001147205	Firmicutes
TASMANIA.A12	T102, T82, T59, T44, T144	TASMANIA.A58_TASMANIA.T59	RelB.ParE_toxin	ERS019248_02100.ERS019248_02101	streptococcus_pneumoniae_gca_001147205	Firmicutes
TASMANIA.A12	T102, T82, T59, T44, T144	TASMANIA.A58_TASMANIA.T59	RelB.ParE_toxin	SPYAA472_1549.SPYAA472_1550	streptococcus_pyogenes_aa472	Firmicutes
TASMANIA.A12	T102, T82, T59, T44, T144	TASMANIA.T102_TASMANIA.A12	HicA_toxin.HicB_lk_antitox	SPYAA472_1153.SPYAA472_1152	streptococcus_pyogenes_aa472	Firmicutes
TASMANIA.A12	T102, T82, T59, T44, T144	TASMANIA.A58_TASMANIA.T59	RelB.ParE_toxin	Z307_01242.Z307_01243	streptococcus_pyogenes_abc020005773	Firmicutes
TASMANIA.A12	T102, T82, T59, T44, T144	TASMANIA.T102_TASMANIA.A12	HicA_toxin.HicB_lk_antitox	Z307_01822.Z307_01823	streptococcus_pyogenes_abc020005773	Firmicutes
TASMANIA.A12	T102, T82, T59, T44, T144	TASMANIA.A58_TASMANIA.T59	RelB.ParE_toxin	L897_08245.L897_08250	streptococcus_pyogenes_hsc5	Firmicutes
TASMANIA.A12	T102, T82, T59, T44, T144	TASMANIA.T102_TASMANIA.A12	HicA_toxin.HicB_lk_antitox	L897_05085.L897_05090	streptococcus_pyogenes_hsc5	Firmicutes
TASMANIA.A12	T102, T82, T59, T44, T144	TASMANIA.A58_TASMANIA.T59	RelB.ParE_toxin	MGAS10270_Spy1710.MGAS10270_Spy1709	streptococcus_pyogenes_mgas10270	Firmicutes
TASMANIA.A12	T102, T82, T59, T44, T144	TASMANIA.T102_TASMANIA.A12	HicA_toxin.HicB_lk_antitox	MGAS10270_Spy0569.MGAS10270_Spy0568	streptococcus_pyogenes_mgas10270	Firmicutes
TASMANIA.A12	T102, T82, T59, T44, T144	TASMANIA.A58_TASMANIA.T59	RelB.ParE_toxin	MGAS10750_Spy1737.MGAS10750_Spy1738	streptococcus_pyogenes_mgas10750	Firmicutes
TASMANIA.A12	T102, T82, T59, T44, T144	TASMANIA.T102_TASMANIA.A12	HicA_toxin.HicB_lk_antitox	MGAS10750_Spy0594.MGAS10750_Spy0593	streptococcus_pyogenes_mgas10750	Firmicutes
TASMANIA.A12	T102, T82, T59, T44, T144	TASMANIA.A58_TASMANIA.T59	RelB.ParE_toxin	spyM18_1995.spyM18_1994	streptococcus_pyogenes_mgas8232	Firmicutes
TASMANIA.A12	T102, T82, T59, T44, T144	TASMANIA.T102_TASMANIA.A12	HicA_toxin.HicB_lk_antitox	spyM18_0746.spyM18_0747	streptococcus_pyogenes_mgas8232	Firmicutes
TASMANIA.A12	T102, T82, T59, T44, T144	TASMANIA.A58_TASMANIA.T59	RelB.ParE_toxin	MGAS9429_Spy1644.MGAS9429_Spy1643	streptococcus_pyogenes_mgas9429	Firmicutes
TASMANIA.A12	T102, T82, T59, T44, T144	TASMANIA.T102_TASMANIA.A12	HicA_toxin.HicB_lk_antitox	MGAS9429_Spy0565.MGAS9429_Spy0564	streptococcus_pyogenes_mgas9429	Firmicutes
TASMANIA.A12	T102, T82, T59, T44, T144	TASMANIA.A58_TASMANIA.T59	RelB.ParE_toxin	HMPREF1226_0721.HMPREF1226_0722	streptococcus_pyogenes_utmem_1	Firmicutes
TASMANIA.A12	T102, T82, T59, T44, T144	TASMANIA.T102_TASMANIA.A12	HicA_toxin.HicB_lk_antitox	HMPREF1226_0100.HMPREF1226_0101	streptococcus_pyogenes_utmem_1	Firmicutes
TASMANIA.A12	T102, T82, T59, T44, T144	TASMANIA.A58_TASMANIA.T59	RelB.ParE_toxin	ID09_09885.ID09_09890	streptococcus_suis_6407	Firmicutes
TASMANIA.A12	T102, T82, T59, T44, T144	TASMANIA.T102_TASMANIA.A12	HicA_toxin.HicB_lk_antitox	ID09_10175.ID09_10170	streptococcus_suis_6407	Firmicutes
TASMANIA.A12	T102, T82, T59, T44, T144	TASMANIA.A58_TASMANIA.T59	RelB.ParE_toxin	XK27_10545.XK27_10540	streptococcus_suis_gca_001293335	Firmicutes
TASMANIA.A12	T102, T82, T59, T44, T144	TASMANIA.T102_TASMANIA.A12	HicA_toxin.HicB_lk_antitox	XK27_01105.XK27_01100	streptococcus_suis_gca_001293335	Firmicutes
TASMANIA.A12	T102, T82, T59, T44, T144	TASMANIA.T82_TASMANIA.A95	HicA_toxin.HicB_lk_antitox	XK27_06170.XK27_06165	streptococcus_suis_gca_001293335	Firmicutes
TASMANIA.A12	T102, T82, T59, T44, T144	TASMANIA.T82_TASMANIA.A12	HicA_toxin.HicB_lk_antitox	XK27_11530.XK27_11535	streptococcus_suis_gca_001293335	Firmicutes
TASMANIA.A12	T102, T82, T59, T44, T144	TASMANIA.A58_TASMANIA.T59	RelB.ParE_toxin	SSUR61_1654.SSUR61_1655	streptococcus_suis_r61	Firmicutes
TASMANIA.A12	T102, T82, T59, T44, T144	TASMANIA.T102_TASMANIA.A12	HicA_toxin.HicB_lk_antitox	SSUR61_1553.SSUR61_1552	streptococcus_suis_r61	Firmicutes
TASMANIA.A12	T102, T82, T59, T44, T144	TASMANIA.A58_TASMANIA.T59	RelB.ParE_toxin	STRUR_1890.STRUR_1889	streptococcus_urinalis_2285_97	Firmicutes
TASMANIA.A12	T102, T82, T59, T44, T144	TASMANIA.A58_TASMANIA.T59	RelB.ParE_toxin	STRUR_0720.STRUR_0721	streptococcus_urinalis_2285_97	Firmicutes
TASMANIA.A12	T102, T82, T59, T44, T144	TASMANIA.T102_TASMANIA.A12	HicA_toxin.HicB_lk_antitox	STRUR_0820.STRUR_0821	streptococcus_urinalis_2285_97	Firmicutes
TASMANIA.A12	T102, T82, T59, T44, T144	TASMANIA.A12_TASMANIA.T102	HicB_lk_antitox.HicA_toxin	TtJL18_1994.TtJL18_1995	thermus_thermophilus_jl_18	Deinococcus-Thermus
TASMANIA.A12	T102, T82, T59, T44, T144	TASMANIA.T102_TASMANIA.A113	HicA_toxin.HicB_lk_antitox	TtJL18_2450.TtJL18_2451	thermus_thermophilus_jl_18	Deinococcus-Thermus
TASMANIA.A12	T102, T82, T59, T44, T144	TASMANIA.A12_TASMANIA.T102	HicB_lk_antitox.HicA_toxin	Ththe16_1912.Ththe16_1913	thermus_thermophilus_sg0_5jp17_16	Deinococcus-Thermus
TASMANIA.A12	T102, T82, T59, T44, T144	TASMANIA.T102_TASMANIA.A113	HicA_toxin.HicB_lk_antitox	Ththe16_2081.Ththe16_2080	thermus_thermophilus_sg0_5jp17_16	Deinococcus-Thermus
TASMANIA.A12	T102, T82, T59, T44, T144	TASMANIA.A113_TASMANIA.T102	HicB_lk_antitox.HicA_toxin	THII_0556.THII_0557	thioploca_ingrica	Proteobacteria
TASMANIA.A12	T102, T82, T59, T44, T144	TASMANIA.T102_TASMANIA.A12	HicA_toxin.HicB_lk_antitox	THII_3730.THII_3729	thioploca_ingrica	Proteobacteria
TASMANIA.A12	T102, T82, T59, T44, T144	TASMANIA.A113_TASMANIA.T102	HicB_lk_antitox.HicA_toxin	DA73_0202665.DA73_0202670	tolypothrix_bouteillei_vb521301	Cyanobacteria
TASMANIA.A12	T102, T82, T59, T44, T144	TASMANIA.T144_TASMANIA.A69	HicA_toxin.HicB	DA73_0205440.DA73_0205435	tolypothrix_bouteillei_vb521301	Cyanobacteria
TASMANIA.A12	T102, T82, T59, T44, T144	TASMANIA.A12_TASMANIA.T102	HicB_lk_antitox.HicA_toxin	DA73_0225325.DA73_0225320	tolypothrix_bouteillei_vb521301	Cyanobacteria
TASMANIA.A12	T102, T82, T59, T44, T144	TASMANIA.T102_TASMANIA.A12	HicA_toxin.HicB_lk_antitox	JO40_09180.JO40_09185	treponema_putidum	Spirochaetes
TASMANIA.A12	T102, T82, T59, T44, T144	TASMANIA.T102_TASMANIA.A95	HicA_toxin.HicB_lk_antitox	JO40_09315.JO40_09320	treponema_putidum	Spirochaetes
TASMANIA.A12	T102, T82, T59, T44, T144	TASMANIA.T102_TASMANIA.A12	HicA_toxin.HicB_lk_antitox	HMPREF1325_1789.HMPREF1325_1790	treponema_socranskii_subsp_socranskii_vpi_dr56br1116_atcc_35536	Spirochaetes
TASMANIA.A12	T102, T82, T59, T44, T144	TASMANIA.T144_TASMANIA.A99	HicA_toxin.HicB	HMPREF1325_2410.HMPREF1325_2411	treponema_socranskii_subsp_socranskii_vpi_dr56br1116_atcc_35536	Spirochaetes
TASMANIA.A12	T102, T82, T59, T44, T144	TASMANIA.T102_TASMANIA.A12	HicA_toxin.HicB_lk_antitox	HMPREF0860_1107.HMPREF0860_1106	treponema_socranskii_subsp_socranskii_vpi_dr56br1116_atcc_35536_gca_000468115	Spirochaetes
TASMANIA.A12	T102, T82, T59, T44, T144	TASMANIA.T144_TASMANIA.A99	HicA_toxin.HicB	HMPREF0860_0162.HMPREF0860_0163	treponema_socranskii_subsp_socranskii_vpi_dr56br1116_atcc_35536_gca_000468115	Spirochaetes
