# Supplementary material for: TASmania: A bacterial Toxin-Antitoxin Systems database
Source: PLoS Comput Biol. 2019 Apr 25;15(4):e1006946. doi: 10.1371/journal.pcbi.1006946 (PMC6504116; doi:10.1371/journal.pcbi.1006946)
Supplement: S7 Table — (XLSX) [file pcbi.1006946.s013.xlsx]

## Sheet: Sheet1
Toxins	Size (bp)	RE/ IFa	Forward primer	Reverse primer
Rv0078A	594	IF	GGGAGTCCACATATGAACGCTGTGGAGTCGAC	ATAAGCTTCGAATTCTCACCACTTGGCGGCGAGGC
Rv0207c	729	IF	GGGAGTCCACATATGAGCCTGACCGAAGACGTG	ATAAGCTTCGAATTCTCACACTCGCGAGGTCAACAG
Rv0229c	681	IF	GGGAGTCCACATATGAGACAGCCGCGCCGGGCGAATG	ATAAGCTTCGAATTCTTAGTCGATCGTGCCCGCTG
Rv0269c	1194	IF	GGGAGTCCACATATGAGCCGCATGGCCGCCCCGGTG	ATAAGCTTCGAATTCTCACCGCGGCCACGGGCTGT
Rv0366c	594	IF	GGGAGTCCACATATGAAGCGGCTCGATCTGGTC	ATAAGCTTCGAATTCTCACGCCGTCTCAGGCCTG
Rv0569	267	IF	GGGAGTCCACATATGAAGGCAAAGGTCGGGGACTG	ATAAGCTTCGAATTCTTACGTTCCCCTGGCATGG
Rv2016	576	IF	GGGAGTCCACATATGACGGAACTCGGCGACAAGTTC	ATAAGCTTCGAATTCTCATCGTTCCCCCGATGCTC
Rv2165c	1191	IF	GGGAGTCCACATATGCAAACCCGTGCACCGTGGTC	ATAAGCTTCGAATTCTTATGAATCACCCTTCTCGG
Rv2514c	462	NdeI/BamHI	TTGAATTCCATATGCTCTATTCCTTCGATACC	TTAAGCTTGGATCCTCAGAAAGTCCATCCCTG
Rv3641c	636	IF	GGGAGTCCACATATGCCGCATCCATGGGACACCG	ATAAGCTTCGAATTCTCAGAAGTCGTAAGTGGGCT
Rv3662c	771	IF	GGGAGTCCACATATGACGGTCGACCCGCTGGCTC	ATAAGCTTCGAATTCTCATCCAGGTGACAACGACT
pLAM12 linearized	6758	For IF	GAATTCGAAGCTTATCGATG	CATATGTGGACTCCCTTTCT
TA operons
Rv0078B-Rv0078A	797	IF	GGGAGTCCACATATGGCAGTTTCCGTCGCTGCGCAG	ATAAGCTTCGAATTCTCACCACTTGGCGGCGAGGC
Rv0208c-Rv0207c	1523	IF	GGGAGTCCACATATGGTCCACCATGGACAAATG	ATAAGCTTCGAATTCTCACACTCGCGAGGTCAACAG
Rv0230c-Rv0229c	1658	IF	GGGAGTCCACATATGCCAGAACTAAATACCGCTC	ATAAGCTTCGAATTCTTAGTCGATCGTGCCCGCTG
Rv0269c-Rv0268c	1768	IF	GGGAGTCCACATATGAGCCGCATGGCCGCCCCGGTG	ATAAGCTTCGAATTCTCAGACTCTGCCGATGTCAACGCCCC
Rv0367c-Rv0366c	1012	IF	GGGAGTCCACATATGCCCAAAGCCGTCGACCG	ATAAGCTTCGAATTCTCACGCCGTCTCAGGCCTG
Rv2016-Rv2017	1613	IF	GGGAGTCCACATATGACGGAACTCGGCGACAAGTTC	ATAAGCTTCGAATTCTCAAATCGCATGGAGGCGGC
Rv2515c-Rv2514c	1715	IF	GGGAGTCCACATATGGGTATCGGCCATCCAATG	ATAAGCTTCGAATTCAGAAAGTCCATCCCTG
